# Supplementary material for: Crystal structure of 6-(4-chloro­phen­yl)-6a-nitro-6a,6b,8,9,10,12a-hexa­hydro-6H,7H-spiro[chromeno[3,4-a]indolizine-12,11′-indeno­[1,2-b]quinoxaline]
Source: Acta Crystallogr E Crystallogr Commun. 2019 Jan 25;75(Pt 2):255–9. doi: 10.1107/S2056989019000975 (PMC6362633; doi:10.1107/S2056989019000975)
Supplement: Supplementary file 1 [file e-75-00255-sup1.cif]

##############################################################################
#                                                                            #
# This CIF contains the data in a paper accepted for publication in          #
# Acta Crystallographica Section E. It conforms to the requirements of       #
# Notes for Authors for Acta Crystallographica Section E, and has been       #
# peer reviewed under the auspices of the IUCr Commission on Journals.       #
#                                                                            #
# Full details of the Crystallographic Information File format               #
# are given in the paper "The Crystallographic Information File (CIF):       #
# a New Standard Archive File for Crystallography" by S. R. Hall, F. H.      #
# Allen and I. D. Brown [Acta Cryst. (1991), A47, 655-685].                  #
#                                                                            #
# The current version of the core CIF dictionary is obtainable from          #
# ftp://ftp.iucr.org/pub/cif_core.dic.                                       #
#                                                                            #
# Software is freely available for graphical display of the structure(s)     #
# in this CIF. For information consult the CIF software page                 #
# http://www.iucr.org/resources/cif/software.                                #
#                                                                            #
# This file may be used for bona fide research purposes within the           #
# scientific community so long as proper attribution is given to the journal # 
# article from which it was obtained.                                        #
#                                                                            #
##############################################################################
data_global
_audit_creation_method     SHELXL-97
_journal_date_recd_electronic     2019-01-16
_journal_date_accepted     2019-01-19
_journal_name_full     'Acta Crystallographica, Section E'
_journal_year     2019
_journal_volume     75
_journal_issue      2
_journal_page_first     255
_journal_page_last     259
_journal_paper_category     GO
_journal_paper_doi     10.1107/S2056989019000975
_journal_coeditor_code     SU5475
loop_
    _publ_contact_author_name
    _publ_contact_author_address
    _publ_contact_author_email
    'Dr. M. NizamMohideen'
;
Department of Physics
The New College (Autonomous)
Chennai 600 014
Tamil Nadu
India
;
 'mnizam.new@gmail.com'
_publ_contact_author_fax     ?
_publ_contact_author_phone     '91-9841459257'
_publ_section_title
;\
Crystal structure of 6-(4-chlorophenyl)-6a-nitro-6a,6
b,8,9,10,12<i>a</i>-hexahydro-6<i>H</i>,7<i>H</i>-spiro[chromeno[3,4-\
<i>a</i>]indolizine-12,11'-indeno[1,2-<i>b</i>]quinoxaline]
;
_publ_section_title_footnote     .
loop_
    _publ_author_name
    _publ_author_footnote
    _publ_author_address
    'Syed Abuthahir, S.' .
;
PG & Research Department of Physics
The New College (Autonomous)
Chennai 600 014
Tamil Nadu
India
;
    'NizamMohideen, M.' .
;
PG & Research Department of Physics
The New College (Autonomous)
Chennai 600 014
Tamil Nadu
India
;
    'Viswanathan, V.' .
;
Department of Biophysics
All India Institute of Medical Science
New Delhi 110 029
India
;
    'Velmurugan, D.' .
;
CAS in Crystallography and Biophysics
University of Madras
Chennai 600 025
India
;
    'Nagasivarao, J.' .
;
GVK Biosciences Pvt. Ltd
Hyderabad 500 076
India
;
_publ_section_synopsis
;
The title compound crystallized with two independent molecules (<i>A</i> and
<i>B</i>) in the asymmetric unit. They differ essentially in the conformation
of the pyrrolidine and cyclopentene rings; respectively, twisted and flat in
molecule <i>A</i>, but envelope and twisted in molecule <i>B</i>.
;
data_I
_audit_creation_method     'SHELXL-2018/3'
_chemical_name_systematic
;\
6-(4-Chlorophenyl)-6a-nitro-6a,6b,8,9,10,12a-hexahydro-6<i>H</i>,7<i>H</i>-\
spiro[chromeno[3,4-<i>a</i>]indolizine-12,11'-indeno[1,2-<i>b</i>]quinoxaline]
;
_chemical_name_common     ?
_chemical_formula_moiety     'C35 H27 Cl N4 O3'
_chemical_formula_sum     'C35 H27 Cl N4 O3'
_chemical_formula_weight     587.05
_chemical_melting_point     ?
_space_group_crystal_system     monoclinic
_space_group_name_H-M_alt     'P 21/c'
_space_group_name_Hall     '-P 2ybc'
loop_
    _space_group_symop_operation_xyz
    'x, y, z'
    '-x, y+1/2, -z+1/2'
    '-x, -y, -z'
    'x, -y-1/2, z-1/2'
_cell_length_a     14.18800(10)
_cell_length_b     23.4450(3)
_cell_length_c     18.3710(2)
_cell_angle_alpha     90
_cell_angle_beta     104.541(2)
_cell_angle_gamma     90
_cell_volume     5915.14(12)
_cell_formula_units_Z     8
_cell_measurement_reflns_used     14290
_cell_measurement_theta_min     1.437
_cell_measurement_theta_max     28.290
_cell_measurement_temperature     293(2)
_exptl_crystal_description     Block
_exptl_crystal_colour     Colourless
_exptl_crystal_size_max     0.280
_exptl_crystal_size_mid     0.240
_exptl_crystal_size_min     0.200
_exptl_crystal_density_diffrn     1.318
_exptl_crystal_density_meas     ?
_exptl_crystal_density_method     ?
_exptl_crystal_F_000     2448
_exptl_absorpt_coefficient_mu     0.172
_exptl_absorpt_correction_type     multi-scan
_exptl_absorpt_process_details
;
(<i>SADABS</i>; Bruker, 2008)
;
_exptl_absorpt_correction_T_min     0.763
_exptl_absorpt_correction_T_max     0.841
_diffrn_ambient_temperature     293(2)
_diffrn_source     ?
_diffrn_radiation_type     MoK\a
_diffrn_radiation_wavelength     0.71073
_diffrn_measurement_device_type     'Bruker Kappa APEXII CCD'
_diffrn_measurement_method     '\w and \f scans'
_diffrn_detector_area_resol_mean     ?
_diffrn_reflns_number     47802
_diffrn_reflns_av_R_equivalents     0.0488
_diffrn_reflns_av_unetI/netI     0.0516
_diffrn_reflns_theta_min     1.437
_diffrn_reflns_theta_max     25.496
_diffrn_reflns_theta_full     25.242
_diffrn_measured_fraction_theta_max     0.999
_diffrn_measured_fraction_theta_full     0.999
_diffrn_reflns_limit_h_min     -17
_diffrn_reflns_limit_h_max     16
_diffrn_reflns_limit_k_min     -28
_diffrn_reflns_limit_k_max     28
_diffrn_reflns_limit_l_min     -22
_diffrn_reflns_limit_l_max     22
_refine_special_details     ?
_reflns_number_total     11007
_reflns_number_gt     6368
_reflns_threshold_expression     'I > 2\s(I)'
_refine_ls_structure_factor_coef     Fsqd
_refine_ls_matrix_type     full
_refine_ls_R_factor_all     0.1007
_refine_ls_R_factor_gt     0.0477
_refine_ls_wR_factor_gt     0.1127
_refine_ls_wR_factor_ref     0.1281
_refine_ls_goodness_of_fit_ref     1.035
_refine_ls_restrained_S_all     1.035
_refine_ls_number_reflns     11007
_refine_ls_number_parameters     824
_refine_ls_number_restraints     0
_refine_ls_hydrogen_treatment     constr
_refine_ls_weighting_scheme     calc
_refine_ls_weighting_details
                      'w=1/[\s^2^(Fo^2^)+(0.0582P)^2^] where P=(Fo^2^+2Fc^2^)/3'
_atom_sites_solution_hydrogens     geom
_atom_sites_solution_primary     direct
_atom_sites_solution_secondary     difmap
_refine_ls_shift/su_max     0.006
_refine_ls_shift/su_mean     0.000
_refine_diff_density_max     0.347
_refine_diff_density_min     -0.318
_refine_ls_extinction_method
;
SHELXL2018 (Sheldrick, 2015)
;
_refine_ls_extinction_coef     0.00059(14)
_refine_ls_extinction_expression
                                  'Fc^*^=kFc[1+0.001xFc^2^\l^3^/sin(2\q)]^-1/4^'
loop_
    _atom_type_symbol
    _atom_type_description
    _atom_type_scat_dispersion_real
    _atom_type_scat_dispersion_imag
    _atom_type_scat_source
    'C' 'C' 0.0033 0.0016
                         'International Tables Vol C Tables 4.2.6.8 and 6.1.1.4'
    'H' 'H' 0.0000 0.0000
                         'International Tables Vol C Tables 4.2.6.8 and 6.1.1.4'
    'N' 'N' 0.0061 0.0033
                         'International Tables Vol C Tables 4.2.6.8 and 6.1.1.4'
    'O' 'O' 0.0106 0.0060
                         'International Tables Vol C Tables 4.2.6.8 and 6.1.1.4'
    'Cl' 'Cl' 0.1484 0.1585
                         'International Tables Vol C Tables 4.2.6.8 and 6.1.1.4'
_computing_data_collection
;
APEX2 (Bruker, 2008)
;
_computing_cell_refinement
;
SAINT (Bruker, 2008)
;
_computing_data_reduction
;
SAINT (Bruker, 2008)
;
_computing_structure_solution
;
SHELXS2018 (Sheldrick, 2008)
;
_computing_structure_refinement
;
SHELXL2018 (Sheldrick, 2015)
;
_computing_molecular_graphics
;
ORTEP-3 for Windows (Farrugia, 2012) and Mercury (Macrae <i>et al.</i>,
2008)
;
_computing_publication_material
;
WinGX (Farrugia, 2012), publCIF (Westrip, 2010) and PLATON
(Spek, 2009)
;
loop_
    _atom_site_type_symbol
    _atom_site_label
    _atom_site_fract_x
    _atom_site_fract_y
    _atom_site_fract_z
    _atom_site_U_iso_or_equiv
    _atom_site_adp_type
    _atom_site_calc_flag
    _atom_site_occupancy
    _atom_site_disorder_assembly
    _atom_site_disorder_group
    Cl Cl1A -0.00824(5) 0.11344(4) 0.58679(6) 0.1082(3) Uani d 1 . .
    O O3A 0.4634(4) 0.3265(3) 0.6462(7) 0.093(3) Uani d 0.59(2) A 1
    O O4A 0.3489(13) 0.2767(4) 0.5822(8) 0.156(5) Uani d 0.59(2) A 1
    O O3A' 0.4590(5) 0.2989(9) 0.5979(10) 0.109(6) Uani d 0.41(2) A 2
    O O4A' 0.3204(7) 0.2772(5) 0.6066(6) 0.071(3) Uani d 0.41(2) A 2
    O O2A 0.45596(11) 0.16374(7) 0.58900(9) 0.0664(4) Uani d 1 . .
    N N1A 0.50758(12) 0.25630(7) 0.81689(10) 0.0495(5) Uani d 1 . .
    N N2A 0.4135(2) 0.27834(10) 0.63100(16) 0.0724(7) Uani d 1 . .
    N N3A 0.73468(12) 0.10164(7) 0.88894(11) 0.0546(5) Uani d 1 . .
    N N4A 0.53615(12) 0.12159(7) 0.80912(10) 0.0479(4) Uani d 1 . .
    C C1A 0.60146(14) 0.16158(8) 0.82389(12) 0.0441(5) Uani d 1 . .
    C C2A 0.69943(14) 0.15201(9) 0.86567(13) 0.0491(5) Uani d 1 . .
    C C3A 0.66770(15) 0.05800(8) 0.87139(12) 0.0473(5) Uani d 1 . .
    C C4A 0.56935(15) 0.06792(8) 0.83442(12) 0.0464(5) Uani d 1 . .
    C C5A 0.50372(16) 0.02191(9) 0.82077(14) 0.0580(6) Uani d 1 . .
    H H5A 0.438395 0.028115 0.797377 0.070 Uiso calc 1 . .
    C C6A 0.84079(17) 0.22040(11) 0.92049(17) 0.0791(8) Uani d 1 . .
    H H6A 0.883968 0.192052 0.943431 0.095 Uiso calc 1 . .
    C C7A 0.8676(2) 0.27716(12) 0.92813(19) 0.0902(9) Uani d 1 . .
    H H7A 0.929121 0.287229 0.956886 0.108 Uiso calc 1 . .
    C C8A 0.8040(2) 0.31873(11) 0.89352(17) 0.0792(8) Uani d 1 . .
    H H8A 0.822850 0.356768 0.899789 0.095 Uiso calc 1 . .
    C C9A 0.71276(18) 0.30543(10) 0.84969(16) 0.0698(7) Uani d 1 . .
    H H9A 0.670705 0.333954 0.825732 0.084 Uiso calc 1 . .
    C C10A 0.68507(15) 0.24874(9) 0.84208(14) 0.0541(6) Uani d 1 . .
    C C11A 0.74920(15) 0.20657(9) 0.87840(14) 0.0556(6) Uani d 1 . .
    C C12A 0.58742(14) 0.22441(8) 0.79981(13) 0.0475(5) Uani d 1 . .
    C C13A 0.56278(15) 0.23380(8) 0.71304(13) 0.0501(6) Uani d 1 . .
    H H13A 0.581056 0.273216 0.705252 0.060 Uiso calc 1 . .
    C C14A 0.61130(16) 0.19680(9) 0.66583(14) 0.0555(6) Uani d 1 . .
    C C15A 0.71259(17) 0.19720(11) 0.67750(16) 0.0753(8) Uani d 1 . .
    H H15A 0.750681 0.217889 0.717366 0.090 Uiso calc 1 . .
    C C16A 0.7565(2) 0.16720(14) 0.6304(2) 0.0964(10) Uani d 1 . .
    H H16A 0.823903 0.167393 0.638981 0.116 Uiso calc 1 . .
    C C17A 0.7008(3) 0.13700(15) 0.5708(2) 0.1035(11) Uani d 1 . .
    H H17A 0.730750 0.117208 0.538892 0.124 Uiso calc 1 . .
    C C18A 0.6011(2) 0.13591(12) 0.55817(16) 0.0837(8) Uani d 1 . .
    H H18A 0.563482 0.115436 0.517886 0.100 Uiso calc 1 . .
    C C19A 0.55733(18) 0.16564(10) 0.60611(14) 0.0623(6) Uani d 1 . .
    C C20A 0.41794(15) 0.17284(9) 0.65322(12) 0.0528(6) Uani d 1 . .
    H H20A 0.449631 0.144457 0.690557 0.063 Uiso calc 1 . .
    C C21A 0.45075(15) 0.23143(8) 0.68847(12) 0.0484(5) Uani d 1 . .
    C C22A 0.41783(15) 0.24203(9) 0.76128(13) 0.0488(5) Uani d 1 . .
    H H22A 0.394694 0.205552 0.776279 0.059 Uiso calc 1 . .
    C C23A 0.34060(17) 0.28633(10) 0.76270(15) 0.0691(7) Uani d 1 . .
    H H23A 0.279773 0.275799 0.727673 0.083 Uiso calc 1 . .
    H H23B 0.360646 0.323168 0.747801 0.083 Uiso calc 1 . .
    C C24A 0.32669(19) 0.28976(12) 0.84187(17) 0.0853(8) Uani d 1 . .
    H H24A 0.282177 0.320671 0.844364 0.102 Uiso calc 1 . .
    H H24B 0.297454 0.254555 0.853285 0.102 Uiso calc 1 . .
    C C25A 0.42135(19) 0.29947(12) 0.90013(16) 0.0799(8) Uani d 1 . .
    H H25A 0.409834 0.297599 0.949940 0.096 Uiso calc 1 . .
    H H25B 0.445771 0.337265 0.893556 0.096 Uiso calc 1 . .
    C C26A 0.49693(18) 0.25542(10) 0.89383(14) 0.0655(7) Uani d 1 . .
    H H26A 0.558686 0.264254 0.928826 0.079 Uiso calc 1 . .
    H H26B 0.476419 0.217866 0.905839 0.079 Uiso calc 1 . .
    C C27A 0.31104(16) 0.15833(9) 0.63324(13) 0.0540(6) Uani d 1 . .
    C C28A 0.24932(17) 0.16813(10) 0.56282(14) 0.0660(7) Uani d 1 . .
    H H28A 0.273935 0.183682 0.524812 0.079 Uiso calc 1 . .
    C C29A 0.15004(18) 0.15474(11) 0.54862(15) 0.0733(7) Uani d 1 . .
    H H29A 0.108512 0.161832 0.501616 0.088 Uiso calc 1 . .
    C C30A 0.11461(17) 0.13090(11) 0.60519(17) 0.0694(7) Uani d 1 . .
    C C31A 0.17473(19) 0.11935(11) 0.67385(16) 0.0712(7) Uani d 1 . .
    H H31A 0.150240 0.102750 0.711277 0.085 Uiso calc 1 . .
    C C32A 0.27203(18) 0.13245(10) 0.68733(14) 0.0639(6) Uani d 1 . .
    H H32A 0.313046 0.123757 0.734010 0.077 Uiso calc 1 . .
    C C33A 0.53600(19) -0.03179(10) 0.84187(15) 0.0684(7) Uani d 1 . .
    H H33A 0.492516 -0.062175 0.831999 0.082 Uiso calc 1 . .
    C C34A 0.6328(2) -0.04175(10) 0.87785(15) 0.0694(7) Uani d 1 . .
    H H34A 0.653630 -0.078651 0.891996 0.083 Uiso calc 1 . .
    C C35A 0.69781(18) 0.00240(9) 0.89266(14) 0.0611(6) Uani d 1 . .
    H H35A 0.762530 -0.004646 0.917074 0.073 Uiso calc 1 . .
    Cl Cl2 -0.4783(4) -0.0038(8) 0.6049(3) 0.1272(17) Uani d 0.72(3) B 1
    Cl Cl2' -0.4841(8) -0.0219(5) 0.6031(6) 0.075(3) Uani d 0.28(3) B 2
    O O2B -0.00811(9) -0.04381(5) 0.61628(8) 0.0465(4) Uani d 1 . .
    O O3B 0.0158(3) -0.19290(12) 0.7246(4) 0.0803(19) Uani d 0.686(13) C 1
    O O4B -0.0989(6) -0.1554(3) 0.6417(4) 0.0762(18) Uani d 0.686(13) C 1
    O O3B' 0.0164(6) -0.1739(6) 0.6662(11) 0.103(7) Uani d 0.314(13) C 2
    O O4B' -0.1267(10) -0.1518(7) 0.6652(10) 0.085(4) Uani d 0.314(13) C 2
    N N1B 0.05316(11) -0.10204(6) 0.86520(9) 0.0425(4) Uani d 1 . .
    N N2B -0.03373(16) -0.14979(8) 0.69290(14) 0.0569(5) Uani d 1 . .
    N N3B 0.26320(15) 0.05649(8) 0.92353(11) 0.0627(5) Uani d 1 . .
    N N4B 0.07324(13) 0.02914(7) 0.83140(10) 0.0499(5) Uani d 1 . .
    C C1B 0.14136(15) -0.00887(8) 0.85633(11) 0.0413(5) Uani d 1 . .
    C C2B 0.23529(15) 0.00447(9) 0.90188(12) 0.0469(5) Uani d 1 . .
    C C3B 0.1926(2) 0.09760(9) 0.89932(15) 0.0615(7) Uani d 1 . .
    C C4B 0.09943(19) 0.08441(9) 0.85415(13) 0.0551(6) Uani d 1 . .
    C C5B 0.0311(2) 0.12806(10) 0.82974(15) 0.0730(8) Uani d 1 . .
    H H5B -0.030148 0.119622 0.799127 0.088 Uiso calc 1 . .
    C C6B 0.38409(16) -0.05878(12) 0.96269(14) 0.0638(7) Uani d 1 . .
    H H6B 0.424242 -0.028847 0.984698 0.077 Uiso calc 1 . .
    C C7B 0.41665(17) -0.11435(13) 0.97233(15) 0.0722(7) Uani d 1 . .
    H H7B 0.479521 -0.121910 1.000663 0.087 Uiso calc 1 . .
    C C8B 0.35666(18) -0.15897(11) 0.94023(15) 0.0683(7) Uani d 1 . .
    H H8B 0.379491 -0.196242 0.947687 0.082 Uiso calc 1 . .
    C C9B 0.26356(16) -0.14892(9) 0.89737(13) 0.0568(6) Uani d 1 . .
    H H9B 0.223331 -0.179045 0.876142 0.068 Uiso calc 1 . .
    C C10B 0.23102(14) -0.09319(8) 0.88649(12) 0.0427(5) Uani d 1 . .
    C C11B 0.29053(14) -0.04826(9) 0.91966(12) 0.0468(5) Uani d 1 . .
    C C12B 0.13200(13) -0.07268(7) 0.84181(11) 0.0389(5) Uani d 1 . .
    C C13B 0.10657(13) -0.08981(7) 0.75708(11) 0.0376(5) Uani d 1 . .
    H H13B 0.129220 -0.129182 0.755638 0.045 Uiso calc 1 . .
    C C14B 0.14984(14) -0.05683(8) 0.70283(12) 0.0400(5) Uani d 1 . .
    C C15B 0.25031(15) -0.05025(9) 0.71576(13) 0.0509(5) Uani d 1 . .
    H H15B 0.290440 -0.061195 0.761853 0.061 Uiso calc 1 . .
    C C16B 0.29121(16) -0.02786(10) 0.66161(14) 0.0608(6) Uani d 1 . .
    H H16B 0.358347 -0.023378 0.671331 0.073 Uiso calc 1 . .
    C C17B 0.23213(16) -0.01207(10) 0.59272(14) 0.0619(6) Uani d 1 . .
    H H17B 0.259923 0.002197 0.555686 0.074 Uiso calc 1 . .
    C C18B 0.13295(15) -0.01723(9) 0.57845(13) 0.0530(6) Uani d 1 . .
    H H18B 0.093362 -0.006287 0.532149 0.064 Uiso calc 1 . .
    C C19B 0.09235(14) -0.03897(8) 0.63384(12) 0.0414(5) Uani d 1 . .
    C C20B -0.04584(14) -0.04205(8) 0.68166(11) 0.0417(5) Uani d 1 . .
    H H20B -0.018549 -0.007621 0.709294 0.050 Uiso calc 1 . .
    C C21B -0.00534(13) -0.09262(7) 0.73357(11) 0.0388(5) Uani d 1 . .
    C C22B -0.03703(13) -0.09156(8) 0.80785(12) 0.0427(5) Uani d 1 . .
    H H22B -0.057926 -0.052574 0.815036 0.051 Uiso calc 1 . .
    C C23B -0.11678(15) -0.13179(10) 0.81870(14) 0.0601(6) Uani d 1 . .
    H H23C -0.177409 -0.123216 0.782169 0.072 Uiso calc 1 . .
    H H23D -0.099102 -0.170920 0.811213 0.072 Uiso calc 1 . .
    C C24B -0.12967(17) -0.12448(11) 0.89788(15) 0.0712(7) Uani d 1 . .
    H H24C -0.156099 -0.086913 0.902717 0.085 Uiso calc 1 . .
    H H24D -0.175717 -0.152580 0.906753 0.085 Uiso calc 1 . .
    C C25B -0.03347(16) -0.13142(11) 0.95634(14) 0.0666(7) Uani d 1 . .
    H H25C -0.042950 -0.123592 1.005857 0.080 Uiso calc 1 . .
    H H25D -0.011283 -0.170526 0.955883 0.080 Uiso calc 1 . .
    C C26B 0.04359(16) -0.09150(9) 0.94120(13) 0.0558(6) Uani d 1 . .
    H H26C 0.024780 -0.052179 0.946009 0.067 Uiso calc 1 . .
    H H26D 0.105333 -0.098277 0.977321 0.067 Uiso calc 1 . .
    C C27B -0.15509(14) -0.03312(9) 0.65835(12) 0.0463(5) Uani d 1 . .
    C C28B -0.21425(15) -0.05551(9) 0.59349(13) 0.0542(6) Uani d 1 . .
    H H28B -0.186285 -0.075848 0.560808 0.065 Uiso calc 1 . .
    C C29B -0.31419(16) -0.04849(11) 0.57578(14) 0.0657(7) Uani d 1 . .
    H H29B -0.353288 -0.064274 0.532108 0.079 Uiso calc 1 . .
    C C30B -0.35442(16) -0.01785(12) 0.62382(15) 0.0712(8) Uani d 1 . .
    C C31B -0.29829(18) 0.00675(13) 0.68675(16) 0.0824(9) Uani d 1 . .
    H H31B -0.326700 0.028081 0.718270 0.099 Uiso calc 1 . .
    C C32B -0.19809(17) -0.00026(10) 0.70355(14) 0.0661(7) Uani d 1 . .
    H H32B -0.159238 0.017412 0.745877 0.079 Uiso calc 1 . .
    C C33B 0.0553(3) 0.18321(11) 0.8514(2) 0.0940(10) Uani d 1 . .
    H H33B 0.010335 0.212283 0.835047 0.113 Uiso calc 1 . .
    C C34B 0.1459(3) 0.19590(12) 0.8972(2) 0.1033(13) Uani d 1 . .
    H H34B 0.160509 0.233535 0.911693 0.124 Uiso calc 1 . .
    C C35B 0.2144(2) 0.15477(12) 0.92177(18) 0.0885(10) Uani d 1 . .
    H H35B 0.274860 0.164220 0.952918 0.106 Uiso calc 1 . .
loop_
    _atom_site_aniso_label
    _atom_site_aniso_U_11
    _atom_site_aniso_U_22
    _atom_site_aniso_U_33
    _atom_site_aniso_U_12
    _atom_site_aniso_U_13
    _atom_site_aniso_U_23
    Cl1A 0.0558(4) 0.1295(7) 0.1340(8) -0.0009(4) 0.0141(5) -0.0236(6)
    O3A 0.090(3) 0.060(3) 0.125(7) 0.012(2) 0.019(3) 0.041(3)
    O4A 0.211(12) 0.103(4) 0.096(7) -0.009(6) -0.069(7) 0.044(5)
    O3A' 0.071(4) 0.138(11) 0.119(10) 0.007(4) 0.026(5) 0.083(9)
    O4A' 0.050(4) 0.089(4) 0.068(6) 0.030(3) 0.000(3) 0.036(4)
    O2A 0.0599(10) 0.0933(12) 0.0451(10) 0.0200(9) 0.0114(8) -0.0011(8)
    N1A 0.0466(10) 0.0523(10) 0.0482(12) 0.0092(8) 0.0096(10) 0.0035(9)
    N2A 0.0817(18) 0.0717(17) 0.0695(19) 0.0311(14) 0.0297(17) 0.0288(15)
    N3A 0.0496(11) 0.0496(11) 0.0604(13) 0.0099(9) 0.0060(10) 0.0068(9)
    N4A 0.0468(10) 0.0476(10) 0.0464(12) 0.0015(9) 0.0064(9) 0.0083(8)
    C1A 0.0420(12) 0.0467(12) 0.0429(13) 0.0046(10) 0.0092(10) 0.0060(10)
    C2A 0.0415(12) 0.0505(13) 0.0524(15) 0.0045(10) 0.0064(11) 0.0051(11)
    C3A 0.0532(13) 0.0447(12) 0.0432(14) 0.0050(11) 0.0110(11) 0.0024(10)
    C4A 0.0538(13) 0.0448(12) 0.0400(13) 0.0053(11) 0.0105(11) 0.0045(10)
    C5A 0.0574(14) 0.0490(14) 0.0625(17) -0.0005(11) 0.0053(12) 0.0059(11)
    C6A 0.0535(16) 0.0696(17) 0.103(2) -0.0053(13) -0.0017(16) 0.0133(15)
    C7A 0.0613(17) 0.084(2) 0.111(3) -0.0188(16) -0.0050(17) 0.0029(18)
    C8A 0.0722(18) 0.0607(16) 0.101(2) -0.0163(15) 0.0157(18) 0.0041(16)
    C9A 0.0645(16) 0.0510(15) 0.092(2) -0.0031(12) 0.0161(15) 0.0096(13)
    C10A 0.0499(13) 0.0484(13) 0.0635(17) 0.0002(11) 0.0131(12) 0.0048(11)
    C11A 0.0445(13) 0.0564(14) 0.0624(17) -0.0016(11) 0.0071(12) 0.0029(12)
    C12A 0.0450(12) 0.0421(12) 0.0540(15) 0.0075(10) 0.0096(11) 0.0083(10)
    C13A 0.0513(13) 0.0471(12) 0.0532(15) 0.0067(10) 0.0157(12) 0.0123(10)
    C14A 0.0541(14) 0.0605(14) 0.0557(17) 0.0138(11) 0.0207(13) 0.0146(12)
    C15A 0.0587(16) 0.0902(18) 0.085(2) 0.0135(14) 0.0327(16) 0.0109(15)
    C16A 0.0688(19) 0.125(3) 0.106(3) 0.0219(18) 0.041(2) -0.002(2)
    C17A 0.097(3) 0.132(3) 0.098(3) 0.038(2) 0.055(2) -0.003(2)
    C18A 0.083(2) 0.107(2) 0.067(2) 0.0278(16) 0.0297(17) -0.0042(16)
    C19A 0.0624(16) 0.0752(16) 0.0528(17) 0.0194(13) 0.0207(14) 0.0121(13)
    C20A 0.0532(13) 0.0664(14) 0.0379(14) 0.0171(11) 0.0100(11) 0.0078(11)
    C21A 0.0503(13) 0.0488(12) 0.0462(14) 0.0164(10) 0.0124(11) 0.0151(10)
    C22A 0.0491(13) 0.0487(12) 0.0490(15) 0.0058(10) 0.0133(12) 0.0044(10)
    C23A 0.0566(15) 0.0798(16) 0.0704(19) 0.0256(13) 0.0151(14) -0.0013(14)
    C24A 0.0693(18) 0.111(2) 0.081(2) 0.0211(16) 0.0309(17) -0.0120(17)
    C25A 0.0826(19) 0.098(2) 0.0613(19) 0.0209(16) 0.0223(16) -0.0129(15)
    C26A 0.0728(16) 0.0730(16) 0.0498(16) 0.0088(13) 0.0139(14) 0.0032(12)
    C27A 0.0527(13) 0.0606(14) 0.0439(15) 0.0150(11) 0.0036(12) -0.0028(11)
    C28A 0.0611(16) 0.0875(18) 0.0461(16) 0.0169(13) 0.0073(13) 0.0003(13)
    C29A 0.0555(16) 0.102(2) 0.0532(17) 0.0227(14) -0.0031(14) -0.0085(15)
    C30A 0.0519(15) 0.0826(17) 0.071(2) 0.0077(13) 0.0111(15) -0.0173(15)
    C31A 0.0637(17) 0.0844(18) 0.064(2) -0.0125(14) 0.0140(15) -0.0043(14)
    C32A 0.0682(17) 0.0716(16) 0.0462(16) -0.0012(13) 0.0036(13) 0.0050(12)
    C33A 0.0770(18) 0.0504(14) 0.075(2) -0.0092(13) 0.0149(15) 0.0022(13)
    C34A 0.0859(19) 0.0449(14) 0.077(2) 0.0088(14) 0.0191(16) 0.0082(13)
    C35A 0.0670(15) 0.0500(14) 0.0633(17) 0.0163(12) 0.0104(13) 0.0062(12)
    Cl2 0.0427(12) 0.233(6) 0.107(2) 0.020(2) 0.0209(14) 0.054(2)
    Cl2' 0.034(2) 0.125(6) 0.069(4) -0.001(2) 0.018(2) -0.016(5)
    O2B 0.0380(8) 0.0614(9) 0.0388(9) -0.0054(6) 0.0073(7) 0.0037(7)
    O3B 0.087(2) 0.0405(17) 0.096(4) 0.0010(14) -0.010(2) -0.0061(18)
    O4B 0.090(5) 0.061(2) 0.056(3) -0.010(3) -0.023(3) -0.011(2)
    O3B' 0.065(5) 0.095(7) 0.158(15) -0.025(4) 0.047(6) -0.080(9)
    O4B' 0.056(6) 0.077(5) 0.113(11) -0.023(4) 0.005(5) -0.039(6)
    N1B 0.0381(9) 0.0496(10) 0.0382(11) -0.0030(8) 0.0066(8) 0.0028(8)
    N2B 0.0561(13) 0.0554(13) 0.0594(16) -0.0195(11) 0.0150(14) -0.0131(12)
    N3B 0.0740(13) 0.0585(12) 0.0564(14) -0.0248(11) 0.0179(11) -0.0137(10)
    N4B 0.0648(12) 0.0390(10) 0.0437(11) 0.0004(9) 0.0094(9) -0.0022(8)
    C1B 0.0486(12) 0.0422(12) 0.0322(12) -0.0035(10) 0.0086(10) -0.0009(9)
    C2B 0.0516(13) 0.0487(13) 0.0407(14) -0.0128(11) 0.0119(11) -0.0033(10)
    C3B 0.0920(19) 0.0442(13) 0.0571(17) -0.0184(14) 0.0350(15) -0.0052(12)
    C4B 0.0858(18) 0.0403(13) 0.0433(15) -0.0034(13) 0.0238(14) 0.0010(10)
    C5B 0.109(2) 0.0484(15) 0.0691(19) 0.0136(14) 0.0356(17) 0.0049(13)
    C6B 0.0423(13) 0.0922(19) 0.0542(17) -0.0118(13) 0.0069(12) -0.0103(14)
    C7B 0.0450(14) 0.111(2) 0.0561(18) 0.0170(15) 0.0036(13) 0.0054(16)
    C8B 0.0595(16) 0.0815(18) 0.0620(18) 0.0246(14) 0.0113(14) 0.0097(14)
    C9B 0.0527(14) 0.0566(14) 0.0586(16) 0.0065(11) 0.0092(13) 0.0033(11)
    C10B 0.0411(11) 0.0487(12) 0.0378(13) 0.0019(10) 0.0090(10) 0.0036(10)
    C11B 0.0404(12) 0.0609(14) 0.0371(13) -0.0075(11) 0.0060(10) -0.0014(10)
    C12B 0.0397(11) 0.0380(11) 0.0372(13) -0.0016(9) 0.0062(10) 0.0001(9)
    C13B 0.0385(11) 0.0347(10) 0.0381(12) -0.0007(8) 0.0069(10) -0.0025(9)
    C14B 0.0400(11) 0.0401(11) 0.0406(13) -0.0030(9) 0.0118(10) -0.0039(9)
    C15B 0.0413(12) 0.0654(14) 0.0447(14) -0.0050(10) 0.0083(11) -0.0023(11)
    C16B 0.0409(13) 0.0850(17) 0.0582(17) -0.0112(12) 0.0155(13) -0.0006(13)
    C17B 0.0555(15) 0.0802(16) 0.0545(17) -0.0104(13) 0.0220(13) 0.0077(13)
    C18B 0.0509(13) 0.0595(13) 0.0485(15) -0.0051(11) 0.0123(12) 0.0068(11)
    C19B 0.0384(11) 0.0416(11) 0.0444(14) -0.0027(9) 0.0106(11) -0.0015(9)
    C20B 0.0398(11) 0.0465(12) 0.0368(13) -0.0049(9) 0.0058(10) -0.0025(9)
    C21B 0.0391(11) 0.0366(10) 0.0383(13) -0.0083(9) 0.0053(10) -0.0067(9)
    C22B 0.0399(11) 0.0457(11) 0.0417(13) -0.0029(9) 0.0086(10) 0.0009(9)
    C23B 0.0417(12) 0.0777(16) 0.0625(17) -0.0116(11) 0.0160(12) 0.0107(13)
    C24B 0.0505(14) 0.0999(19) 0.0679(19) 0.0002(13) 0.0235(14) 0.0182(15)
    C25B 0.0590(15) 0.0902(18) 0.0534(17) -0.0021(13) 0.0195(13) 0.0159(13)
    C26B 0.0580(14) 0.0680(14) 0.0409(14) 0.0015(12) 0.0118(12) 0.0039(11)
    C27B 0.0406(12) 0.0606(13) 0.0359(13) 0.0009(10) 0.0062(11) 0.0054(11)
    C28B 0.0432(13) 0.0741(15) 0.0440(15) -0.0028(11) 0.0083(12) -0.0002(12)
    C29B 0.0445(13) 0.0996(19) 0.0488(16) -0.0106(13) 0.0039(12) 0.0070(14)
    C30B 0.0362(12) 0.128(2) 0.0480(17) 0.0101(14) 0.0077(13) 0.0243(16)
    C31B 0.0577(16) 0.141(3) 0.0496(18) 0.0362(16) 0.0158(15) 0.0031(17)
    C32B 0.0585(15) 0.0905(17) 0.0443(15) 0.0173(13) 0.0036(12) -0.0043(13)
    C33B 0.151(3) 0.0446(17) 0.109(3) 0.0099(18) 0.074(3) 0.0111(16)
    C34B 0.159(3) 0.0409(17) 0.140(3) -0.022(2) 0.093(3) -0.0154(19)
    C35B 0.121(2) 0.0559(17) 0.103(3) -0.0356(17) 0.055(2) -0.0220(16)
_geom_special_details
;
 All esds (except the esd in the dihedral angle between two l.s. planes)
 are estimated using the full covariance matrix.  The cell esds are taken
 into account individually in the estimation of esds in distances, angles
 and torsion angles; correlations between esds in cell parameters are only
 used when they are defined by crystal symmetry.  An approximate (isotropic)
 treatment of cell esds is used for estimating esds involving l.s. planes.
;
loop_
    _geom_bond_atom_site_label_1
    _geom_bond_atom_site_label_2
    _geom_bond_site_symmetry_2
    _geom_bond_distance
    _geom_bond_publ_flag
    Cl1A C30A . 1.739(2) ?
    O3A N2A . 1.325(8) ?
    O4A N2A . 1.110(9) ?
    O3A' N2A . 1.102(7) ?
    O4A' N2A . 1.284(12) ?
    O2A C19A . 1.394(3) ?
    O2A C20A . 1.431(2) ?
    N1A C12A . 1.456(2) ?
    N1A C22A . 1.457(3) ?
    N1A C26A . 1.459(3) ?
    N2A C21A . 1.524(3) ?
    N3A C2A . 1.312(2) ?
    N3A C3A . 1.378(3) ?
    N4A C1A . 1.298(2) ?
    N4A C4A . 1.383(2) ?
    C1A C2A . 1.427(3) ?
    C1A C12A . 1.537(3) ?
    C2A C11A . 1.451(3) ?
    C3A C35A . 1.397(3) ?
    C3A C4A . 1.409(3) ?
    C4A C5A . 1.406(3) ?
    C5A C33A . 1.362(3) ?
    C5A H5A . 0.9300 ?
    C6A C11A . 1.374(3) ?
    C6A C7A . 1.382(3) ?
    C6A H6A . 0.9300 ?
    C7A C8A . 1.372(4) ?
    C7A H7A . 0.9300 ?
    C8A C9A . 1.377(3) ?
    C8A H8A . 0.9300 ?
    C9A C10A . 1.383(3) ?
    C9A H9A . 0.9300 ?
    C10A C11A . 1.395(3) ?
    C10A C12A . 1.519(3) ?
    C12A C13A . 1.559(3) ?
    C13A C14A . 1.509(3) ?
    C13A C21A . 1.540(3) ?
    C13A H13A . 0.9800 ?
    C14A C19A . 1.379(3) ?
    C14A C15A . 1.399(3) ?
    C15A C16A . 1.379(4) ?
    C15A H15A . 0.9300 ?
    C16A C17A . 1.374(4) ?
    C16A H16A . 0.9300 ?
    C17A C18A . 1.375(4) ?
    C17A H17A . 0.9300 ?
    C18A C19A . 1.387(3) ?
    C18A H18A . 0.9300 ?
    C20A C27A . 1.507(3) ?
    C20A C21A . 1.540(3) ?
    C20A H20A . 0.9800 ?
    C21A C22A . 1.544(3) ?
    C22A C23A . 1.515(3) ?
    C22A H22A . 0.9800 ?
    C23A C24A . 1.518(4) ?
    C23A H23A . 0.9700 ?
    C23A H23B . 0.9700 ?
    C24A C25A . 1.510(4) ?
    C24A H24A . 0.9700 ?
    C24A H24B . 0.9700 ?
    C25A C26A . 1.514(3) ?
    C25A H25A . 0.9700 ?
    C25A H25B . 0.9700 ?
    C26A H26A . 0.9700 ?
    C26A H26B . 0.9700 ?
    C27A C28A . 1.387(3) ?
    C27A C32A . 1.392(3) ?
    C28A C29A . 1.402(3) ?
    C28A H28A . 0.9300 ?
    C29A C30A . 1.381(4) ?
    C29A H29A . 0.9300 ?
    C30A C31A . 1.361(4) ?
    C31A C32A . 1.375(3) ?
    C31A H31A . 0.9300 ?
    C32A H32A . 0.9300 ?
    C33A C34A . 1.386(3) ?
    C33A H33A . 0.9300 ?
    C34A C35A . 1.368(3) ?
    C34A H34A . 0.9300 ?
    C35A H35A . 0.9300 ?
    Cl2 C30B . 1.735(5) ?
    Cl2' C30B . 1.785(11) ?
    O2B C19B . 1.385(2) ?
    O2B C20B . 1.433(2) ?
    O3B N2B . 1.284(4) ?
    O4B N2B . 1.149(6) ?
    O3B' N2B . 1.115(7) ?
    O4B' N2B . 1.290(15) ?
    N1B C26B . 1.457(3) ?
    N1B C22B . 1.460(2) ?
    N1B C12B . 1.467(2) ?
    N2B C21B . 1.538(3) ?
    N3B C2B . 1.313(2) ?
    N3B C3B . 1.381(3) ?
    N4B C1B . 1.310(2) ?
    N4B C4B . 1.383(3) ?
    C1B C2B . 1.419(3) ?
    C1B C12B . 1.519(3) ?
    C2B C11B . 1.456(3) ?
    C3B C4B . 1.407(3) ?
    C3B C35B . 1.414(3) ?
    C4B C5B . 1.404(3) ?
    C5B C33B . 1.371(4) ?
    C5B H5B . 0.9300 ?
    C6B C7B . 1.379(3) ?
    C6B C11B . 1.386(3) ?
    C6B H6B . 0.9300 ?
    C7B C8B . 1.384(3) ?
    C7B H7B . 0.9300 ?
    C8B C9B . 1.378(3) ?
    C8B H8B . 0.9300 ?
    C9B C10B . 1.383(3) ?
    C9B H9B . 0.9300 ?
    C10B C11B . 1.391(3) ?
    C10B C12B . 1.517(3) ?
    C12B C13B . 1.560(3) ?
    C13B C14B . 1.508(3) ?
    C13B C21B . 1.539(2) ?
    C13B H13B . 0.9800 ?
    C14B C19B . 1.388(3) ?
    C14B C15B . 1.394(3) ?
    C15B C16B . 1.375(3) ?
    C15B H15B . 0.9300 ?
    C16B C17B . 1.382(3) ?
    C16B H16B . 0.9300 ?
    C17B C18B . 1.370(3) ?
    C17B H17B . 0.9300 ?
    C18B C19B . 1.386(3) ?
    C18B H18B . 0.9300 ?
    C20B C27B . 1.515(3) ?
    C20B C21B . 1.540(3) ?
    C20B H20B . 0.9800 ?
    C21B C22B . 1.540(3) ?
    C22B C23B . 1.524(3) ?
    C22B H22B . 0.9800 ?
    C23B C24B . 1.521(3) ?
    C23B H23C . 0.9700 ?
    C23B H23D . 0.9700 ?
    C24B C25B . 1.519(3) ?
    C24B H24C . 0.9700 ?
    C24B H24D . 0.9700 ?
    C25B C26B . 1.517(3) ?
    C25B H25C . 0.9700 ?
    C25B H25D . 0.9700 ?
    C26B H26C . 0.9700 ?
    C26B H26D . 0.9700 ?
    C27B C28B . 1.378(3) ?
    C27B C32B . 1.382(3) ?
    C28B C29B . 1.383(3) ?
    C28B H28B . 0.9300 ?
    C29B C30B . 1.369(3) ?
    C29B H29B . 0.9300 ?
    C30B C31B . 1.357(4) ?
    C31B C32B . 1.387(3) ?
    C31B H31B . 0.9300 ?
    C32B H32B . 0.9300 ?
    C33B C34B . 1.380(5) ?
    C33B H33B . 0.9300 ?
    C34B C35B . 1.364(4) ?
    C34B H34B . 0.9300 ?
    C35B H35B . 0.9300 ?
loop_
    _geom_angle_atom_site_label_1
    _geom_angle_atom_site_label_2
    _geom_angle_atom_site_label_3
    _geom_angle_site_symmetry_1
    _geom_angle_site_symmetry_3
    _geom_angle
    _geom_angle_publ_flag
    C19A O2A C20A . . 112.99(17) ?
    C12A N1A C22A . . 108.73(16) ?
    C12A N1A C26A . . 118.50(18) ?
    C22A N1A C26A . . 113.02(17) ?
    O3A' N2A O4A' . . 120.6(6) ?
    O4A N2A O3A . . 119.3(6) ?
    O3A' N2A C21A . . 123.2(5) ?
    O4A N2A C21A . . 127.4(6) ?
    O4A' N2A C21A . . 112.0(5) ?
    O3A N2A C21A . . 113.2(4) ?
    C2A N3A C3A . . 114.08(18) ?
    C1A N4A C4A . . 114.97(17) ?
    N4A C1A C2A . . 123.15(18) ?
    N4A C1A C12A . . 126.74(18) ?
    C2A C1A C12A . . 110.11(17) ?
    N3A C2A C1A . . 123.86(19) ?
    N3A C2A C11A . . 127.6(2) ?
    C1A C2A C11A . . 108.48(18) ?
    N3A C3A C35A . . 118.9(2) ?
    N3A C3A C4A . . 122.10(18) ?
    C35A C3A C4A . . 119.0(2) ?
    N4A C4A C5A . . 118.9(2) ?
    N4A C4A C3A . . 121.64(18) ?
    C5A C4A C3A . . 119.38(19) ?
    C33A C5A C4A . . 119.9(2) ?
    C33A C5A H5A . . 120.1 ?
    C4A C5A H5A . . 120.1 ?
    C11A C6A C7A . . 118.8(2) ?
    C11A C6A H6A . . 120.6 ?
    C7A C6A H6A . . 120.6 ?
    C8A C7A C6A . . 120.3(3) ?
    C8A C7A H7A . . 119.8 ?
    C6A C7A H7A . . 119.8 ?
    C7A C8A C9A . . 121.5(2) ?
    C7A C8A H8A . . 119.2 ?
    C9A C8A H8A . . 119.2 ?
    C8A C9A C10A . . 118.5(2) ?
    C8A C9A H9A . . 120.7 ?
    C10A C9A H9A . . 120.7 ?
    C9A C10A C11A . . 119.9(2) ?
    C9A C10A C12A . . 127.7(2) ?
    C11A C10A C12A . . 112.34(18) ?
    C6A C11A C10A . . 120.9(2) ?
    C6A C11A C2A . . 130.7(2) ?
    C10A C11A C2A . . 108.37(19) ?
    N1A C12A C10A . . 110.86(17) ?
    N1A C12A C1A . . 118.80(16) ?
    C10A C12A C1A . . 100.20(16) ?
    N1A C12A C13A . . 99.27(16) ?
    C10A C12A C13A . . 114.28(17) ?
    C1A C12A C13A . . 114.15(17) ?
    C14A C13A C21A . . 113.38(19) ?
    C14A C13A C12A . . 119.26(17) ?
    C21A C13A C12A . . 104.14(16) ?
    C14A C13A H13A . . 106.4 ?
    C21A C13A H13A . . 106.4 ?
    C12A C13A H13A . . 106.4 ?
    C19A C14A C15A . . 118.0(2) ?
    C19A C14A C13A . . 121.3(2) ?
    C15A C14A C13A . . 120.5(2) ?
    C16A C15A C14A . . 120.6(3) ?
    C16A C15A H15A . . 119.7 ?
    C14A C15A H15A . . 119.7 ?
    C17A C16A C15A . . 120.2(3) ?
    C17A C16A H16A . . 119.9 ?
    C15A C16A H16A . . 119.9 ?
    C18A C17A C16A . . 120.3(3) ?
    C18A C17A H17A . . 119.8 ?
    C16A C17A H17A . . 119.8 ?
    C17A C18A C19A . . 119.3(3) ?
    C17A C18A H18A . . 120.3 ?
    C19A C18A H18A . . 120.3 ?
    C14A C19A C18A . . 121.6(2) ?
    C14A C19A O2A . . 122.1(2) ?
    C18A C19A O2A . . 116.3(2) ?
    O2A C20A C27A . . 109.28(18) ?
    O2A C20A C21A . . 110.05(17) ?
    C27A C20A C21A . . 118.89(17) ?
    O2A C20A H20A . . 105.9 ?
    C27A C20A H20A . . 105.9 ?
    C21A C20A H20A . . 105.9 ?
    N2A C21A C20A . . 109.7(2) ?
    N2A C21A C13A . . 109.26(19) ?
    C20A C21A C13A . . 109.64(16) ?
    N2A C21A C22A . . 110.86(17) ?
    C20A C21A C22A . . 112.50(16) ?
    C13A C21A C22A . . 104.76(18) ?
    N1A C22A C23A . . 109.82(18) ?
    N1A C22A C21A . . 104.07(16) ?
    C23A C22A C21A . . 120.19(18) ?
    N1A C22A H22A . . 107.4 ?
    C23A C22A H22A . . 107.4 ?
    C21A C22A H22A . . 107.4 ?
    C22A C23A C24A . . 108.7(2) ?
    C22A C23A H23A . . 109.9 ?
    C24A C23A H23A . . 109.9 ?
    C22A C23A H23B . . 109.9 ?
    C24A C23A H23B . . 109.9 ?
    H23A C23A H23B . . 108.3 ?
    C25A C24A C23A . . 112.4(2) ?
    C25A C24A H24A . . 109.1 ?
    C23A C24A H24A . . 109.1 ?
    C25A C24A H24B . . 109.1 ?
    C23A C24A H24B . . 109.1 ?
    H24A C24A H24B . . 107.9 ?
    C24A C25A C26A . . 111.3(2) ?
    C24A C25A H25A . . 109.4 ?
    C26A C25A H25A . . 109.4 ?
    C24A C25A H25B . . 109.4 ?
    C26A C25A H25B . . 109.4 ?
    H25A C25A H25B . . 108.0 ?
    N1A C26A C25A . . 108.2(2) ?
    N1A C26A H26A . . 110.1 ?
    C25A C26A H26A . . 110.1 ?
    N1A C26A H26B . . 110.1 ?
    C25A C26A H26B . . 110.1 ?
    H26A C26A H26B . . 108.4 ?
    C28A C27A C32A . . 117.8(2) ?
    C28A C27A C20A . . 123.4(2) ?
    C32A C27A C20A . . 118.7(2) ?
    C27A C28A C29A . . 120.4(2) ?
    C27A C28A H28A . . 119.8 ?
    C29A C28A H28A . . 119.8 ?
    C30A C29A C28A . . 119.3(2) ?
    C30A C29A H29A . . 120.4 ?
    C28A C29A H29A . . 120.4 ?
    C31A C30A C29A . . 121.1(2) ?
    C31A C30A Cl1A . . 119.8(2) ?
    C29A C30A Cl1A . . 119.0(2) ?
    C30A C31A C32A . . 119.3(2) ?
    C30A C31A H31A . . 120.3 ?
    C32A C31A H31A . . 120.3 ?
    C31A C32A C27A . . 122.0(2) ?
    C31A C32A H32A . . 119.0 ?
    C27A C32A H32A . . 119.0 ?
    C5A C33A C34A . . 120.9(2) ?
    C5A C33A H33A . . 119.6 ?
    C34A C33A H33A . . 119.6 ?
    C35A C34A C33A . . 120.4(2) ?
    C35A C34A H34A . . 119.8 ?
    C33A C34A H34A . . 119.8 ?
    C34A C35A C3A . . 120.5(2) ?
    C34A C35A H35A . . 119.8 ?
    C3A C35A H35A . . 119.8 ?
    C19B O2B C20B . . 112.44(15) ?
    C26B N1B C22B . . 112.79(15) ?
    C26B N1B C12B . . 117.55(16) ?
    C22B N1B C12B . . 107.72(15) ?
    O4B N2B O3B . . 121.1(4) ?
    O3B' N2B O4B' . . 120.7(7) ?
    O3B' N2B C21B . . 122.5(4) ?
    O4B N2B C21B . . 123.8(4) ?
    O3B N2B C21B . . 114.7(2) ?
    O4B' N2B C21B . . 109.9(7) ?
    C2B N3B C3B . . 114.3(2) ?
    C1B N4B C4B . . 114.39(19) ?
    N4B C1B C2B . . 123.88(18) ?
    N4B C1B C12B . . 125.74(18) ?
    C2B C1B C12B . . 110.38(17) ?
    N3B C2B C1B . . 123.4(2) ?
    N3B C2B C11B . . 128.0(2) ?
    C1B C2B C11B . . 108.55(17) ?
    N3B C3B C4B . . 122.31(19) ?
    N3B C3B C35B . . 118.7(3) ?
    C4B C3B C35B . . 119.0(3) ?
    N4B C4B C5B . . 118.3(2) ?
    N4B C4B C3B . . 121.7(2) ?
    C5B C4B C3B . . 120.0(2) ?
    C33B C5B C4B . . 119.5(3) ?
    C33B C5B H5B . . 120.2 ?
    C4B C5B H5B . . 120.2 ?
    C7B C6B C11B . . 118.9(2) ?
    C7B C6B H6B . . 120.5 ?
    C11B C6B H6B . . 120.5 ?
    C6B C7B C8B . . 120.6(2) ?
    C6B C7B H7B . . 119.7 ?
    C8B C7B H7B . . 119.7 ?
    C9B C8B C7B . . 120.9(2) ?
    C9B C8B H8B . . 119.6 ?
    C7B C8B H8B . . 119.6 ?
    C8B C9B C10B . . 118.8(2) ?
    C8B C9B H9B . . 120.6 ?
    C10B C9B H9B . . 120.6 ?
    C9B C10B C11B . . 120.5(2) ?
    C9B C10B C12B . . 127.44(19) ?
    C11B C10B C12B . . 112.01(17) ?
    C6B C11B C10B . . 120.3(2) ?
    C6B C11B C2B . . 131.6(2) ?
    C10B C11B C2B . . 108.13(18) ?
    N1B C12B C10B . . 111.32(15) ?
    N1B C12B C1B . . 116.76(15) ?
    C10B C12B C1B . . 100.89(15) ?
    N1B C12B C13B . . 99.74(14) ?
    C10B C12B C13B . . 114.16(15) ?
    C1B C12B C13B . . 114.64(15) ?
    C14B C13B C21B . . 113.52(16) ?
    C14B C13B C12B . . 119.80(15) ?
    C21B C13B C12B . . 104.77(14) ?
    C14B C13B H13B . . 105.9 ?
    C21B C13B H13B . . 105.9 ?
    C12B C13B H13B . . 105.9 ?
    C19B C14B C15B . . 117.62(18) ?
    C19B C14B C13B . . 120.96(17) ?
    C15B C14B C13B . . 120.84(18) ?
    C16B C15B C14B . . 121.2(2) ?
    C16B C15B H15B . . 119.4 ?
    C14B C15B H15B . . 119.4 ?
    C15B C16B C17B . . 119.7(2) ?
    C15B C16B H16B . . 120.1 ?
    C17B C16B H16B . . 120.1 ?
    C18B C17B C16B . . 120.6(2) ?
    C18B C17B H17B . . 119.7 ?
    C16B C17B H17B . . 119.7 ?
    C17B C18B C19B . . 119.2(2) ?
    C17B C18B H18B . . 120.4 ?
    C19B C18B H18B . . 120.4 ?
    O2B C19B C18B . . 116.89(19) ?
    O2B C19B C14B . . 121.49(17) ?
    C18B C19B C14B . . 121.59(18) ?
    O2B C20B C27B . . 109.76(16) ?
    O2B C20B C21B . . 109.69(14) ?
    C27B C20B C21B . . 118.53(15) ?
    O2B C20B H20B . . 106.0 ?
    C27B C20B H20B . . 106.0 ?
    C21B C20B H20B . . 106.0 ?
    N2B C21B C13B . . 107.44(15) ?
    N2B C21B C20B . . 111.02(17) ?
    C13B C21B C20B . . 109.83(14) ?
    N2B C21B C22B . . 110.21(15) ?
    C13B C21B C22B . . 105.12(16) ?
    C20B C21B C22B . . 112.93(15) ?
    N1B C22B C23B . . 110.28(17) ?
    N1B C22B C21B . . 103.81(14) ?
    C23B C22B C21B . . 119.82(17) ?
    N1B C22B H22B . . 107.4 ?
    C23B C22B H22B . . 107.4 ?
    C21B C22B H22B . . 107.4 ?
    C24B C23B C22B . . 109.08(19) ?
    C24B C23B H23C . . 109.9 ?
    C22B C23B H23C . . 109.9 ?
    C24B C23B H23D . . 109.9 ?
    C22B C23B H23D . . 109.9 ?
    H23C C23B H23D . . 108.3 ?
    C25B C24B C23B . . 111.20(18) ?
    C25B C24B H24C . . 109.4 ?
    C23B C24B H24C . . 109.4 ?
    C25B C24B H24D . . 109.4 ?
    C23B C24B H24D . . 109.4 ?
    H24C C24B H24D . . 108.0 ?
    C26B C25B C24B . . 111.43(19) ?
    C26B C25B H25C . . 109.3 ?
    C24B C25B H25C . . 109.3 ?
    C26B C25B H25D . . 109.3 ?
    C24B C25B H25D . . 109.3 ?
    H25C C25B H25D . . 108.0 ?
    N1B C26B C25B . . 108.41(18) ?
    N1B C26B H26C . . 110.0 ?
    C25B C26B H26C . . 110.0 ?
    N1B C26B H26D . . 110.0 ?
    C25B C26B H26D . . 110.0 ?
    H26C C26B H26D . . 108.4 ?
    C28B C27B C32B . . 117.8(2) ?
    C28B C27B C20B . . 123.35(18) ?
    C32B C27B C20B . . 118.8(2) ?
    C27B C28B C29B . . 121.6(2) ?
    C27B C28B H28B . . 119.2 ?
    C29B C28B H28B . . 119.2 ?
    C30B C29B C28B . . 118.7(2) ?
    C30B C29B H29B . . 120.7 ?
    C28B C29B H29B . . 120.7 ?
    C31B C30B C29B . . 121.5(2) ?
    C31B C30B Cl2 . . 116.0(5) ?
    C29B C30B Cl2 . . 122.4(4) ?
    C31B C30B Cl2' . . 123.9(3) ?
    C29B C30B Cl2' . . 114.1(3) ?
    C30B C31B C32B . . 119.3(2) ?
    C30B C31B H31B . . 120.4 ?
    C32B C31B H31B . . 120.4 ?
    C27B C32B C31B . . 121.0(2) ?
    C27B C32B H32B . . 119.5 ?
    C31B C32B H32B . . 119.5 ?
    C5B C33B C34B . . 120.5(3) ?
    C5B C33B H33B . . 119.8 ?
    C34B C33B H33B . . 119.8 ?
    C35B C34B C33B . . 121.8(3) ?
    C35B C34B H34B . . 119.1 ?
    C33B C34B H34B . . 119.1 ?
    C34B C35B C3B . . 119.2(3) ?
    C34B C35B H35B . . 120.4 ?
    C3B C35B H35B . . 120.4 ?
loop_
    _geom_torsion_atom_site_label_1
    _geom_torsion_atom_site_label_2
    _geom_torsion_atom_site_label_3
    _geom_torsion_atom_site_label_4
    _geom_torsion_site_symmetry_1
    _geom_torsion_site_symmetry_2
    _geom_torsion_site_symmetry_3
    _geom_torsion_site_symmetry_4
    _geom_torsion
    _geom_torsion_publ_flag
    C4A N4A C1A C2A . . . . -2.5(3) ?
    C4A N4A C1A C12A . . . . 176.95(19) ?
    C3A N3A C2A C1A . . . . -1.8(3) ?
    C3A N3A C2A C11A . . . . 176.6(2) ?
    N4A C1A C2A N3A . . . . 4.6(3) ?
    C12A C1A C2A N3A . . . . -174.9(2) ?
    N4A C1A C2A C11A . . . . -174.02(19) ?
    C12A C1A C2A C11A . . . . 6.5(2) ?
    C2A N3A C3A C35A . . . . 179.2(2) ?
    C2A N3A C3A C4A . . . . -2.5(3) ?
    C1A N4A C4A C5A . . . . -179.82(19) ?
    C1A N4A C4A C3A . . . . -1.8(3) ?
    N3A C3A C4A N4A . . . . 4.5(3) ?
    C35A C3A C4A N4A . . . . -177.15(19) ?
    N3A C3A C4A C5A . . . . -177.5(2) ?
    C35A C3A C4A C5A . . . . 0.9(3) ?
    N4A C4A C5A C33A . . . . 176.7(2) ?
    C3A C4A C5A C33A . . . . -1.4(3) ?
    C11A C6A C7A C8A . . . . -0.7(5) ?
    C6A C7A C8A C9A . . . . -0.9(5) ?
    C7A C8A C9A C10A . . . . 1.2(4) ?
    C8A C9A C10A C11A . . . . -0.1(4) ?
    C8A C9A C10A C12A . . . . 177.1(2) ?
    C7A C6A C11A C10A . . . . 1.8(4) ?
    C7A C6A C11A C2A . . . . -174.7(3) ?
    C9A C10A C11A C6A . . . . -1.5(4) ?
    C12A C10A C11A C6A . . . . -179.1(2) ?
    C9A C10A C11A C2A . . . . 175.7(2) ?
    C12A C10A C11A C2A . . . . -1.9(3) ?
    N3A C2A C11A C6A . . . . -4.6(4) ?
    C1A C2A C11A C6A . . . . 173.9(3) ?
    N3A C2A C11A C10A . . . . 178.6(2) ?
    C1A C2A C11A C10A . . . . -2.9(3) ?
    C22A N1A C12A C10A . . . . 164.91(17) ?
    C26A N1A C12A C10A . . . . -64.2(2) ?
    C22A N1A C12A C1A . . . . -79.9(2) ?
    C26A N1A C12A C1A . . . . 51.0(3) ?
    C22A N1A C12A C13A . . . . 44.37(19) ?
    C26A N1A C12A C13A . . . . 175.23(18) ?
    C9A C10A C12A N1A . . . . -45.7(3) ?
    C11A C10A C12A N1A . . . . 131.70(19) ?
    C9A C10A C12A C1A . . . . -172.0(2) ?
    C11A C10A C12A C1A . . . . 5.4(2) ?
    C9A C10A C12A C13A . . . . 65.5(3) ?
    C11A C10A C12A C13A . . . . -117.1(2) ?
    N4A C1A C12A N1A . . . . 52.7(3) ?
    C2A C1A C12A N1A . . . . -127.8(2) ?
    N4A C1A C12A C10A . . . . 173.5(2) ?
    C2A C1A C12A C10A . . . . -7.0(2) ?
    N4A C1A C12A C13A . . . . -63.9(3) ?
    C2A C1A C12A C13A . . . . 115.5(2) ?
    N1A C12A C13A C14A . . . . -165.11(18) ?
    C10A C12A C13A C14A . . . . 76.9(2) ?
    C1A C12A C13A C14A . . . . -37.7(3) ?
    N1A C12A C13A C21A . . . . -37.50(18) ?
    C10A C12A C13A C21A . . . . -155.51(16) ?
    C1A C12A C13A C21A . . . . 89.96(19) ?
    C21A C13A C14A C19A . . . . 1.3(3) ?
    C12A C13A C14A C19A . . . . 124.5(2) ?
    C21A C13A C14A C15A . . . . 175.57(19) ?
    C12A C13A C14A C15A . . . . -61.2(3) ?
    C19A C14A C15A C16A . . . . 0.0(4) ?
    C13A C14A C15A C16A . . . . -174.5(2) ?
    C14A C15A C16A C17A . . . . 0.7(5) ?
    C15A C16A C17A C18A . . . . -0.8(5) ?
    C16A C17A C18A C19A . . . . 0.1(5) ?
    C15A C14A C19A C18A . . . . -0.7(4) ?
    C13A C14A C19A C18A . . . . 173.8(2) ?
    C15A C14A C19A O2A . . . . -178.5(2) ?
    C13A C14A C19A O2A . . . . -4.1(3) ?
    C17A C18A C19A C14A . . . . 0.6(4) ?
    C17A C18A C19A O2A . . . . 178.6(2) ?
    C20A O2A C19A C14A . . . . -27.2(3) ?
    C20A O2A C19A C18A . . . . 154.9(2) ?
    C19A O2A C20A C27A . . . . -168.56(18) ?
    C19A O2A C20A C21A . . . . 59.2(2) ?
    O3A' N2A C21A C20A . . . . -99.6(17) ?
    O4A N2A C21A C20A . . . . 25.4(15) ?
    O4A' N2A C21A C20A . . . . 57.6(6) ?
    O3A N2A C21A C20A . . . . -158.5(6) ?
    O3A' N2A C21A C13A . . . . 20.6(17) ?
    O4A N2A C21A C13A . . . . 145.6(15) ?
    O4A' N2A C21A C13A . . . . 177.8(6) ?
    O3A N2A C21A C13A . . . . -38.3(6) ?
    O3A' N2A C21A C22A . . . . 135.6(17) ?
    O4A N2A C21A C22A . . . . -99.4(15) ?
    O4A' N2A C21A C22A . . . . -67.2(6) ?
    O3A N2A C21A C22A . . . . 76.7(6) ?
    O2A C20A C21A N2A . . . . 60.0(2) ?
    C27A C20A C21A N2A . . . . -67.0(2) ?
    O2A C20A C21A C13A . . . . -59.9(2) ?
    C27A C20A C21A C13A . . . . 172.98(18) ?
    O2A C20A C21A C22A . . . . -176.09(16) ?
    C27A C20A C21A C22A . . . . 56.8(3) ?
    C14A C13A C21A N2A . . . . -91.0(2) ?
    C12A C13A C21A N2A . . . . 137.88(18) ?
    C14A C13A C21A C20A . . . . 29.2(2) ?
    C12A C13A C21A C20A . . . . -101.90(18) ?
    C14A C13A C21A C22A . . . . 150.20(17) ?
    C12A C13A C21A C22A . . . . 19.04(19) ?
    C12A N1A C22A C23A . . . . -163.08(17) ?
    C26A N1A C22A C23A . . . . 63.2(2) ?
    C12A N1A C22A C21A . . . . -33.18(19) ?
    C26A N1A C22A C21A . . . . -166.94(16) ?
    N2A C21A C22A N1A . . . . -110.9(2) ?
    C20A C21A C22A N1A . . . . 125.88(17) ?
    C13A C21A C22A N1A . . . . 6.84(19) ?
    N2A C21A C22A C23A . . . . 12.5(3) ?
    C20A C21A C22A C23A . . . . -110.7(2) ?
    C13A C21A C22A C23A . . . . 130.2(2) ?
    N1A C22A C23A C24A . . . . -56.5(3) ?
    C21A C22A C23A C24A . . . . -177.1(2) ?
    C22A C23A C24A C25A . . . . 53.1(3) ?
    C23A C24A C25A C26A . . . . -53.5(3) ?
    C12A N1A C26A C25A . . . . 170.03(19) ?
    C22A N1A C26A C25A . . . . -61.1(2) ?
    C24A C25A C26A N1A . . . . 54.9(3) ?
    O2A C20A C27A C28A . . . . -35.0(3) ?
    C21A C20A C27A C28A . . . . 92.5(3) ?
    O2A C20A C27A C32A . . . . 143.4(2) ?
    C21A C20A C27A C32A . . . . -89.2(3) ?
    C32A C27A C28A C29A . . . . 3.1(3) ?
    C20A C27A C28A C29A . . . . -178.6(2) ?
    C27A C28A C29A C30A . . . . -0.9(4) ?
    C28A C29A C30A C31A . . . . -1.2(4) ?
    C28A C29A C30A Cl1A . . . . -179.08(18) ?
    C29A C30A C31A C32A . . . . 1.0(4) ?
    Cl1A C30A C31A C32A . . . . 178.90(18) ?
    C30A C31A C32A C27A . . . . 1.3(4) ?
    C28A C27A C32A C31A . . . . -3.3(3) ?
    C20A C27A C32A C31A . . . . 178.3(2) ?
    C4A C5A C33A C34A . . . . 1.0(4) ?
    C5A C33A C34A C35A . . . . -0.2(4) ?
    C33A C34A C35A C3A . . . . -0.4(4) ?
    N3A C3A C35A C34A . . . . 178.4(2) ?
    C4A C3A C35A C34A . . . . 0.0(3) ?
    C4B N4B C1B C2B . . . . -1.0(3) ?
    C4B N4B C1B C12B . . . . 178.48(17) ?
    C3B N3B C2B C1B . . . . 1.1(3) ?
    C3B N3B C2B C11B . . . . -177.9(2) ?
    N4B C1B C2B N3B . . . . 0.0(3) ?
    C12B C1B C2B N3B . . . . -179.61(18) ?
    N4B C1B C2B C11B . . . . 179.10(18) ?
    C12B C1B C2B C11B . . . . -0.5(2) ?
    C2B N3B C3B C4B . . . . -1.1(3) ?
    C2B N3B C3B C35B . . . . 177.9(2) ?
    C1B N4B C4B C5B . . . . 179.66(19) ?
    C1B N4B C4B C3B . . . . 1.0(3) ?
    N3B C3B C4B N4B . . . . 0.1(3) ?
    C35B C3B C4B N4B . . . . -179.0(2) ?
    N3B C3B C4B C5B . . . . -178.6(2) ?
    C35B C3B C4B C5B . . . . 2.4(3) ?
    N4B C4B C5B C33B . . . . -179.9(2) ?
    C3B C4B C5B C33B . . . . -1.2(3) ?
    C11B C6B C7B C8B . . . . -0.6(4) ?
    C6B C7B C8B C9B . . . . 0.7(4) ?
    C7B C8B C9B C10B . . . . 0.4(3) ?
    C8B C9B C10B C11B . . . . -1.4(3) ?
    C8B C9B C10B C12B . . . . -179.9(2) ?
    C7B C6B C11B C10B . . . . -0.4(3) ?
    C7B C6B C11B C2B . . . . 177.4(2) ?
    C9B C10B C11B C6B . . . . 1.4(3) ?
    C12B C10B C11B C6B . . . . -179.87(19) ?
    C9B C10B C11B C2B . . . . -176.84(18) ?
    C12B C10B C11B C2B . . . . 1.8(2) ?
    N3B C2B C11B C6B . . . . 0.2(4) ?
    C1B C2B C11B C6B . . . . -178.9(2) ?
    N3B C2B C11B C10B . . . . 178.2(2) ?
    C1B C2B C11B C10B . . . . -0.8(2) ?
    C26B N1B C12B C10B . . . . 66.0(2) ?
    C22B N1B C12B C10B . . . . -165.34(15) ?
    C26B N1B C12B C1B . . . . -49.1(2) ?
    C22B N1B C12B C1B . . . . 79.6(2) ?
    C26B N1B C12B C13B . . . . -173.19(16) ?
    C22B N1B C12B C13B . . . . -44.49(17) ?
    C9B C10B C12B N1B . . . . 52.0(3) ?
    C11B C10B C12B N1B . . . . -126.56(17) ?
    C9B C10B C12B C1B . . . . 176.56(19) ?
    C11B C10B C12B C1B . . . . -2.0(2) ?
    C9B C10B C12B C13B . . . . -60.0(3) ?
    C11B C10B C12B C13B . . . . 121.47(18) ?
    N4B C1B C12B N1B . . . . -57.3(3) ?
    C2B C1B C12B N1B . . . . 122.22(18) ?
    N4B C1B C12B C10B . . . . -178.12(18) ?
    C2B C1B C12B C10B . . . . 1.4(2) ?
    N4B C1B C12B C13B . . . . 58.7(2) ?
    C2B C1B C12B C13B . . . . -121.69(18) ?
    N1B C12B C13B C14B . . . . 162.78(16) ?
    C10B C12B C13B C14B . . . . -78.4(2) ?
    C1B C12B C13B C14B . . . . 37.2(2) ?
    N1B C12B C13B C21B . . . . 33.99(17) ?
    C10B C12B C13B C21B . . . . 152.76(15) ?
    C1B C12B C13B C21B . . . . -91.55(17) ?
    C21B C13B C14B C19B . . . . -8.9(2) ?
    C12B C13B C14B C19B . . . . -133.61(18) ?
    C21B C13B C14B C15B . . . . -179.94(17) ?
    C12B C13B C14B C15B . . . . 55.3(2) ?
    C19B C14B C15B C16B . . . . -1.2(3) ?
    C13B C14B C15B C16B . . . . 170.14(19) ?
    C14B C15B C16B C17B . . . . -0.7(3) ?
    C15B C16B C17B C18B . . . . 1.6(4) ?
    C16B C17B C18B C19B . . . . -0.5(3) ?
    C20B O2B C19B C18B . . . . -154.42(17) ?
    C20B O2B C19B C14B . . . . 27.7(2) ?
    C17B C18B C19B O2B . . . . -179.39(18) ?
    C17B C18B C19B C14B . . . . -1.5(3) ?
    C15B C14B C19B O2B . . . . -179.88(17) ?
    C13B C14B C19B O2B . . . . 8.8(3) ?
    C15B C14B C19B C18B . . . . 2.3(3) ?
    C13B C14B C19B C18B . . . . -169.04(18) ?
    C19B O2B C20B C27B . . . . 166.38(15) ?
    C19B O2B C20B C21B . . . . -61.74(19) ?
    O3B' N2B C21B C13B . . . . -22.4(14) ?
    O4B N2B C21B C13B . . . . -142.6(5) ?
    O3B N2B C21B C13B . . . . 43.6(4) ?
    O4B' N2B C21B C13B . . . . -173.4(9) ?
    O3B' N2B C21B C20B . . . . 97.7(14) ?
    O4B N2B C21B C20B . . . . -22.4(6) ?
    O3B N2B C21B C20B . . . . 163.7(4) ?
    O4B' N2B C21B C20B . . . . -53.3(9) ?
    O3B' N2B C21B C22B . . . . -136.4(14) ?
    O4B N2B C21B C22B . . . . 103.4(6) ?
    O3B N2B C21B C22B . . . . -70.4(4) ?
    O4B' N2B C21B C22B . . . . 72.5(9) ?
    C14B C13B C21B N2B . . . . 96.99(19) ?
    C12B C13B C21B N2B . . . . -130.54(16) ?
    C14B C13B C21B C20B . . . . -23.9(2) ?
    C12B C13B C21B C20B . . . . 108.61(16) ?
    C14B C13B C21B C22B . . . . -145.63(15) ?
    C12B C13B C21B C22B . . . . -13.16(18) ?
    O2B C20B C21B N2B . . . . -59.52(19) ?
    C27B C20B C21B N2B . . . . 67.6(2) ?
    O2B C20B C21B C13B . . . . 59.2(2) ?
    C27B C20B C21B C13B . . . . -173.75(16) ?
    O2B C20B C21B C22B . . . . 176.12(14) ?
    C27B C20B C21B C22B . . . . -56.8(2) ?
    C26B N1B C22B C23B . . . . -62.0(2) ?
    C12B N1B C22B C23B . . . . 166.59(16) ?
    C26B N1B C22B C21B . . . . 168.41(15) ?
    C12B N1B C22B C21B . . . . 37.05(18) ?
    N2B C21B C22B N1B . . . . 102.47(18) ?
    C13B C21B C22B N1B . . . . -13.01(18) ?
    C20B C21B C22B N1B . . . . -132.74(16) ?
    N2B C21B C22B C23B . . . . -21.0(3) ?
    C13B C21B C22B C23B . . . . -136.53(18) ?
    C20B C21B C22B C23B . . . . 103.8(2) ?
    N1B C22B C23B C24B . . . . 56.4(2) ?
    C21B C22B C23B C24B . . . . 176.73(18) ?
    C22B C23B C24B C25B . . . . -53.5(3) ?
    C23B C24B C25B C26B . . . . 54.6(3) ?
    C22B N1B C26B C25B . . . . 60.7(2) ?
    C12B N1B C26B C25B . . . . -173.01(17) ?
    C24B C25B C26B N1B . . . . -56.2(3) ?
    O2B C20B C27B C28B . . . . 34.6(3) ?
    C21B C20B C27B C28B . . . . -92.5(2) ?
    O2B C20B C27B C32B . . . . -144.46(19) ?
    C21B C20B C27B C32B . . . . 88.5(2) ?
    C32B C27B C28B C29B . . . . -3.8(3) ?
    C20B C27B C28B C29B . . . . 177.15(19) ?
    C27B C28B C29B C30B . . . . 0.8(3) ?
    C28B C29B C30B C31B . . . . 1.8(4) ?
    C28B C29B C30B Cl2 . . . . 177.0(6) ?
    C28B C29B C30B Cl2' . . . . -170.1(5) ?
    C29B C30B C31B C32B . . . . -1.3(4) ?
    Cl2 C30B C31B C32B . . . . -176.9(6) ?
    Cl2' C30B C31B C32B . . . . 169.7(6) ?
    C28B C27B C32B C31B . . . . 4.2(3) ?
    C20B C27B C32B C31B . . . . -176.6(2) ?
    C30B C31B C32B C27B . . . . -1.8(4) ?
    C4B C5B C33B C34B . . . . -0.4(4) ?
    C5B C33B C34B C35B . . . . 0.8(5) ?
    C33B C34B C35B C3B . . . . 0.5(4) ?
    N3B C3B C35B C34B . . . . 178.9(2) ?
    C4B C3B C35B C34B . . . . -2.0(4) ?
loop_
    _geom_hbond_atom_site_label_D
    _geom_hbond_atom_site_label_H
    _geom_hbond_atom_site_label_A
    _geom_hbond_site_symmetry_A
    _geom_hbond_distance_DH
    _geom_hbond_distance_HA
    _geom_hbond_distance_DA
    _geom_hbond_angle_DHA
    C20A H20A N4A . 0.98 2.28 3.170(3) 151
    C20B H20B N4B . 0.98 2.45 3.298(3) 144
    C33B H33B O3B 2_556 0.93 2.46 3.271(5) 145
    C8A H8A Cg1 2_656 0.93 2.69 3.536(3) 151
    C25B H25C Cg2 3_557 0.97 2.73 3.629(3) 155
    C31B H31B Cg3 1_455 0.93 2.99 3.742(3) 139
_shelx_space_group_comment
;
The symmetry employed for this shelxl refinement is uniquely defined
by the following loop, which should always be used as a source of
symmetry information in preference to the above space-group names.
They are only intended as comments.
;
_shelx_estimated_absorpt_T_min     0.953
_shelx_estimated_absorpt_T_max     0.966
_shelx_hkl_file
;
  -1   0   0    3.46    0.14
  -1   0   0    3.24    0.14
  -1   0   0    3.36    0.15
   2   0   0   13.35    0.52
   2   0   0   13.42    0.56
  -2   0   0   12.91    0.52
  -2   0   0   13.33    0.52
  -2   0   0   13.01    0.56
   2   0   0   13.35    0.52
  -2   0   0   13.36    0.49
   3   0   0    6.72    0.27
  -3   0   0    6.67    0.27
   3   0   0    6.64    0.27
  -3   0   0    6.77    0.30
  -3   0   0    6.22    0.27
  -3   0   0    6.61    0.26
  -4   0   0   60.32    2.23
   4   0   0   56.92    2.22
  -4   0   0   56.18    2.23
  -4   0   0   56.58    2.36
  -4   0   0   57.80    2.12
   5   0   0    8.47    0.34
  -5   0   0    8.70    0.36
  -5   0   0    8.21    0.40
  -5   0   0    8.25    0.36
  -5   0   0    8.50    0.34
  -6   0   0    4.14    0.19
  -6   0   0    4.38    0.24
  -6   0   0    4.02    0.20
  -6   0   0    4.33    0.20
  -7   0   0   63.41    2.60
  -7   0   0   61.23    2.45
  -7   0   0   63.69    2.33
  -8   0   0    8.33    0.35
  -8   0   0    7.96    0.37
  -8   0   0    8.15    0.42
  -9   0   0    1.33    0.14
  -9   0   0    1.21    0.12
  -9   0   0    1.36    0.11
 -10   0   0    0.61    0.09
 -10   0   0    0.83    0.13
 -10   0   0    0.55    0.10
 -11   0   0    2.13    0.18
 -11   0   0    2.25    0.16
 -11   0   0    2.30    0.21
 -12   0   0    0.17    0.10
 -12   0   0    0.09    0.08
 -12   0   0   -0.07    0.08
 -13   0   0   -0.03    0.08
 -13   0   0   -0.04    0.07
 -13   0   0   -0.04    0.09
 -14   0   0   -0.08    0.10
 -14   0   0    0.09    0.09
 -14   0   0   -0.03    0.07
 -15   0   0    0.07    0.09
 -15   0   0   -0.06    0.11
 -15   0   0    0.02    0.10
 -16   0   0    0.14    0.10
 -16   0   0   -0.01    0.10
 -17   0   0    0.45    0.15
 -17   0   0    0.29    0.12
 -18   0   0    0.23    0.12
   0  -1   0    0.00    0.00
   0   1   0    0.00    0.00
  -1  -1   0    0.85    0.04
   1  -1   0    0.73    0.05
   1  -1   0    0.74    0.04
  -1  -1   0    0.84    0.04
  -1  -1   0    0.82    0.04
   1  -1   0    0.76    0.04
   1   1   0    0.82    0.04
  -1   1   0    0.79    0.04
  -1   1   0    0.76    0.04
   1   1   0    0.83    0.04
   1   1   0    0.86    0.04
  -1   1   0    0.76    0.04
  -1   1   0    0.70    0.05
  -2  -1   0   18.92    0.69
   2  -1   0   18.08    0.72
  -2  -1   0   19.12    0.72
   2  -1   0   17.41    0.72
   2  -1   0   18.21    0.77
  -2  -1   0   18.91    0.76
  -2  -1   0   18.59    0.72
  -2   1   0   18.57    0.72
  -2   1   0   17.42    0.72
  -2   1   0   18.78    0.69
  -2   1   0   18.10    0.77
   2   1   0   19.01    0.72
   2   1   0   18.60    0.72
  -3  -1   0   41.01    1.68
  -3  -1   0   40.10    1.60
  -3  -1   0   42.87    1.52
   3  -1   0   41.51    1.59
  -3  -1   0   42.56    1.59
   3  -1   0   40.73    1.59
  -3   1   0   39.94    1.60
  -3   1   0   40.72    1.52
  -3   1   0   41.78    1.60
   3   1   0   41.37    1.59
  -3   1   0   39.79    1.69
   3   1   0   41.20    1.59
  -4  -1   0    0.06    0.04
  -4  -1   0    0.14    0.04
  -4  -1   0    0.18    0.05
  -4  -1   0    0.11    0.03
   4   1   0    0.14    0.03
  -4   1   0    0.30    0.05
  -5  -1   0    1.27    0.08
  -5  -1   0    1.23    0.11
   5  -1   0    1.46    0.07
  -5  -1   0    1.25    0.09
  -5  -1   0    1.28    0.09
   5   1   0    1.31    0.07
  -5   1   0    1.30    0.08
  -5   1   0    1.47    0.12
  -5   1   0    1.38    0.09
  -6  -1   0    0.31    0.05
  -6  -1   0    0.09    0.04
  -6  -1   0    0.15    0.04
  -6  -1   0    0.03    0.05
   6  -1   0    0.07    0.02
  -6   1   0    0.06    0.06
  -6   1   0    0.07    0.04
  -6   1   0    0.04    0.04
  -6   1   0    0.02    0.04
  -7  -1   0    8.28    0.37
  -7  -1   0    8.12    0.35
  -7  -1   0    8.62    0.41
  -7   1   0    8.48    0.38
  -7   1   0    8.35    0.35
  -7   1   0    8.26    0.42
  -8  -1   0    5.55    0.31
  -8  -1   0    5.30    0.27
  -8  -1   0    5.81    0.25
  -8   1   0    5.53    0.25
  -8   1   0    5.85    0.28
  -8   1   0    5.23    0.31
  -9  -1   0    0.04    0.07
  -9  -1   0    0.00    0.05
  -9  -1   0    0.01    0.06
  -9   1   0   -0.01    0.05
  -9   1   0   -0.07    0.07
  -9   1   0   -0.03    0.05
 -10  -1   0    1.14    0.12
 -10  -1   0    1.32    0.15
 -10  -1   0    1.35    0.12
 -10   1   0    1.28    0.12
 -10   1   0    1.21    0.13
 -10   1   0    1.51    0.17
 -11  -1   0    0.17    0.10
 -11  -1   0    0.12    0.09
 -11  -1   0    0.04    0.07
 -11   1   0   -0.04    0.09
 -11   1   0    0.10    0.09
 -11   1   0    0.10    0.08
 -12  -1   0    0.29    0.09
 -12  -1   0    0.16    0.09
 -12  -1   0    0.30    0.12
 -12   1   0    0.14    0.11
 -12   1   0    0.19    0.09
 -12   1   0    0.37    0.09
 -13  -1   0    0.06    0.07
 -13  -1   0    0.00    0.08
 -13  -1   0   -0.14    0.08
 -13   1   0    0.21    0.09
 -13   1   0   -0.06    0.10
 -13   1   0    0.13    0.08
 -14  -1   0    0.27    0.10
 -14  -1   0   -0.07    0.08
 -14  -1   0    0.09    0.11
 -14   1   0    0.21    0.09
 -14   1   0    0.05    0.09
 -14   1   0    0.29    0.12
 -15  -1   0    0.00    0.11
 -15  -1   0    0.18    0.11
 -15  -1   0    0.23    0.10
 -15   1   0    0.04    0.09
 -15   1   0    0.07    0.10
 -15   1   0   -0.19    0.10
 -16  -1   0    0.08    0.10
 -16  -1   0   -0.04    0.10
 -16   1   0    0.16    0.11
 -16   1   0   -0.25    0.10
 -16   1   0    0.07    0.11
 -17  -1   0    0.26    0.12
 -17  -1   0    0.05    0.11
 -17   1   0    0.07    0.10
 -17   1   0    0.22    0.13
 -18  -1   0    0.17    0.12
 -18   1   0    0.04    0.12
   0  -2   0    9.15    0.33
   0  -2   0    8.90    0.36
   0  -2   0    8.32    0.34
   0   2   0    8.61    0.36
   0   2   0    8.89    0.33
   0   2   0    8.25    0.34
   1  -2   0  120.89    4.64
  -1  -2   0  120.92    4.42
   1  -2   0  121.87    4.86
   1  -2   0  115.64    4.66
  -1  -2   0  123.47    4.66
   1   2   0  116.93    4.66
  -1   2   0  120.51    4.86
  -1   2   0  116.62    4.63
   1   2   0  121.35    4.44
  -1   2   0  123.28    4.63
   2  -2   0    8.87    0.33
  -2  -2   0    7.66    0.33
   2  -2   0    8.35    0.33
  -2  -2   0    8.00    0.34
  -2  -2   0    7.83    0.31
  -2  -2   0    7.97    0.33
  -2   2   0    8.36    0.33
   2   2   0    7.93    0.31
  -2   2   0    8.50    0.33
   2   2   0    7.90    0.32
  -2   2   0    8.23    0.36
   2   2   0    7.72    0.32
   2   2   0    7.91    0.34
  -2   2   0    8.54    0.31
  -3  -2   0    1.03    0.06
  -3  -2   0    1.00    0.07
   3  -2   0    0.67    0.06
  -3  -2   0    1.00    0.07
  -3  -2   0    1.08    0.07
  -3   2   0    0.67    0.06
   3   2   0    1.19    0.08
  -3   2   0    0.80    0.06
  -3   2   0    0.60    0.08
   3   2   0    0.93    0.06
   3   2   0    1.03    0.06
  -3   2   0    0.76    0.06
  -4  -2   0   15.18    0.65
  -4  -2   0   16.08    0.65
  -4  -2   0   15.62    0.68
   4  -2   0   16.57    0.64
  -4  -2   0   15.89    0.61
  -4   2   0   16.73    0.62
  -4   2   0   16.34    0.65
   4   2   0   15.49    0.63
  -4   2   0   17.49    0.65
  -4   2   0   16.37    0.71
  -5  -2   0   11.77    0.43
   5  -2   0   10.74    0.44
  -5  -2   0   11.12    0.46
  -5  -2   0   11.64    0.46
  -5  -2   0   11.33    0.49
   5   2   0   11.37    0.44
  -5   2   0   10.73    0.51
  -5   2   0   11.01    0.46
  -5   2   0   10.42    0.46
  -5   2   0   10.68    0.43
   6  -2   0    6.56    0.27
  -6  -2   0    6.71    0.28
  -6  -2   0    6.66    0.30
  -6  -2   0    7.12    0.30
  -6  -2   0    6.94    0.33
  -6   2   0    6.47    0.35
  -6   2   0    6.54    0.30
  -6   2   0    7.07    0.31
  -6   2   0    6.66    0.28
  -7  -2   0   10.03    0.46
  -7  -2   0    9.54    0.42
  -7  -2   0    9.23    0.39
  -7   2   0    9.49    0.42
  -7   2   0    9.78    0.48
  -7   2   0    9.90    0.40
  -8  -2   0    6.43    0.34
  -8  -2   0    6.83    0.32
  -8  -2   0    6.56    0.29
  -8   2   0    6.74    0.29
  -8   2   0    6.31    0.32
  -8   2   0    6.67    0.37
  -9  -2   0    0.19    0.06
  -9  -2   0    0.28    0.08
  -9  -2   0    0.18    0.07
  -9   2   0    0.10    0.08
  -9   2   0    0.16    0.06
  -9   2   0    0.19    0.07
 -10  -2   0   -0.01    0.06
 -10  -2   0    0.13    0.08
 -10  -2   0    0.02    0.08
 -10   2   0   -0.08    0.06
 -10   2   0    0.04    0.09
 -10   2   0   -0.05    0.06
 -11  -2   0    0.04    0.07
 -11  -2   0    0.14    0.10
 -11  -2   0    0.15    0.09
 -11   2   0    0.15    0.08
 -11   2   0    0.09    0.09
 -11   2   0    0.06    0.11
 -12  -2   0    0.87    0.11
 -12  -2   0    0.92    0.14
 -12  -2   0    0.79    0.12
 -12   2   0    0.92    0.12
 -12   2   0    0.70    0.12
 -12   2   0    0.88    0.16
 -13  -2   0    1.06    0.14
 -13  -2   0    0.80    0.15
 -13  -2   0    0.82    0.12
 -13   2   0    1.07    0.13
 -13   2   0    0.99    0.14
 -13   2   0    0.92    0.17
 -14  -2   0    0.34    0.13
 -14  -2   0    0.39    0.10
 -14  -2   0    0.41    0.11
 -14   2   0    0.19    0.09
 -14   2   0    0.08    0.12
 -14   2   0    0.31    0.11
 -15  -2   0    0.01    0.08
 -15  -2   0    0.13    0.10
 -15   2   0    0.11    0.10
 -15   2   0   -0.01    0.08
 -15   2   0   -0.13    0.11
 -16  -2   0    0.29    0.12
 -16  -2   0    0.02    0.09
 -16   2   0    0.12    0.10
 -16   2   0    0.05    0.13
 -16   2   0    0.08    0.11
 -17  -2   0    0.11    0.11
 -17   2   0    0.21    0.12
 -17   2   0    0.00    0.12
 -18  -2   0    0.15    0.12
 -18   2   0   -0.09    0.11
   0  -3   0    0.02    0.01
   0  -3   0    0.06    0.01
   0  -3   0    0.03    0.01
   0   3   0    0.04    0.02
   0   3   0    0.07    0.02
   0   3   0    0.03    0.01
   1  -3   0    1.24    0.06
  -1  -3   0    0.83    0.05
  -1  -3   0    0.86    0.05
  -1  -3   0    0.87    0.05
   1  -3   0    1.23    0.07
   1  -3   0    1.24    0.06
  -1   3   0    1.19    0.07
   1   3   0    0.85    0.05
  -1   3   0    1.23    0.06
   1   3   0    0.94    0.05
  -1   3   0    1.28    0.06
   1   3   0    0.86    0.05
   1   3   0    0.89    0.05
   2  -3   0   78.60    3.00
  -2  -3   0   76.91    3.00
  -2  -3   0   78.45    3.17
  -2  -3   0   76.71    2.86
   2  -3   0   77.66    3.00
   2   3   0   76.70    3.00
   2   3   0   78.05    3.17
  -2   3   0   79.03    2.86
   2   3   0   77.48    3.00
   2   3   0   78.23    2.86
  -2   3   0   78.84    3.00
  -2   3   0   74.32    3.00
  -2   3   0   80.08    3.16
  -3  -3   0    5.93    0.25
   3  -3   0    5.47    0.24
  -3  -3   0    5.69    0.22
  -3  -3   0    5.64    0.24
  -3  -3   0    5.44    0.24
  -3   3   0    5.28    0.28
  -3   3   0    5.28    0.24
   3   3   0    5.55    0.23
   3   3   0    5.73    0.25
  -3   3   0    5.47    0.23
  -3   3   0    5.85    0.25
  -4  -3   0    0.06    0.03
  -4  -3   0   -0.01    0.03
  -4  -3   0   -0.01    0.03
  -4  -3   0   -0.02    0.03
   4  -3   0    0.03    0.03
  -4   3   0    0.00    0.03
  -4   3   0    0.00    0.05
  -4   3   0    0.00    0.03
   4   3   0   -0.01    0.02
  -4   3   0   -0.02    0.04
   5  -3   0    2.60    0.13
  -5  -3   0    2.57    0.14
  -5  -3   0    2.73    0.15
  -5  -3   0    2.88    0.14
  -5  -3   0    2.76    0.13
  -5   3   0    2.84    0.15
  -5   3   0    2.60    0.15
  -5   3   0    2.64    0.13
   5   3   0    2.65    0.12
  -5   3   0    2.63    0.19
   6  -3   0    5.16    0.22
  -6  -3   0    5.42    0.25
  -6  -3   0    5.32    0.23
  -6  -3   0    5.50    0.25
  -6  -3   0    5.30    0.27
  -6   3   0    5.20    0.30
  -6   3   0    5.02    0.23
  -6   3   0    5.23    0.25
  -7  -3   0    1.81    0.16
   7  -3   0    2.63    0.12
  -7   3   0    2.86    0.16
  -7   3   0    2.82    0.15
  -7   3   0    2.96    0.21
  -8  -3   0    0.04    0.05
  -8  -3   0    0.04    0.04
  -8  -3   0    0.01    0.05
  -8   3   0    0.07    0.06
  -8   3   0   -0.02    0.05
  -8   3   0    0.06    0.08
  -9  -3   0    0.37    0.09
  -9  -3   0    0.47    0.08
  -9  -3   0    0.35    0.07
  -9   3   0    0.38    0.08
  -9   3   0    0.32    0.10
  -9   3   0    0.35    0.08
 -10  -3   0    0.27    0.07
 -10  -3   0    0.23    0.08
 -10  -3   0    0.32    0.09
 -10   3   0    0.30    0.09
 -10   3   0    0.30    0.08
 -10   3   0    0.31    0.12
 -11  -3   0    0.91    0.12
 -11  -3   0    0.89    0.11
 -11  -3   0    0.98    0.14
 -11   3   0    1.10    0.12
 -11   3   0    1.02    0.17
 -11   3   0    0.75    0.12
 -12  -3   0    0.22    0.09
 -12  -3   0    0.10    0.07
 -12  -3   0    0.15    0.09
 -12   3   0   -0.13    0.07
 -12   3   0    0.08    0.11
 -12   3   0    0.01    0.08
 -13  -3   0   -0.03    0.08
 -13  -3   0   -0.01    0.09
 -13  -3   0    0.08    0.07
 -13   3   0    0.11    0.09
 -13   3   0    0.06    0.11
 -13   3   0    0.10    0.08
 -14  -3   0    0.11    0.08
 -14  -3   0    0.13    0.10
 -14   3   0    0.04    0.08
 -14   3   0    0.04    0.09
 -14   3   0   -0.08    0.11
 -15  -3   0    0.01    0.09
 -15  -3   0    0.09    0.08
 -15   3   0   -0.04    0.11
 -15   3   0   -0.07    0.08
 -15   3   0    0.11    0.10
 -16  -3   0    0.10    0.11
 -16  -3   0    0.06    0.09
 -16   3   0   -0.01    0.13
 -16   3   0    0.05    0.10
 -16   3   0    0.06    0.11
 -17  -3   0    0.05    0.10
 -17   3   0    0.01    0.14
 -17   3   0    0.23    0.12
 -18  -3   0    0.25    0.13
 -18   3   0    0.31    0.14
   0  -4   0    0.13    0.03
   0  -4   0    0.15    0.02
   0   4   0    0.13    0.03
  -1  -4   0  265.49   10.02
  -1  -4   0  258.94    9.54
   1  -4   0  262.30    9.57
   1  -4   0  263.75   10.02
   1  -4   0  252.24    9.98
   1   4   0  258.28    9.58
  -1   4   0  261.97    9.54
  -1   4   0  258.45   10.50
   1   4   0  264.12   10.58
  -1   4   0  260.30    9.98
   1   4   0  257.02   10.59
   1   4   0  258.32   10.00
   2  -4   0    6.89    0.31
  -2  -4   0    7.50    0.31
  -2  -4   0    7.64    0.31
  -2  -4   0    7.29    0.29
   2   4   0    7.31    0.28
  -2   4   0    7.30    0.31
   2   4   0    7.55    0.31
  -2   4   0    7.44    0.29
  -2   4   0    7.11    0.31
  -2   4   0    7.61    0.34
   2   4   0    7.16    0.30
  -3  -4   0   26.88    1.01
  -3  -4   0   25.88    0.96
  -3  -4   0   25.35    1.05
   3  -4   0   25.27    1.01
  -3   4   0   25.05    1.08
  -3   4   0   25.84    1.01
   3   4   0   25.60    1.00
   3   4   0   25.58    0.95
  -3   4   0   26.01    0.96
   3   4   0   25.50    1.05
  -3   4   0   25.13    1.01
  -4  -4   0    0.77    0.07
  -4  -4   0    0.69    0.06
  -4  -4   0    0.81    0.06
   4  -4   0    1.04    0.07
  -4  -4   0    0.72    0.06
  -4   4   0    0.99    0.08
   4   4   0    0.64    0.06
   4   4   0    0.90    0.07
  -4   4   0    1.23    0.11
  -4   4   0    1.19    0.08
  -5  -4   0   28.26    1.09
  -5  -4   0   27.43    1.14
  -5  -4   0   26.05    1.09
   5  -4   0   27.71    1.07
  -5  -4   0   27.02    1.03
  -5   4   0   27.17    1.18
  -5   4   0   27.59    1.04
  -5   4   0   27.82    1.09
   5   4   0   27.50    1.07
  -6  -4   0    6.37    0.28
  -6  -4   0    6.89    0.30
   6  -4   0    6.46    0.27
  -6  -4   0    6.80    0.31
  -6  -4   0    6.28    0.30
  -6   4   0    6.58    0.28
  -6   4   0    6.27    0.30
  -6   4   0    6.66    0.35
  -7  -4   0   10.41    0.47
   7  -4   0   10.71    0.43
  -7  -4   0   10.63    0.49
  -7  -4   0   10.20    0.43
  -7   4   0   11.23    0.47
  -7   4   0   10.48    0.53
  -7   4   0   11.24    0.44
  -8  -4   0    0.70    0.08
  -8  -4   0    0.84    0.09
  -8  -4   0    1.07    0.10
  -8   4   0    0.82    0.10
  -8   4   0    0.95    0.09
  -8   4   0    0.94    0.13
  -9  -4   0    2.26    0.14
  -9  -4   0    1.89    0.16
  -9  -4   0    1.94    0.15
  -9   4   0    1.95    0.14
  -9   4   0    1.93    0.16
  -9   4   0    1.88    0.19
 -10  -4   0   -0.06    0.06
 -10  -4   0   -0.04    0.06
 -10  -4   0    0.03    0.06
 -10   4   0   -0.09    0.07
 -10   4   0   -0.07    0.07
 -10   4   0   -0.13    0.08
 -11  -4   0    3.27    0.23
 -11  -4   0    3.07    0.22
 -11  -4   0    3.45    0.20
 -11   4   0    2.70    0.21
 -11   4   0    3.10    0.28
 -11   4   0    2.88    0.20
 -12  -4   0    1.14    0.13
 -12  -4   0    1.18    0.15
 -12  -4   0    1.07    0.14
 -12   4   0    1.21    0.18
 -12   4   0    1.05    0.13
 -12   4   0    1.16    0.14
 -13  -4   0    0.25    0.10
 -13  -4   0    0.35    0.11
 -13  -4   0    0.29    0.09
 -13   4   0    0.26    0.09
 -13   4   0    0.34    0.13
 -13   4   0    0.23    0.10
 -14  -4   0    1.33    0.14
 -14  -4   0    1.03    0.16
 -14   4   0    0.97    0.20
 -14   4   0    1.21    0.15
 -14   4   0    1.14    0.16
 -15  -4   0    0.28    0.10
 -15  -4   0    0.26    0.12
 -15   4   0    0.18    0.10
 -15   4   0    0.22    0.11
 -15   4   0    0.31    0.15
 -16  -4   0   -0.04    0.08
 -16  -4   0    0.15    0.11
 -16   4   0    0.02    0.09
 -16   4   0   -0.07    0.13
 -16   4   0    0.20    0.12
 -17  -4   0   -0.05    0.09
 -17   4   0    0.04    0.16
 -17   4   0   -0.02    0.10
 -18  -4   0    0.24    0.13
 -18   4   0    0.41    0.15
   0  -5   0    0.01    0.03
   0  -5   0    0.07    0.04
   0  -5   0    0.06    0.03
   0   5   0   -0.01    0.03
   0   5   0    0.04    0.03
   0   5   0    0.01    0.04
  -1  -5   0   13.62    0.52
  -1  -5   0   14.15    0.57
   1  -5   0   13.17    0.55
  -1  -5   0   13.98    0.55
   1  -5   0   13.35    0.52
  -1   5   0   13.10    0.52
   1   5   0   13.89    0.57
   1   5   0   13.68    0.55
  -1   5   0   13.35    0.55
  -1   5   0   13.72    0.59
   1   5   0   13.61    0.52
   1   5   0   13.98    0.57
  -2  -5   0   90.35    3.38
   2  -5   0   89.89    3.55
  -2  -5   0   94.80    3.55
  -2  -5   0   92.67    3.75
   2  -5   0   92.62    3.38
  -2   5   0   91.92    3.38
   2   5   0   89.07    3.54
  -2   5   0   92.18    3.74
   2   5   0   92.06    3.74
  -2   5   0   95.02    3.55
  -2   5   0   90.23    3.55
   2   5   0   91.94    3.38
   3  -5   0    5.18    0.23
  -3  -5   0    5.24    0.23
  -3  -5   0    5.21    0.22
  -3  -5   0    5.41    0.24
   3   5   0    5.31    0.21
  -3   5   0    5.05    0.24
  -3   5   0    5.08    0.22
  -3   5   0    5.06    0.24
   3   5   0    5.39    0.23
  -3   5   0    4.76    0.27
   3   5   0    5.48    0.23
  -4  -5   0    0.03    0.03
  -4  -5   0    0.09    0.03
  -4  -5   0    0.04    0.02
   4  -5   0   -0.02    0.03
  -4   5   0   -0.02    0.04
  -4   5   0    0.01    0.05
  -4   5   0    0.04    0.04
   4   5   0    0.06    0.03
   4   5   0    0.00    0.03
  -5  -5   0    2.52    0.13
   5  -5   0    2.25    0.12
  -5  -5   0    2.47    0.12
  -5  -5   0    2.66    0.14
  -5   5   0    2.10    0.17
   5   5   0    2.49    0.11
  -5   5   0    2.22    0.14
  -5   5   0    2.41    0.13
  -6  -5   0   21.88    0.93
  -6  -5   0   22.92    0.97
   6  -5   0   23.28    0.91
  -6  -5   0   22.28    0.88
  -6   5   0   23.33    0.94
  -6   5   0   23.52    1.02
  -6   5   0   24.25    0.89
  -7  -5   0    1.28    0.10
   7  -5   0    1.62    0.09
  -7  -5   0    1.62    0.12
  -7  -5   0    1.63    0.12
  -7   5   0    1.67    0.12
  -7   5   0    1.53    0.13
  -7   5   0    1.49    0.15
  -8  -5   0    0.90    0.10
  -8  -5   0    0.86    0.09
  -8  -5   0    0.95    0.09
  -8   5   0    1.01    0.09
  -8   5   0    0.98    0.14
  -8   5   0    0.81    0.10
  -9  -5   0    0.44    0.08
  -9  -5   0    0.41    0.07
  -9  -5   0    0.29    0.07
  -9   5   0    0.35    0.08
  -9   5   0    0.46    0.12
  -9   5   0    0.38    0.09
 -10  -5   0    1.81    0.14
 -10  -5   0    1.74    0.16
 -10  -5   0    1.75    0.15
 -10   5   0    1.61    0.14
 -10   5   0    1.46    0.15
 -10   5   0    1.60    0.19
 -11  -5   0   -0.06    0.07
 -11  -5   0   -0.02    0.08
 -11  -5   0   -0.04    0.07
 -11   5   0   -0.04    0.09
 -11   5   0    0.04    0.12
 -11   5   0    0.03    0.08
 -12  -5   0    0.00    0.07
 -12  -5   0    0.15    0.08
 -12  -5   0    0.16    0.09
 -12   5   0    0.05    0.09
 -12   5   0   -0.12    0.10
 -12   5   0   -0.07    0.08
 -13  -5   0    0.20    0.10
 -13  -5   0    0.26    0.09
 -13   5   0    0.20    0.10
 -13   5   0    0.02    0.08
 -13   5   0    0.12    0.12
 -14  -5   0    0.10    0.10
 -14  -5   0    0.08    0.09
 -14   5   0    0.14    0.09
 -14   5   0   -0.02    0.12
 -14   5   0    0.08    0.10
 -15  -5   0    0.44    0.12
 -15   5   0    0.08    0.14
 -15   5   0    0.27    0.12
 -15   5   0    0.46    0.11
 -16  -5   0    0.14    0.10
 -16   5   0    0.05    0.10
 -16   5   0    0.04    0.14
 -16   5   0    0.00    0.09
 -17  -5   0    0.18    0.11
 -17   5   0    0.14    0.11
 -17   5   0   -0.06    0.15
 -18  -5   0    0.11    0.12
 -18   5   0   -0.07    0.16
 -18   5   0    0.02    0.12
   0  -6   0   66.26    2.48
   0   6   0   65.19    2.60
   0   6   0   69.03    2.73
   0   6   0   68.07    2.48
   1  -6   0    8.26    0.36
  -1  -6   0    8.53    0.34
  -1  -6   0    8.78    0.36
  -1  -6   0    8.93    0.36
   1  -6   0    8.30    0.34
   1   6   0    8.79    0.36
   1   6   0    8.65    0.36
  -1   6   0    7.69    0.36
   1   6   0    8.73    0.34
  -1   6   0    8.08    0.39
  -1   6   0    7.70    0.34
   1   6   0    8.60    0.36
  -2  -6   0   23.81    0.93
   2  -6   0   24.51    0.93
  -2  -6   0   22.96    0.88
  -2  -6   0   22.48    0.96
   2  -6   0   23.59    0.88
  -2   6   0   23.72    0.88
  -2   6   0   23.79    0.99
   2   6   0   22.87    0.92
   2   6   0   23.48    0.96
  -2   6   0   22.63    0.93
   2   6   0   23.42    0.96
   2   6   0   22.88    0.87
   3  -6   0    3.40    0.17
  -3  -6   0    3.77    0.18
  -3  -6   0    3.81    0.16
  -3  -6   0    3.46    0.16
   3   6   0    3.64    0.15
   3   6   0    3.70    0.16
  -3   6   0    3.47    0.17
  -3   6   0    3.64    0.18
  -3   6   0    3.79    0.22
   3   6   0    3.54    0.17
  -4  -6   0    3.30    0.17
  -4  -6   0    3.13    0.15
   4  -6   0    3.06    0.16
  -4  -6   0    3.16    0.15
  -4   6   0    3.10    0.17
  -4   6   0    3.22    0.21
  -4   6   0    3.07    0.16
   4   6   0    3.23    0.15
   4   6   0    3.25    0.15
  -5  -6   0    4.40    0.21
   5  -6   0    4.49    0.20
  -5  -6   0    4.44    0.20
  -5   6   0    4.31    0.22
  -5   6   0    4.23    0.26
  -5   6   0    4.49    0.21
   5   6   0    4.56    0.19
  -6  -6   0    0.00    0.03
   6  -6   0    0.02    0.03
  -6  -6   0    0.01    0.04
  -6   6   0    0.03    0.05
  -6   6   0   -0.01    0.05
  -6   6   0   -0.09    0.07
   7  -6   0    0.29    0.04
  -7  -6   0    0.21    0.05
  -7  -6   0    0.29    0.06
  -7   6   0    0.35    0.07
  -7   6   0    0.30    0.07
  -7   6   0    0.34    0.10
   8  -6   0    0.11    0.03
  -8  -6   0    0.11    0.05
  -8  -6   0    0.04    0.05
  -8  -6   0    0.10    0.06
  -8   6   0    0.03    0.08
  -8   6   0    0.11    0.06
  -8   6   0    0.11    0.06
  -9  -6   0    0.21    0.06
  -9  -6   0    0.17    0.06
  -9  -6   0    0.29    0.08
  -9   6   0    0.27    0.09
  -9   6   0    0.37    0.12
  -9   6   0    0.29    0.08
 -10  -6   0    0.13    0.06
 -10  -6   0    0.19    0.07
 -10  -6   0    0.20    0.08
 -10   6   0    0.15    0.12
 -10   6   0    0.04    0.08
 -10   6   0    0.02    0.08
 -11  -6   0    0.16    0.08
 -11  -6   0    0.31    0.08
 -11  -6   0    0.16    0.09
 -11   6   0    0.24    0.13
 -11   6   0    0.28    0.09
 -11   6   0    0.28    0.10
 -12  -6   0    1.28    0.13
 -12  -6   0    1.31    0.15
 -12   6   0    0.91    0.14
 -12   6   0    1.39    0.20
 -12   6   0    1.37    0.14
 -13  -6   0    0.84    0.12
 -13   6   0    0.56    0.13
 -13   6   0    0.80    0.12
 -13   6   0    0.82    0.19
 -14  -6   0   -0.02    0.08
 -14   6   0   -0.13    0.12
 -14   6   0    0.06    0.09
 -14   6   0    0.07    0.10
 -15  -6   0    0.05    0.09
 -15   6   0   -0.12    0.11
 -15   6   0    0.28    0.11
 -15   6   0   -0.03    0.10
 -16  -6   0    0.49    0.12
 -16   6   0    0.33    0.12
 -16   6   0    0.34    0.14
 -16   6   0   -0.05    0.14
 -17  -6   0    0.32    0.12
 -17   6   0    0.17    0.12
 -17   6   0    0.16    0.17
   0  -7   0    0.06    0.03
   0   7   0    0.00    0.04
   0   7   0    0.13    0.04
   0   7   0    0.01    0.04
   1  -7   0    0.15    0.04
  -1  -7   0    0.15    0.04
  -1  -7   0    0.14    0.04
   1  -7   0    0.18    0.04
   1   7   0    0.20    0.05
  -1   7   0    0.02    0.05
   1   7   0    0.13    0.04
  -1   7   0    0.05    0.04
  -1   7   0    0.16    0.06
   1   7   0    0.08    0.04
   1   7   0    0.20    0.03
   2  -7   0    0.78    0.06
   2  -7   0    0.73    0.07
  -2  -7   0    0.60    0.06
   2   7   0    0.57    0.06
  -2   7   0    0.71    0.07
  -2   7   0    0.83    0.09
   2   7   0    0.61    0.06
  -2   7   0    0.67    0.07
   2   7   0    0.68    0.06
   2   7   0    0.66    0.05
  -3  -7   0   24.13    0.93
   3  -7   0   24.23    0.97
  -3  -7   0   24.66    1.00
   3   7   0   24.10    0.91
  -3   7   0   23.49    0.98
  -3   7   0   24.63    0.93
   3   7   0   23.84    0.96
  -3   7   0   24.53    1.05
   3   7   0   25.69    1.00
  -4  -7   0    0.09    0.02
  -4  -7   0    0.03    0.03
   4  -7   0    0.15    0.04
  -4   7   0    0.12    0.06
   4   7   0    0.12    0.04
   4   7   0    0.10    0.02
  -4   7   0    0.14    0.05
  -4   7   0    0.10    0.05
   4   7   0    0.05    0.02
  -5  -7   0   20.13    0.80
   5  -7   0   21.32    0.84
  -5  -7   0   20.85    0.86
  -5   7   0   21.16    0.86
  -5   7   0   20.77    0.93
  -5   7   0   21.24    0.81
   5   7   0   20.74    0.82
   5   7   0   20.71    0.86
  -6  -7   0    0.02    0.04
   6  -7   0   -0.01    0.03
  -6  -7   0    0.06    0.03
   6   7   0    0.01    0.03
  -6   7   0    0.03    0.05
  -6   7   0   -0.07    0.07
  -6   7   0   -0.08    0.05
  -7  -7   0    6.84    0.30
   7  -7   0    6.28    0.28
  -7  -7   0    6.31    0.29
  -7   7   0    6.52    0.32
  -7   7   0    6.23    0.30
  -7   7   0    6.18    0.37
  -8  -7   0    2.84    0.17
   8  -7   0    2.59    0.13
  -8  -7   0    2.61    0.16
  -8   7   0    2.58    0.17
  -8   7   0    3.06    0.25
  -8   7   0    2.86    0.19
  -9  -7   0    2.27    0.15
  -9  -7   0    2.36    0.15
  -9   7   0    2.05    0.17
  -9   7   0    1.55    0.19
  -9   7   0    1.71    0.14
 -10  -7   0    0.07    0.06
 -10  -7   0    0.00    0.06
 -10   7   0   -0.02    0.08
 -10   7   0    0.15    0.12
 -10   7   0    0.06    0.08
 -11  -7   0    0.66    0.10
 -11  -7   0    0.51    0.10
 -11   7   0    0.32    0.10
 -11   7   0    0.25    0.11
 -11   7   0    0.44    0.15
 -12  -7   0    0.65    0.11
 -12   7   0    0.23    0.10
 -12   7   0    0.48    0.15
 -12   7   0    0.37    0.11
 -13  -7   0    0.41    0.10
 -13   7   0    0.34    0.12
 -13   7   0    0.18    0.13
 -13   7   0    0.25    0.10
 -14  -7   0   -0.04    0.08
 -14   7   0   -0.09    0.09
 -14   7   0    0.02    0.09
 -14   7   0   -0.15    0.12
 -15  -7   0    0.07    0.09
 -15   7   0   -0.15    0.12
 -15   7   0    0.09    0.10
 -15   7   0    0.08    0.10
 -16  -7   0    0.05    0.09
 -16   7   0    0.04    0.10
 -16   7   0   -0.08    0.13
 -16   7   0   -0.02    0.11
 -17  -7   0   -0.07    0.10
 -17   7   0   -0.06    0.16
 -17   7   0    0.06    0.11
   0  -8   0   10.32    0.41
   0   8   0   10.04    0.45
   0   8   0   10.01    0.41
   0   8   0   10.21    0.43
   1  -8   0    0.54    0.07
   1  -8   0    0.59    0.06
  -1   8   0    0.68    0.07
  -1   8   0    0.52    0.08
  -1   8   0    0.60    0.06
   2  -8   0   17.22    0.69
  -2  -8   0   16.54    0.65
   2  -8   0   16.62    0.65
  -2   8   0   16.93    0.74
  -2   8   0   17.16    0.65
   2   8   0   16.89    0.69
  -2   8   0   16.68    0.69
   2   8   0   16.48    0.69
   2   8   0   16.13    0.68
   2   8   0   16.24    0.64
   3  -8   0   13.56    0.55
  -3  -8   0   13.50    0.52
  -3  -8   0   13.25    0.55
   3   8   0   13.27    0.51
  -3   8   0   12.86    0.53
   3   8   0   13.59    0.55
  -3   8   0   13.04    0.61
   3   8   0   13.19    0.55
   3   8   0   13.24    0.54
  -3   8   0   12.81    0.56
  -4  -8   0    6.72    0.29
  -4  -8   0    6.47    0.29
   4  -8   0    7.07    0.31
   4   8   0    6.82    0.29
  -4   8   0    6.85    0.36
  -4   8   0    6.56    0.31
  -4   8   0    6.82    0.30
   4   8   0    6.71    0.29
   4   8   0    6.76    0.26
  -5  -8   0    5.56    0.25
  -5  -8   0    5.45    0.25
   5  -8   0    6.08    0.27
  -5   8   0    5.73    0.26
  -5   8   0    6.34    0.29
   5   8   0    5.39    0.25
  -5   8   0    5.88    0.33
   5   8   0    5.65    0.25
  -6  -8   0    6.74    0.30
   6  -8   0    6.84    0.30
  -6  -8   0    6.64    0.30
   6   8   0    6.72    0.28
  -6   8   0    6.92    0.33
  -6   8   0    6.92    0.31
  -6   8   0    7.07    0.39
  -7  -8   0    0.04    0.05
  -7  -8   0    0.03    0.03
   7  -8   0   -0.03    0.04
  -7   8   0    0.05    0.08
  -7   8   0    0.11    0.06
  -7   8   0    0.01    0.06
  -8  -8   0    0.77    0.08
  -8  -8   0    0.65    0.08
  -8   8   0    0.88    0.10
  -8   8   0    0.91    0.11
  -8   8   0    0.60    0.13
  -9  -8   0   -0.02    0.04
  -9  -8   0   -0.03    0.05
  -9   8   0   -0.04    0.07
  -9   8   0   -0.01    0.10
  -9   8   0   -0.03    0.07
 -10  -8   0    1.56    0.14
 -10  -8   0    1.40    0.13
 -10   8   0    1.13    0.19
 -10   8   0    1.66    0.15
 -10   8   0    1.48    0.15
 -11  -8   0    0.95    0.12
 -11   8   0    0.73    0.12
 -11   8   0    1.14    0.19
 -11   8   0    0.93    0.14
 -12  -8   0    0.04    0.07
 -12   8   0    0.00    0.08
 -12   8   0   -0.10    0.07
 -12   8   0   -0.10    0.11
 -13  -8   0    0.10    0.08
 -13   8   0    0.02    0.09
 -13   8   0   -0.09    0.11
 -13   8   0    0.07    0.10
 -14  -8   0    0.00    0.08
 -14   8   0    0.14    0.10
 -14   8   0   -0.05    0.09
 -14   8   0   -0.10    0.12
 -15  -8   0    0.08    0.09
 -15   8   0    0.05    0.11
 -15   8   0    0.01    0.13
 -15   8   0    0.18    0.10
 -16  -8   0    0.18    0.11
 -16   8   0    0.02    0.11
 -16   8   0   -0.07    0.14
 -16   8   0   -0.07    0.09
 -17  -8   0    0.51    0.15
 -17   8   0    0.49    0.15
 -17   8   0    0.62    0.21
   0  -9   0    0.04    0.03
   0   9   0    0.01    0.04
   0   9   0    0.00    0.05
   0   9   0    0.00    0.04
  -1  -9   0    6.02    0.27
   1  -9   0    6.39    0.27
   1   9   0    6.25    0.27
   1   9   0    6.36    0.29
  -1   9   0    6.32    0.29
   1   9   0    6.24    0.29
  -1   9   0    6.52    0.28
  -1   9   0    6.36    0.32
   2  -9   0   17.31    0.71
   2  -9   0   16.42    0.67
  -2  -9   0   17.70    0.67
   2   9   0   17.98    0.72
   2   9   0   17.36    0.70
  -2   9   0   16.94    0.71
  -2   9   0   16.60    0.76
   2   9   0   17.01    0.66
   2   9   0   17.63    0.72
  -2   9   0   17.06    0.67
  -3  -9   0    4.00    0.19
   3  -9   0    3.97    0.19
   3  -9   0    4.34    0.21
   3   9   0    4.34    0.19
  -3   9   0    4.11    0.20
  -3   9   0    3.91    0.21
   3   9   0    4.37    0.20
   3   9   0    4.08    0.19
   3   9   0    4.02    0.18
  -3   9   0    4.26    0.25
  -4  -9   0    0.87    0.08
   4  -9   0    0.86    0.08
  -4  -9   0    0.95    0.06
  -4   9   0    0.99    0.09
   4   9   0    0.93    0.06
  -4   9   0    0.84    0.09
  -4   9   0    1.06    0.13
   4   9   0    0.93    0.06
   4   9   0    0.87    0.06
   4   9   0    1.06    0.09
  -5  -9   0    2.50    0.14
  -5  -9   0    2.39    0.12
   5  -9   0    2.34    0.14
  -5   9   0    2.47    0.20
  -5   9   0    2.33    0.15
   5   9   0    2.48    0.13
   5   9   0    2.52    0.12
  -5   9   0    2.43    0.16
  -6  -9   0    2.14    0.11
  -6  -9   0    1.98    0.13
   6  -9   0    1.95    0.13
  -6   9   0    2.10    0.19
   6   9   0    2.09    0.12
  -6   9   0    2.06    0.16
  -6   9   0    2.11    0.14
   6   9   0    2.22    0.11
  -7  -9   0    0.08    0.05
  -7  -9   0   -0.01    0.03
   7  -9   0    0.01    0.04
  -7   9   0   -0.01    0.06
  -7   9   0   -0.08    0.06
  -7   9   0   -0.03    0.09
  -8  -9   0    0.44    0.06
  -8  -9   0    0.31    0.07
  -8   9   0    0.25    0.09
  -8   9   0    0.55    0.09
  -8   9   0    0.22    0.12
  -9  -9   0    2.77    0.17
  -9  -9   0    2.82    0.18
  -9   9   0    2.91    0.26
  -9   9   0    2.82    0.19
  -9   9   0    2.71    0.20
 -10  -9   0    0.17    0.08
 -10   9   0    0.19    0.09
 -10   9   0    0.11    0.14
 -10   9   0    0.27    0.10
 -11  -9   0    0.18    0.08
 -11   9   0    0.44    0.16
 -11   9   0    0.11    0.10
 -11   9   0    0.20    0.10
 -12  -9   0   -0.02    0.07
 -12   9   0   -0.05    0.11
 -12   9   0   -0.08    0.08
 -12   9   0   -0.01    0.08
 -13  -9   0    0.12    0.08
 -13   9   0   -0.14    0.07
 -13   9   0    0.16    0.13
 -13   9   0   -0.02    0.09
 -14  -9   0    0.19    0.09
 -14   9   0    0.01    0.10
 -14   9   0    0.33    0.11
 -14   9   0    0.21    0.14
 -15  -9   0    0.06    0.09
 -15   9   0    0.04    0.10
 -15   9   0    0.06    0.11
 -15   9   0    0.20    0.16
 -16  -9   0    0.08    0.11
 -16   9   0   -0.01    0.10
 -16   9   0    0.24    0.13
 -16   9   0    0.14    0.18
 -17  -9   0    0.14    0.12
 -17   9   0   -0.07    0.12
 -17   9   0   -0.14    0.15
   0 -10   0    2.55    0.14
   0  10   0    2.77    0.17
   0  10   0    2.18    0.15
   0  10   0    2.60    0.14
   1 -10   0   17.60    0.70
  -1 -10   0   17.63    0.70
   1  10   0   17.91    0.76
   1  10   0   17.81    0.73
  -1  10   0   18.22    0.78
  -1  10   0   17.62    0.70
  -1  10   0   17.74    0.73
   1  10   0   17.95    0.69
   2 -10   0    0.05    0.04
  -2 -10   0   -0.02    0.03
   2 -10   0    0.03    0.04
  -2  10   0   -0.07    0.05
   2  10   0    0.03    0.04
  -2  10   0    0.05    0.05
  -2  10   0    0.02    0.05
   2  10   0    0.05    0.04
   2  10   0    0.03    0.04
   3 -10   0    0.29    0.05
  -3 -10   0    0.24    0.05
   3 -10   0    0.23    0.06
   3  10   0    0.26    0.03
  -3  10   0    0.19    0.06
  -3  10   0    0.11    0.08
   3  10   0    0.27    0.05
   3  10   0    0.25    0.05
   3  10   0    0.26    0.04
  -3  10   0    0.18    0.06
  -4 -10   0    2.25    0.14
   4 -10   0    2.62    0.15
   4  10   0    2.24    0.11
   4  10   0    2.43    0.11
  -4  10   0    2.53    0.16
  -4  10   0    2.33    0.15
  -4  10   0    2.20    0.19
   4  10   0    2.47    0.12
   4  10   0    2.28    0.14
   5 -10   0    5.89    0.28
  -5 -10   0    5.80    0.27
  -5  10   0    6.20    0.35
   5  10   0    5.80    0.26
  -5  10   0    6.06    0.28
  -5  10   0    5.42    0.29
  -6 -10   0    0.13    0.03
   6 -10   0    0.19    0.05
  -6 -10   0    0.10    0.05
  -6  10   0    0.29    0.11
  -6  10   0    0.12    0.07
   6  10   0    0.17    0.04
  -6  10   0    0.24    0.08
   6  10   0    0.19    0.04
   7 -10   0    0.22    0.05
  -7 -10   0    0.12    0.05
  -7 -10   0    0.25    0.04
  -7  10   0    0.33    0.12
  -7  10   0    0.16    0.08
  -7  10   0    0.14    0.07
  -8 -10   0    0.17    0.04
  -8 -10   0    0.15    0.06
  -8  10   0    0.04    0.09
  -8  10   0    0.29    0.12
  -8  10   0    0.12    0.08
  -9 -10   0    0.17    0.07
  -9  10   0    0.17    0.09
  -9  10   0    0.13    0.12
  -9  10   0   -0.05    0.07
 -10 -10   0    0.02    0.07
 -10  10   0   -0.09    0.08
 -10  10   0    0.00    0.09
 -10  10   0    0.01    0.12
 -11 -10   0    0.16    0.08
 -11  10   0    0.14    0.09
 -11  10   0    0.13    0.09
 -11  10   0    0.09    0.12
 -12 -10   0    0.00    0.07
 -12  10   0   -0.10    0.11
 -12  10   0    0.16    0.10
 -12  10   0   -0.02    0.09
 -13 -10   0    0.01    0.08
 -13  10   0   -0.10    0.08
 -13  10   0    0.01    0.12
 -13  10   0   -0.07    0.09
 -14 -10   0    0.06    0.09
 -14  10   0    0.09    0.14
 -14  10   0    0.08    0.10
 -14  10   0   -0.03    0.09
 -15 -10   0    0.17    0.11
 -15  10   0    0.32    0.18
 -15  10   0    0.08    0.12
 -15  10   0    0.27    0.11
 -16 -10   0    0.04    0.10
 -16  10   0    0.01    0.11
 -16  10   0    0.30    0.19
 -16  10   0    0.26    0.11
 -17 -10   0    0.42    0.14
 -17  10   0    0.42    0.21
 -17  10   0    0.55    0.15
   0 -11   0    0.05    0.04
   0  11   0   -0.02    0.04
   0  11   0   -0.05    0.05
   0  11   0    0.02    0.05
  -1 -11   0    0.21    0.05
   1 -11   0    0.22    0.05
   1  11   0    0.06    0.05
   1  11   0    0.26    0.05
  -1  11   0    0.21    0.06
  -1  11   0    0.28    0.06
  -1  11   0    0.17    0.07
   1  11   0    0.22    0.06
   2 -11   0    4.28    0.21
  -2 -11   0    3.95    0.20
   2 -11   0    4.30    0.23
   2  11   0    4.27    0.20
  -2  11   0    4.72    0.27
   2  11   0    4.07    0.22
  -2  11   0    4.09    0.21
   2  11   0    4.22    0.21
  -2  11   0    4.44    0.23
   3 -11   0    3.31    0.18
   3 -11   0    3.76    0.21
  -3 -11   0    3.51    0.19
   3  11   0    3.92    0.18
  -3  11   0    3.49    0.21
   3  11   0    3.81    0.17
  -3  11   0    3.63    0.24
   3  11   0    3.97    0.20
   3  11   0    3.50    0.17
  -3  11   0    3.36    0.19
  -4 -11   0    0.00    0.04
   4 -11   0    0.12    0.05
  -4  11   0    0.05    0.06
   4  11   0    0.06    0.05
   4  11   0    0.01    0.03
   4  11   0    0.06    0.02
  -4  11   0   -0.07    0.07
  -4  11   0    0.05    0.06
   4  11   0    0.06    0.03
   5 -11   0   11.30    0.49
  -5 -11   0   11.44    0.47
  -5  11   0   10.77    0.50
  -5  11   0   10.73    0.47
  -5  11   0   10.78    0.56
   5  11   0   11.87    0.47
  -6 -11   0    0.27    0.06
   6 -11   0    0.19    0.06
   6  11   0    0.33    0.05
  -6  11   0    0.27    0.08
  -6  11   0    0.19    0.07
  -6  11   0    0.36    0.11
  -7 -11   0    1.15    0.10
   7 -11   0    1.03    0.09
  -7  11   0    1.23    0.12
  -7  11   0    0.96    0.12
  -7  11   0    1.05    0.17
  -8 -11   0    1.22    0.12
  -8  11   0    1.11    0.17
  -8  11   0    1.33    0.14
  -8  11   0    1.24    0.13
  -9 -11   0    0.06    0.07
  -9  11   0    0.00    0.09
  -9  11   0    0.08    0.13
  -9  11   0    0.01    0.09
 -10 -11   0    0.00    0.06
 -10  11   0    0.02    0.13
 -10  11   0    0.11    0.10
 -10  11   0    0.00    0.09
 -11 -11   0    0.71    0.10
 -11  11   0    0.57    0.12
 -11  11   0    0.89    0.19
 -11  11   0    0.60    0.12
 -12 -11   0    0.06    0.07
 -12  11   0    0.20    0.14
 -12  11   0    0.20    0.11
 -12  11   0    0.02    0.09
 -13 -11   0   -0.06    0.07
 -13  11   0   -0.14    0.12
 -13  11   0    0.06    0.09
 -13  11   0   -0.03    0.10
 -14 -11   0    0.33    0.11
 -14  11   0    0.16    0.10
 -14  11   0    0.20    0.12
 -14  11   0    0.11    0.15
 -15 -11   0    0.11    0.10
 -15  11   0    0.00    0.14
 -15  11   0    0.03    0.10
 -15  11   0   -0.02    0.11
 -16 -11   0    0.11    0.10
 -16  11   0    0.04    0.12
 -16  11   0    0.06    0.11
 -16  11   0   -0.18    0.14
 -17 -11   0    0.05    0.12
 -17  11   0   -0.04    0.11
   0 -12   0    0.05    0.04
   0  12   0    0.03    0.06
   0  12   0    0.13    0.06
   0  12   0    0.17    0.06
   1 -12   0    5.00    0.23
  -1 -12   0    4.58    0.23
   1  12   0    4.64    0.24
   1  12   0    5.04    0.25
  -1  12   0    4.84    0.28
  -1  12   0    4.99    0.24
   1  12   0    4.85    0.23
  -1  12   0    4.99    0.26
  -2 -12   0    0.31    0.06
   2 -12   0    0.16    0.05
   2 -12   0    0.23    0.06
   2  12   0    0.32    0.06
  -2  12   0    0.27    0.08
   2  12   0    0.42    0.06
  -2  12   0    0.15    0.07
   2  12   0    0.26    0.06
  -2  12   0    0.21    0.06
   3 -12   0   11.50    0.48
   3 -12   0   12.17    0.52
  -3 -12   0   11.68    0.49
  -3  12   0   11.08    0.49
  -3  12   0   11.06    0.52
   3  12   0   11.83    0.47
   3  12   0   12.06    0.50
  -3  12   0   11.97    0.58
   3  12   0   12.22    0.51
  -4 -12   0    1.80    0.13
   4 -12   0    2.01    0.15
   4  12   0    2.13    0.11
   4  12   0    2.03    0.11
  -4  12   0    1.93    0.19
   4  12   0    2.17    0.13
  -4  12   0    1.83    0.14
  -4  12   0    1.66    0.15
   4  12   0    2.22    0.11
   5 -12   0    0.38    0.07
  -5 -12   0    0.27    0.06
  -5  12   0    0.37    0.09
  -5  12   0    0.25    0.10
  -5  12   0    0.22    0.07
   5  12   0    0.42    0.06
   6 -12   0    0.74    0.09
  -6 -12   0    0.42    0.07
  -6  12   0    0.55    0.10
  -6  12   0    0.60    0.14
  -6  12   0    0.63    0.10
  -7 -12   0    2.95    0.18
  -7  12   0    3.10    0.20
  -7  12   0    2.93    0.22
  -7  12   0    2.98    0.27
  -8 -12   0    0.35    0.08
  -8  12   0    0.16    0.12
  -8  12   0    0.36    0.09
  -8  12   0    0.26    0.10
  -9 -12   0    0.39    0.09
  -9  12   0    0.56    0.17
  -9  12   0    0.50    0.11
  -9  12   0    0.61    0.13
 -10 -12   0    0.32    0.08
 -10  12   0    0.11    0.10
 -10  12   0    0.18    0.15
 -10  12   0    0.17    0.10
 -11 -12   0    1.37    0.14
 -11  12   0    1.17    0.16
 -11  12   0    1.11    0.21
 -11  12   0    1.20    0.15
 -12 -12   0    0.01    0.08
 -12  12   0   -0.16    0.11
 -12  12   0    0.01    0.09
 -12  12   0    0.23    0.11
 -13 -12   0   -0.04    0.08
 -13  12   0   -0.01    0.10
 -13  12   0   -0.08    0.12
 -13  12   0    0.07    0.09
 -14 -12   0    0.00    0.09
 -14  12   0    0.12    0.11
 -14  12   0    0.04    0.14
 -14  12   0    0.20    0.11
 -15 -12   0    0.36    0.12
 -15  12   0    0.25    0.18
 -15  12   0    0.28    0.14
 -15  12   0    0.26    0.12
 -16 -12   0    0.09    0.11
 -16  12   0    0.01    0.18
 -16  12   0   -0.06    0.11
   0 -13   0   -0.01    0.04
   0  13   0   -0.02    0.05
   0  13   0   -0.02    0.05
   0  13   0    0.02    0.06
  -1 -13   0    1.70    0.12
   1 -13   0    1.45    0.11
   1 -13   0    1.51    0.13
   1  13   0    1.60    0.14
  -1  13   0    1.63    0.12
   1  13   0    1.62    0.11
  -1  13   0    1.55    0.14
  -1  13   0    1.53    0.13
   1  13   0    1.43    0.12
   2 -13   0    1.85    0.13
   2 -13   0    2.00    0.15
  -2 -13   0    1.78    0.13
  -2  13   0    2.17    0.18
   2  13   0    1.91    0.12
   2  13   0    1.75    0.14
  -2  13   0    1.85    0.13
  -2  13   0    1.85    0.15
   2  13   0    2.11    0.14
   3 -13   0    1.30    0.12
   3 -13   0    1.15    0.10
  -3 -13   0    1.13    0.10
  -3  13   0    1.41    0.13
  -3  13   0    1.26    0.11
   3  13   0    0.90    0.08
  -3  13   0    1.28    0.14
   3  13   0    1.04    0.10
   3  13   0    1.06    0.09
   4 -13   0    5.59    0.28
  -4 -13   0    5.28    0.26
   4  13   0    5.52    0.24
   4  13   0    5.31    0.26
   4  13   0    5.58    0.25
  -4  13   0    6.11    0.35
  -4  13   0    5.59    0.27
   4  13   0    5.28    0.23
  -4  13   0    5.16    0.29
  -5 -13   0    0.04    0.05
   5 -13   0    0.05    0.06
  -5  13   0   -0.03    0.06
  -5  13   0    0.14    0.10
   5  13   0   -0.06    0.05
  -5  13   0    0.08    0.08
   6 -13   0    0.08    0.06
  -6 -13   0    0.19    0.06
  -6  13   0    0.18    0.11
  -6  13   0    0.17    0.09
  -6  13   0    0.23    0.08
  -7 -13   0    0.12    0.06
  -7  13   0    0.12    0.09
  -7  13   0    0.03    0.08
  -7  13   0    0.01    0.12
  -8 -13   0   -0.01    0.06
  -8  13   0   -0.03    0.09
  -8  13   0   -0.06    0.11
  -8  13   0   -0.05    0.08
  -9 -13   0    0.16    0.08
  -9  13   0    0.06    0.09
  -9  13   0   -0.02    0.12
  -9  13   0    0.04    0.10
 -10 -13   0    2.27    0.18
 -10  13   0    2.13    0.26
 -10  13   0    2.07    0.20
 -10  13   0    1.94    0.18
 -11 -13   0    0.42    0.10
 -11  13   0    0.22    0.11
 -11  13   0    0.16    0.14
 -11  13   0    0.10    0.09
 -12 -13   0    0.10    0.09
 -12  13   0    0.11    0.11
 -12  13   0    0.23    0.15
 -12  13   0    0.18    0.10
 -13 -13   0    0.31    0.11
 -13  13   0    0.25    0.11
 -13  13   0    0.37    0.17
 -13  13   0    0.30    0.12
 -14 -13   0    0.18    0.10
 -14  13   0    0.15    0.11
 -14  13   0   -0.02    0.11
 -14  13   0   -0.01    0.14
 -15 -13   0    0.26    0.12
 -15  13   0    0.46    0.14
 -15  13   0    0.29    0.14
 -15  13   0   -0.04    0.15
 -16 -13   0   -0.01    0.11
 -16  13   0    0.06    0.11
 -16  13   0   -0.35    0.12
   0 -14   0    1.00    0.09
   0  14   0    1.10    0.11
   0  14   0    0.69    0.10
   0  14   0    0.78    0.09
  -1 -14   0    0.45    0.08
   1 -14   0    0.71    0.10
   1 -14   0    0.54    0.08
   1  14   0    0.77    0.09
   1  14   0    0.61    0.08
   1  14   0    0.61    0.09
  -1  14   0    0.73    0.09
  -1  14   0    0.69    0.11
  -1  14   0    0.86    0.10
  -2 -14   0   17.27    0.70
   2 -14   0   17.17    0.70
   2 -14   0   17.47    0.74
   2  14   0   17.45    0.73
  -2  14   0   17.24    0.80
  -2  14   0   16.53    0.74
   2  14   0   18.29    0.75
   2  14   0   17.14    0.68
  -2  14   0   17.08    0.70
   3 -14   0    0.44    0.08
  -3 -14   0    0.23    0.06
   3 -14   0    0.36    0.07
  -3  14   0    0.44    0.11
  -3  14   0    0.37    0.08
  -3  14   0    0.27    0.08
   3  14   0    0.20    0.07
   3  14   0    0.22    0.06
   3  14   0    0.25    0.06
  -4 -14   0    8.46    0.39
   4 -14   0    8.84    0.42
   4  14   0    8.99    0.36
   4  14   0    8.75    0.39
  -4  14   0    9.05    0.43
  -4  14   0    8.69    0.40
  -4  14   0    9.20    0.49
   4  14   0    8.77    0.39
   5 -14   0    0.62    0.09
  -5 -14   0    0.55    0.08
  -5  14   0    0.73    0.14
  -5  14   0    0.52    0.10
  -5  14   0    0.58    0.11
  -6 -14   0    0.57    0.09
   6 -14   0    0.83    0.10
  -6  14   0    0.69    0.12
  -6  14   0    0.62    0.10
  -6  14   0    0.92    0.17
  -7 -14   0    0.62    0.10
  -7  14   0    0.84    0.13
  -7  14   0    0.75    0.12
  -7  14   0    0.86    0.17
  -8 -14   0    0.12    0.07
  -8  14   0    0.09    0.13
  -8  14   0   -0.01    0.10
  -8  14   0    0.08    0.09
  -9 -14   0    0.16    0.08
  -9  14   0    0.32    0.10
  -9  14   0    0.14    0.14
  -9  14   0    0.21    0.11
 -10 -14   0    0.51    0.10
 -10  14   0    0.35    0.11
 -10  14   0    0.62    0.13
 -10  14   0    0.47    0.17
 -11 -14   0    1.30    0.15
 -11  14   0    1.63    0.25
 -11  14   0    1.15    0.17
 -11  14   0    1.31    0.16
 -12 -14   0    0.50    0.11
 -12  14   0    0.12    0.14
 -12  14   0    0.66    0.14
 -12  14   0    0.45    0.12
 -13 -14   0    0.03    0.09
 -13  14   0    0.18    0.12
 -13  14   0    0.02    0.10
 -13  14   0   -0.03    0.13
 -14 -14   0   -0.01    0.10
 -14  14   0    0.18    0.12
 -14  14   0    0.14    0.16
 -14  14   0    0.27    0.12
 -15 -14   0    0.04    0.10
 -15  14   0    0.14    0.14
 -15  14   0   -0.23    0.13
 -15  14   0    0.03    0.11
 -16 -14   0    0.18    0.12
 -16  14   0    0.13    0.12
   0 -15   0   -0.07    0.04
   0  15   0   -0.04    0.06
   0  15   0   -0.02    0.06
   0  15   0    0.03    0.07
   1 -15   0    0.08    0.05
   1 -15   0    0.07    0.06
  -1 -15   0   -0.04    0.04
   1  15   0    0.01    0.06
  -1  15   0   -0.14    0.06
   1  15   0   -0.08    0.06
  -1  15   0   -0.13    0.07
  -1  15   0    0.02    0.06
   1  15   0   -0.05    0.06
  -2 -15   0    1.27    0.11
   2 -15   0    1.23    0.13
   2 -15   0    1.38    0.11
  -2  15   0    1.36    0.12
   2  15   0    1.36    0.11
   2  15   0    1.25    0.12
   2  15   0    1.32    0.12
  -2  15   0    1.35    0.15
  -2  15   0    1.28    0.13
   3 -15   0    0.43    0.08
   3 -15   0    0.44    0.07
  -3 -15   0    0.43    0.08
  -3  15   0    0.34    0.09
  -3  15   0    0.52    0.12
   3  15   0    0.42    0.07
  -3  15   0    0.39    0.09
   3  15   0    0.30    0.06
   3  15   0    0.38    0.08
  -4 -15   0    0.73    0.09
   4 -15   0    0.89    0.11
   4  15   0    0.72    0.09
  -4  15   0    0.67    0.11
   4  15   0    0.75    0.07
  -4  15   0    0.78    0.14
  -4  15   0    0.89    0.11
   4  15   0    0.68    0.07
  -5 -15   0    0.00    0.06
   5 -15   0   -0.02    0.06
  -5  15   0    0.12    0.09
  -5  15   0    0.12    0.11
  -5  15   0    0.03    0.08
  -6 -15   0    0.32    0.08
  -6  15   0    0.34    0.11
  -6  15   0    0.15    0.09
  -6  15   0    0.31    0.15
  -7 -15   0    1.78    0.16
  -7  15   0    1.96    0.18
  -7  15   0    2.09    0.17
  -7  15   0    2.26    0.25
  -8 -15   0    1.20    0.13
  -8  15   0    1.31    0.16
  -8  15   0    1.62    0.22
  -8  15   0    1.53    0.15
  -9 -15   0    0.14    0.08
  -9  15   0    0.16    0.09
  -9  15   0    0.23    0.11
  -9  15   0   -0.03    0.14
 -10 -15   0    0.11    0.08
 -10  15   0   -0.04    0.13
 -10  15   0    0.11    0.10
 -10  15   0    0.22    0.10
 -11 -15   0    0.10    0.08
 -11  15   0    0.20    0.12
 -11  15   0    0.12    0.13
 -11  15   0    0.01    0.09
 -12 -15   0   -0.02    0.08
 -12  15   0   -0.17    0.13
 -12  15   0   -0.03    0.09
 -12  15   0    0.15    0.11
 -13 -15   0    0.41    0.12
 -13  15   0    0.71    0.14
 -13  15   0    0.55    0.15
 -13  15   0    0.49    0.19
 -14 -15   0    0.04    0.10
 -14  15   0    0.08    0.11
 -14  15   0    0.09    0.12
 -14  15   0    0.03    0.15
 -15 -15   0    0.02    0.11
 -15  15   0   -0.03    0.11
 -15  15   0   -0.15    0.11
 -15  15   0   -0.05    0.16
 -16 -15   0    0.15    0.12
 -16  15   0    0.04    0.13
   0 -16   0    1.52    0.13
   0  16   0    1.55    0.14
   0  16   0    1.51    0.13
   0  16   0    1.86    0.16
   1 -16   0    1.04    0.11
  -1 -16   0    1.02    0.11
   1 -16   0    1.08    0.13
   1  16   0    0.97    0.12
  -1  16   0    1.15    0.11
   1  16   0    0.99    0.10
   1  16   0    1.11    0.12
  -1  16   0    1.42    0.15
  -1  16   0    1.09    0.12
   2 -16   0    0.66    0.09
   2 -16   0    0.65    0.10
  -2 -16   0    0.58    0.09
  -2  16   0    0.69    0.13
   2  16   0    0.40    0.09
   2  16   0    0.68    0.09
  -2  16   0    0.48    0.09
   2  16   0    0.61    0.08
  -2  16   0    0.47    0.10
   3 -16   0    0.94    0.11
   3 -16   0    0.74    0.09
  -3 -16   0    0.81    0.10
   3  16   0    0.72    0.09
  -3  16   0    0.68    0.13
  -3  16   0    0.73    0.10
   3  16   0    0.77    0.10
  -3  16   0    0.55    0.11
   3  16   0    0.70    0.08
  -4 -16   0    0.58    0.09
   4 -16   0    0.48    0.09
   4  16   0    0.63    0.07
  -4  16   0    0.67    0.14
  -4  16   0    0.41    0.10
  -4  16   0    0.47    0.10
  -5 -16   0    0.11    0.07
   5 -16   0    0.13    0.07
  -5  16   0   -0.08    0.08
  -5  16   0    0.08    0.08
  -5  16   0   -0.15    0.11
  -6 -16   0    0.69    0.10
  -6  16   0    1.03    0.19
  -6  16   0    0.98    0.14
  -6  16   0    0.90    0.13
  -7 -16   0    0.36    0.09
  -7  16   0    0.50    0.11
  -7  16   0    0.32    0.11
  -7  16   0    0.52    0.16
  -8 -16   0    0.17    0.09
  -8  16   0    0.19    0.11
  -8  16   0    0.08    0.12
  -8  16   0    0.18    0.10
  -9 -16   0    0.03    0.07
  -9  16   0    0.13    0.09
  -9  16   0    0.04    0.13
  -9  16   0   -0.05    0.09
 -10 -16   0    0.34    0.10
 -10  16   0    0.55    0.18
 -10  16   0    0.19    0.11
 -10  16   0    0.26    0.11
 -11 -16   0    0.14    0.09
 -11  16   0    0.11    0.11
 -11  16   0    0.16    0.12
 -11  16   0    0.24    0.16
 -12 -16   0   -0.05    0.08
 -12  16   0   -0.06    0.09
 -12  16   0    0.03    0.15
 -12  16   0   -0.09    0.10
 -13 -16   0    0.03    0.08
 -13  16   0   -0.17    0.13
 -13  16   0    0.01    0.11
 -13  16   0   -0.01    0.10
 -14 -16   0    0.00    0.09
 -14  16   0   -0.06    0.11
 -14  16   0    0.02    0.11
 -14  16   0    0.06    0.16
 -15 -16   0    0.10    0.10
 -15  16   0    0.16    0.12
 -15  16   0    0.03    0.17
   0 -17   0   -0.04    0.06
   0  17   0    0.01    0.08
   0  17   0   -0.06    0.07
   0  17   0   -0.05    0.06
   1 -17   0    0.46    0.08
  -1 -17   0    0.40    0.08
   1 -17   0    0.57    0.10
  -1  17   0    0.28    0.12
  -1  17   0    0.72    0.10
   1  17   0    0.52    0.10
   1  17   0    0.40    0.08
  -1  17   0    0.43    0.10
   1  17   0    0.37    0.09
  -2 -17   0    1.37    0.13
   2 -17   0    1.49    0.13
   2 -17   0    1.28    0.14
   2  17   0    1.40    0.13
  -2  17   0    1.44    0.17
  -2  17   0    1.40    0.13
   2  17   0    1.44    0.12
  -2  17   0    1.26    0.15
   2  17   0    1.41    0.13
   3 -17   0    0.00    0.07
   3 -17   0    0.12    0.07
  -3 -17   0    0.18    0.07
   3  17   0    0.09    0.06
  -3  17   0   -0.06    0.08
  -3  17   0   -0.05    0.10
  -3  17   0    0.03    0.08
   3  17   0    0.06    0.06
  -4 -17   0    0.09    0.07
   4 -17   0    0.07    0.08
   4 -17   0    0.11    0.06
   4  17   0    0.22    0.05
  -4  17   0    0.08    0.12
  -4  17   0    0.06    0.08
  -4  17   0    0.09    0.10
  -5 -17   0    0.98    0.11
  -5  17   0    0.58    0.11
  -5  17   0    0.59    0.15
  -5  17   0    0.85    0.14
  -6 -17   0    0.09    0.07
  -6  17   0    0.26    0.10
  -6  17   0    0.05    0.14
  -6  17   0    0.08    0.10
  -7 -17   0    1.68    0.15
  -7  17   0    1.63    0.16
  -7  17   0    1.58    0.23
  -7  17   0    2.00    0.19
  -8 -17   0    0.10    0.08
  -8  17   0    0.07    0.10
  -8  17   0    0.10    0.09
  -8  17   0    0.07    0.12
  -9 -17   0    0.36    0.10
  -9  17   0    0.44    0.13
  -9  17   0    0.12    0.14
  -9  17   0    0.25    0.10
 -10 -17   0    0.30    0.10
 -10  17   0    0.08    0.15
 -10  17   0    0.16    0.10
 -10  17   0    0.17    0.11
 -11 -17   0    0.33    0.10
 -11  17   0    0.26    0.12
 -11  17   0    0.35    0.18
 -11  17   0    0.42    0.13
 -12 -17   0    0.23    0.10
 -12  17   0    0.07    0.15
 -12  17   0   -0.06    0.10
 -12  17   0    0.20    0.12
 -13 -17   0   -0.08    0.08
 -13  17   0    0.09    0.17
 -13  17   0    0.13    0.11
 -13  17   0    0.19    0.13
 -14 -17   0    0.24    0.12
 -14  17   0    0.06    0.12
 -14  17   0    0.12    0.12
 -14  17   0    0.10    0.17
 -15 -17   0    0.07    0.11
 -15  17   0    0.05    0.12
   0 -18   0    0.88    0.11
   0  18   0    1.06    0.12
   0  18   0    0.85    0.13
   0  18   0    1.18    0.13
   1 -18   0    1.89    0.17
   1 -18   0    1.82    0.15
  -1 -18   0    2.16    0.16
  -1  18   0    1.65    0.15
   1  18   0    2.10    0.17
  -1  18   0    2.10    0.19
  -1  18   0    2.00    0.17
   1  18   0    2.20    0.19
   1  18   0    1.81    0.15
   2 -18   0    2.06    0.16
   2 -18   0    2.43    0.20
  -2 -18   0    2.13    0.17
  -2  18   0    2.08    0.17
   2  18   0    2.22    0.18
  -2  18   0    2.44    0.20
   2  18   0    2.09    0.16
   2  18   0    2.08    0.18
  -2  18   0    2.10    0.21
  -3 -18   0    0.17    0.07
   3 -18   0    0.08    0.07
   3 -18   0    0.26    0.09
  -3  18   0    0.08    0.09
  -3  18   0   -0.15    0.11
   3  18   0    0.12    0.07
  -3  18   0    0.13    0.10
  -4 -18   0    0.12    0.07
   4 -18   0   -0.03    0.06
   4 -18   0    0.11    0.08
  -4  18   0    0.21    0.13
  -4  18   0   -0.05    0.08
  -4  18   0    0.09    0.10
  -5 -18   0    3.19    0.22
  -5  18   0    3.94    0.33
  -5  18   0    3.41    0.25
  -5  18   0    3.39    0.24
  -6 -18   0    0.01    0.07
  -6  18   0   -0.08    0.09
  -6  18   0    0.03    0.09
  -6  18   0    0.03    0.12
  -7 -18   0    0.60    0.11
  -7  18   0    0.66    0.17
  -7  18   0    0.69    0.13
  -7  18   0    0.48    0.11
  -8 -18   0   -0.01    0.08
  -8  18   0    0.18    0.12
  -8  18   0    0.29    0.15
  -8  18   0    0.26    0.10
  -9 -18   0    0.92    0.13
  -9  18   0    0.95    0.21
  -9  18   0    1.16    0.16
  -9  18   0    0.85    0.14
 -10 -18   0    0.36    0.11
 -10  18   0    0.47    0.12
 -10  18   0    0.38    0.13
 -10  18   0    0.38    0.18
 -11 -18   0   -0.04    0.09
 -11  18   0    0.09    0.11
 -11  18   0    0.06    0.10
 -11  18   0   -0.05    0.14
 -12 -18   0    0.29    0.11
 -12  18   0    0.36    0.14
 -12  18   0    0.31    0.19
 -12  18   0    0.28    0.12
 -13 -18   0    0.23    0.11
 -13  18   0    0.37    0.15
 -13  18   0    0.07    0.16
 -13  18   0    0.52    0.14
 -14 -18   0    0.06    0.11
 -14  18   0   -0.27    0.15
 -14  18   0    0.13    0.12
 -14  18   0    0.04    0.13
   0 -19   0   -0.10    0.06
   0  19   0    0.10    0.09
   0  19   0    0.11    0.08
   0  19   0    0.00    0.09
   1 -19   0    0.06    0.07
  -1 -19   0   -0.03    0.07
   1 -19   0    0.17    0.09
  -1  19   0    0.13    0.10
   1  19   0    0.01    0.09
  -1  19   0    0.05    0.09
   1  19   0    0.06    0.08
   1  19   0    0.10    0.09
  -1  19   0    0.09    0.10
   2 -19   0    1.23    0.15
   2 -19   0    1.02    0.12
  -2 -19   0    1.12    0.13
  -2  19   0    1.25    0.17
   2  19   0    1.01    0.11
  -2  19   0    0.98    0.13
  -2  19   0    1.03    0.14
   3 -19   0    3.51    0.24
  -3 -19   0    3.71    0.23
   3 -19   0    3.68    0.22
  -3  19   0    3.79    0.23
  -3  19   0    3.58    0.26
  -3  19   0    3.73    0.30
   3  19   0    3.46    0.19
  -4 -19   0    1.87    0.17
   4 -19   0    1.86    0.15
  -4  19   0    2.15    0.18
  -4  19   0    2.22    0.24
  -4  19   0    1.86    0.19
  -5 -19   0    0.36    0.10
  -5  19   0    0.33    0.11
  -5  19   0    0.46    0.11
  -5  19   0    0.46    0.15
  -6 -19   0   -0.04    0.06
  -6  19   0    0.02    0.09
  -6  19   0    0.08    0.10
  -6  19   0    0.07    0.13
  -7 -19   0    0.41    0.10
  -7  19   0    0.40    0.11
  -7  19   0    0.38    0.16
  -7  19   0    0.46    0.12
  -8 -19   0    0.55    0.11
  -8  19   0    0.47    0.16
  -8  19   0    0.25    0.10
  -8  19   0    0.53    0.13
  -9 -19   0    0.52    0.11
  -9  19   0    0.49    0.13
  -9  19   0    0.64    0.14
  -9  19   0    0.61    0.18
 -10 -19   0    0.67    0.13
 -10  19   0    0.61    0.15
 -10  19   0    0.54    0.13
 -10  19   0    0.58    0.19
 -11 -19   0    0.04    0.09
 -11  19   0    0.38    0.14
 -11  19   0    0.27    0.12
 -11  19   0    0.18    0.15
 -12 -19   0    0.01    0.09
 -12  19   0   -0.14    0.15
 -12  19   0    0.04    0.12
 -12  19   0    0.02    0.11
 -13 -19   0    0.23    0.12
 -13  19   0   -0.05    0.11
 -13  19   0    0.12    0.13
 -13  19   0    0.00    0.16
 -14 -19   0    0.04    0.10
 -14  19   0    0.04    0.14
 -14  19   0    0.13    0.13
   0 -20   0    2.59    0.19
   0  20   0    2.91    0.25
   0  20   0    2.47    0.19
   0  20   0    2.92    0.22
   1 -20   0    1.16    0.15
   1 -20   0    0.83    0.12
  -1 -20   0    0.96    0.13
  -1  20   0    1.04    0.13
   1  20   0    1.18    0.12
   1  20   0    0.87    0.14
  -1  20   0    1.21    0.17
  -1  20   0    1.07    0.15
   2 -20   0    3.92    0.26
   2 -20   0    3.43    0.22
  -2 -20   0    3.67    0.23
  -2  20   0    3.45    0.30
  -2  20   0    3.93    0.27
   2  20   0    4.04    0.21
  -2  20   0    3.55    0.24
  -3 -20   0    2.78    0.21
   3 -20   0    3.30    0.20
   3 -20   0    3.25    0.23
  -3  20   0    2.90    0.26
  -3  20   0    3.09    0.24
  -3  20   0    2.97    0.22
   4 -20   0    2.40    0.17
  -4 -20   0    2.35    0.19
  -4  20   0    2.27    0.20
  -4  20   0    2.39    0.25
  -4  20   0    2.35    0.19
  -5 -20   0   -0.01    0.07
  -5  20   0    0.09    0.09
  -5  20   0    0.00    0.12
  -5  20   0   -0.02    0.09
  -6 -20   0    0.08    0.08
  -6  20   0    0.16    0.09
  -6  20   0   -0.15    0.10
  -6  20   0    0.04    0.10
  -7 -20   0   -0.08    0.07
  -7  20   0    0.20    0.11
  -7  20   0   -0.05    0.13
  -7  20   0    0.07    0.09
  -8 -20   0    0.00    0.08
  -8  20   0    0.22    0.10
  -8  20   0    0.10    0.11
  -8  20   0    0.17    0.15
  -9 -20   0    0.11    0.09
  -9  20   0    0.26    0.12
  -9  20   0    0.13    0.12
  -9  20   0    0.07    0.15
 -10 -20   0    0.17    0.09
 -10  20   0   -0.02    0.10
 -10  20   0    0.04    0.12
 -10  20   0    0.00    0.14
 -11 -20   0    0.18    0.11
 -11  20   0   -0.03    0.15
 -11  20   0    0.10    0.11
 -11  20   0    0.07    0.12
 -12 -20   0    0.03    0.10
 -12  20   0   -0.07    0.12
 -12  20   0   -0.07    0.10
 -12  20   0    0.03    0.16
 -13 -20   0    0.02    0.10
 -13  20   0   -0.15    0.11
 -13  20   0    0.03    0.12
 -13  20   0   -0.06    0.18
 -14 -20   0   -0.02    0.11
 -14  20   0    0.09    0.13
   0 -21   0   -0.06    0.08
   0 -21   0    0.10    0.08
   0  21   0    0.08    0.08
   0  21   0   -0.10    0.09
  -1 -21   0    1.31    0.14
   1 -21   0    1.28    0.14
   1 -21   0    1.51    0.17
  -1  21   0    1.26    0.18
  -1  21   0    1.45    0.14
   1  21   0    1.53    0.13
   2 -21   0    0.29    0.10
   2 -21   0    0.22    0.08
  -2 -21   0    0.31    0.09
  -2  21   0    0.29    0.11
   2  21   0    0.24    0.08
  -2  21   0    0.11    0.12
  -2  21   0    0.21    0.09
   3 -21   0    0.40    0.09
  -3 -21   0    0.31    0.09
  -3  21   0    0.39    0.12
  -3  21   0    0.42    0.15
  -3  21   0    0.49    0.11
  -4 -21   0    1.73    0.16
  -4  21   0    1.49    0.16
  -4  21   0    1.72    0.22
  -4  21   0    1.47    0.17
  -5 -21   0    0.14    0.08
  -5  21   0    0.00    0.10
  -5  21   0    0.08    0.09
  -5  21   0   -0.02    0.12
  -6 -21   0    0.02    0.07
  -6  21   0   -0.11    0.09
  -6  21   0   -0.01    0.09
  -6  21   0   -0.11    0.12
  -7 -21   0    0.01    0.08
  -7  21   0   -0.13    0.08
  -7  21   0    0.14    0.11
  -7  21   0    0.11    0.14
  -8 -21   0    0.83    0.14
  -8  21   0    0.73    0.14
  -8  21   0    0.97    0.17
  -8  21   0    0.57    0.19
  -9 -21   0    0.89    0.14
  -9  21   0    0.85    0.22
  -9  21   0    0.92    0.17
  -9  21   0    0.56    0.14
 -10 -21   0    0.10    0.10
 -10  21   0    0.07    0.15
 -10  21   0    0.12    0.11
 -10  21   0    0.23    0.13
 -11 -21   0    0.05    0.09
 -11  21   0   -0.02    0.11
 -11  21   0   -0.27    0.12
 -11  21   0    0.14    0.12
 -12 -21   0   -0.24    0.09
 -12  21   0   -0.09    0.12
 -12  21   0   -0.08    0.16
 -12  21   0    0.05    0.12
 -13 -21   0   -0.05    0.11
 -13  21   0    0.17    0.14
 -13  21   0    0.13    0.12
   0 -22   0    0.21    0.11
   0 -22   0    0.26    0.09
   0  22   0    0.49    0.10
   1 -22   0    2.86    0.23
  -1 -22   0    2.26    0.19
   1 -22   0    2.49    0.19
  -1  22   0    2.22    0.19
  -1  22   0    2.57    0.23
   1  22   0    2.39    0.17
  -2 -22   0   -0.08    0.06
   2 -22   0   -0.02    0.06
  -2  22   0   -0.02    0.08
  -2  22   0   -0.08    0.10
   3 -22   0    0.52    0.10
  -3 -22   0    0.28    0.10
  -3  22   0    0.41    0.12
  -3  22   0    0.57    0.15
  -3  22   0    0.25    0.10
  -4 -22   0   -0.06    0.07
  -4  22   0   -0.01    0.12
  -4  22   0    0.02    0.10
  -4  22   0   -0.13    0.08
  -5 -22   0    0.03    0.08
  -5  22   0    0.17    0.11
  -5  22   0    0.36    0.11
  -5  22   0   -0.06    0.13
  -6 -22   0    0.48    0.11
  -6  22   0    0.23    0.11
  -6  22   0    0.29    0.16
  -6  22   0    0.49    0.14
  -7 -22   0    0.09    0.09
  -7  22   0   -0.04    0.14
  -7  22   0   -0.08    0.09
  -7  22   0    0.14    0.10
  -8 -22   0    0.03    0.09
  -8  22   0    0.00    0.14
  -8  22   0   -0.02    0.11
  -8  22   0   -0.08    0.10
  -9 -22   0    0.18    0.10
  -9  22   0    0.15    0.11
  -9  22   0   -0.06    0.15
  -9  22   0   -0.07    0.11
 -10 -22   0    0.10    0.10
 -10  22   0    0.27    0.14
 -10  22   0    0.09    0.11
 -10  22   0   -0.23    0.13
 -11 -22   0    0.06    0.10
 -11  22   0    0.07    0.11
 -11  22   0    0.09    0.13
 -11  22   0   -0.03    0.16
 -12 -22   0    0.12    0.11
 -12  22   0    0.09    0.18
 -12  22   0    0.26    0.13
 -12  22   0    0.34    0.16
   0 -23   0    0.09    0.08
   0 -23   0   -0.05    0.09
   0  23   0   -0.05    0.07
   1 -23   0    0.61    0.13
   1 -23   0    0.48    0.10
  -1 -23   0    0.54    0.11
  -1  23   0    0.33    0.10
   1  23   0    0.59    0.10
  -2 -23   0    0.41    0.10
   2 -23   0    0.32    0.09
  -2  23   0    0.24    0.10
  -2  23   0    0.19    0.13
   3 -23   0   -0.05    0.07
  -3 -23   0    0.18    0.09
  -3  23   0    0.03    0.12
  -3  23   0    0.06    0.09
  -4 -23   0    0.05    0.08
  -4  23   0    0.04    0.12
  -4  23   0    0.14    0.09
  -5 -23   0    0.03    0.08
  -5  23   0    0.28    0.10
  -5  23   0   -0.12    0.13
  -6 -23   0   -0.01    0.08
  -6  23   0   -0.02    0.13
  -6  23   0    0.05    0.11
  -6  23   0    0.01    0.10
  -7 -23   0    0.15    0.09
  -7  23   0    0.00    0.14
  -7  23   0    0.05    0.10
  -7  23   0    0.01    0.11
  -8 -23   0    0.06    0.09
  -8  23   0    0.07    0.16
  -8  23   0    0.13    0.10
  -8  23   0    0.21    0.12
  -9 -23   0   -0.04    0.08
  -9  23   0    0.08    0.11
  -9  23   0   -0.10    0.11
  -9  23   0   -0.25    0.12
 -10 -23   0   -0.05    0.09
 -10  23   0   -0.06    0.16
 -10  23   0   -0.16    0.10
 -11 -23   0    0.00    0.10
 -11  23   0    0.20    0.12
 -11  23   0   -0.16    0.14
 -12 -23   0   -0.05    0.10
 -12  23   0   -0.01    0.12
   0 -24   0    0.29    0.10
   0 -24   0    0.04    0.10
   0  24   0    0.10    0.09
   1 -24   0   -0.03    0.07
  -1 -24   0   -0.06    0.08
  -1  24   0   -0.09    0.07
   2 -24   0    0.06    0.08
  -2 -24   0   -0.01    0.08
  -2  24   0    0.02    0.09
  -3 -24   0   -0.04    0.07
   3 -24   0   -0.04    0.07
  -3  24   0   -0.12    0.12
  -3  24   0   -0.03    0.09
  -4 -24   0    0.04    0.08
  -4  24   0    0.12    0.10
  -4  24   0    0.15    0.14
  -5 -24   0   -0.02    0.08
  -5  24   0   -0.06    0.14
  -5  24   0    0.18    0.11
  -6 -24   0   -0.04    0.08
  -6  24   0   -0.11    0.12
  -6  24   0    0.11    0.10
  -7 -24   0    0.13    0.10
  -7  24   0    0.19    0.11
  -7  24   0    0.01    0.14
  -8 -24   0    0.06    0.10
  -8  24   0   -0.19    0.13
  -8  24   0    0.12    0.11
  -9 -24   0    0.19    0.11
  -9  24   0    0.13    0.12
  -9  24   0   -0.04    0.16
 -10 -24   0    0.03    0.10
 -10  24   0   -0.17    0.14
 -10  24   0    0.11    0.11
 -11 -24   0    0.09    0.11
 -11  24   0    0.00    0.19
 -11  24   0    0.09    0.13
   0 -25   0   -0.01    0.08
   0  25   0    0.06    0.08
   1 -25   0   -0.07    0.07
  -1 -25   0    0.07    0.10
  -1 -25   0    0.00    0.08
  -1  25   0    0.08    0.09
   2 -25   0    0.16    0.09
  -2 -25   0    0.22    0.10
  -2  25   0    0.43    0.11
   3 -25   0   -0.11    0.07
  -3 -25   0   -0.04    0.07
  -3  25   0    0.22    0.10
  -3  25   0   -0.17    0.12
  -4 -25   0    0.06    0.08
  -4  25   0    0.03    0.09
  -4  25   0   -0.17    0.12
  -5 -25   0    0.16    0.10
  -5  25   0   -0.08    0.14
  -5  25   0    0.22    0.11
  -6 -25   0   -0.05    0.09
  -6  25   0    0.06    0.10
  -6  25   0    0.18    0.16
  -7 -25   0   -0.21    0.07
  -7  25   0   -0.05    0.14
  -7  25   0    0.02    0.11
  -8 -25   0    0.19    0.11
  -8  25   0    0.43    0.14
  -8  25   0    0.02    0.17
  -9 -25   0   -0.04    0.09
  -9  25   0   -0.36    0.13
  -9  25   0    0.20    0.13
 -10 -25   0    0.09    0.11
 -10  25   0    0.10    0.13
 -10  25   0   -0.15    0.16
   0 -26   0    0.14    0.09
   1 -26   0    0.00    0.08
  -1 -26   0    0.05    0.09
  -1  26   0    0.09    0.09
  -2 -26   0    0.17    0.10
   2 -26   0    0.13    0.09
  -2  26   0    0.13    0.10
   3 -26   0   -0.09    0.08
  -3 -26   0    0.11    0.10
  -3  26   0    0.03    0.09
  -4 -26   0    0.10    0.09
  -4  26   0    0.14    0.10
  -4  26   0    0.06    0.14
  -5 -26   0    0.20    0.11
  -5  26   0   -0.03    0.14
  -5  26   0    0.06    0.11
  -6 -26   0    0.02    0.10
  -6  26   0    0.06    0.10
  -6  26   0   -0.02    0.14
  -7 -26   0    0.11    0.11
  -7  26   0    0.42    0.13
  -7  26   0   -0.10    0.15
  -8 -26   0   -0.10    0.09
  -8  26   0    0.11    0.12
  -8  26   0   -0.30    0.14
  -9 -26   0    0.00    0.10
  -9  26   0   -0.10    0.11
  -9  26   0   -0.11    0.18
 -10 -26   0   -0.05    0.10
 -10  26   0    0.01    0.11
   0 -27   0    0.04    0.09
   1 -27   0    0.07    0.09
  -1 -27   0   -0.02    0.09
  -2 -27   0   -0.01    0.09
   2 -27   0    0.06    0.09
  -2  27   0    0.32    0.11
   3 -27   0    0.24    0.10
  -3 -27   0    0.12    0.09
  -3  27   0    0.13    0.10
  -4 -27   0    0.04    0.09
  -4  27   0    0.14    0.11
  -5 -27   0   -0.03    0.09
  -5  27   0   -0.03    0.14
  -5  27   0    0.10    0.10
  -6 -27   0   -0.09    0.09
  -6  27   0    0.30    0.18
  -6  27   0    0.18    0.12
  -7 -27   0    0.04    0.10
  -7  27   0    0.08    0.11
  -7  27   0   -0.12    0.15
  -8 -27   0   -0.01    0.10
  -8  27   0   -0.22    0.16
  -8  27   0    0.27    0.13
  -9 -27   0    0.04    0.11
  -9  27   0   -0.30    0.17
  -9  27   0   -0.03    0.12
   0 -28   0    0.51    0.12
   1 -28   0    0.02    0.10
  -1 -28   0   -0.04    0.09
  -2 -28   0   -0.16    0.08
   2 -28   0    0.04    0.09
  -3 -28   0    0.06    0.10
  -3  28   0   -0.08    0.09
  -4 -28   0   -0.02    0.09
  -4  28   0    0.08    0.11
  -5 -28   0    0.16    0.11
  -5  28   0    0.12    0.11
  -6 -28   0   -0.09    0.09
  -6  28   0   -0.06    0.16
  -6  28   0    0.01    0.11
  -7 -28   0    0.03    0.11
  -7  28   0   -0.12    0.17
  -7  28   0    0.25    0.13
  -8 -28   0    0.13    0.12
  -8  28   0   -0.23    0.17
  -8  28   0    0.27    0.13
   0 -29   0    0.15    0.10
   1 -29   0    0.11    0.10
  -1 -29   0    0.11    0.11
  -2 -29   0    0.18    0.11
  -3 -29   0    0.14    0.11
  -4 -29   0   -0.11    0.09
  -5 -29   0   -0.11    0.09
  -5  29   0    0.12    0.11
  -6 -29   0    0.07    0.11
  -6  29   0    0.12    0.12
   0 -30   0    0.04    0.10
   1 -30   0    0.12    0.11
  -1 -30   0    0.15    0.11
  -2 -30   0   -0.01    0.10
  -3 -30   0   -0.05    0.10
  -4 -30   0    0.05    0.11
  -5 -30   0    0.09    0.12
   0 -31   0    0.01    0.11
  -1 -31   0    0.03    0.11
  -2 -31   0   -0.05    0.11
 -18   0   1    0.01    0.10
 -17   0   1    0.08    0.11
 -17   0   1   -0.02    0.11
 -16   0   1   -0.04    0.09
 -16   0   1   -0.04    0.11
 -16   0   1    0.03    0.09
 -15   0   1   -0.01    0.08
 -15   0   1   -0.09    0.10
 -15   0   1   -0.01    0.09
 -14   0   1    0.01    0.09
 -14   0   1   -0.03    0.08
 -14   0   1   -0.01    0.10
 -13   0   1    0.09    0.10
 -13   0   1    0.04    0.08
 -13   0   1   -0.12    0.07
 -12   0   1    0.00    0.08
 -12   0   1    0.00    0.08
 -12   0   1    0.11    0.10
 -11   0   1    0.05    0.07
 -11   0   1   -0.12    0.07
 -11   0   1    0.08    0.09
 -10   0   1   -0.04    0.06
 -10   0   1    0.00    0.07
 -10   0   1    0.06    0.06
  -9   0   1   -0.05    0.05
  -9   0   1    0.05    0.07
  -9   0   1   -0.02    0.05
   8   0  -1   -0.05    0.03
  -8   0   1   -0.02    0.04
  -8   0   1   -0.06    0.05
  -8   0   1   -0.03    0.05
  -7   0   1   -0.05    0.05
   7   0  -1   -0.01    0.04
  -7   0   1    0.00    0.04
  -7   0   1    0.00    0.05
  -6   0   1   -0.09    0.03
  -6   0   1   -0.04    0.04
   6   0  -1   -0.02    0.02
   6   0  -1    0.01    0.03
  -6   0   1    0.00    0.04
  -5   0   1    0.06    0.04
   5   0  -1    0.00    0.03
  -5   0   1   -0.03    0.03
   5   0  -1    0.07    0.03
  -5   0   1    0.00    0.03
  -5   0   1   -0.02    0.03
  -4   0   1   -0.10    0.03
  -4   0   1    0.03    0.03
   4   0  -1    0.04    0.03
  -4   0   1    0.03    0.04
  -4   0   1   -0.01    0.03
  -3   0   1    0.04    0.03
  -3   0   1   -0.04    0.02
  -3   0   1    0.06    0.03
  -3   0   1    0.09    0.03
   3   0  -1    0.04    0.03
   2   0  -1    0.01    0.01
  -2   0   1    0.01    0.02
  -2   0   1    0.00    0.02
   2   0  -1    0.03    0.02
  -2   0   1    0.01    0.01
  -2   0   1    0.06    0.02
   2   0  -1    0.01    0.02
  -1   0   1    0.12    0.01
  -1   0   1    0.08    0.02
   1   0  -1    0.10    0.01
  -1   0   1    0.12    0.01
   1   0  -1    0.10    0.01
   0   0  -1    0.01    0.00
   0   0   1    0.03    0.01
  -1   0  -1    0.02    0.01
  -1   0  -1    0.03    0.01
   1   0   1    0.01    0.01
   2   0   1    0.01    0.02
  -2   0  -1    0.03    0.02
  -3   0  -1    0.06    0.05
  -3   0  -1    0.06    0.02
  -4   0  -1   -0.02    0.02
  -4   0  -1   -0.01    0.03
  -4   0  -1   -0.01    0.05
  -5   0  -1    0.03    0.03
  -5   0  -1    0.08    0.05
  -5   0  -1   -0.04    0.02
  -5   0  -1   -0.05    0.03
  -6   0  -1   -0.03    0.03
  -6   0  -1   -0.05    0.03
  -6   0  -1    0.09    0.06
  -6   0  -1   -0.01    0.04
  -7   0  -1   -0.06    0.05
  -7   0  -1   -0.11    0.04
  -7   0  -1   -0.06    0.04
  -7   0  -1   -0.03    0.07
  -8   0  -1    0.02    0.05
  -8   0  -1   -0.04    0.05
  -8   0  -1    0.05    0.08
  -8   0  -1   -0.01    0.04
  -9   0  -1   -0.03    0.06
  -9   0  -1    0.01    0.05
  -9   0  -1    0.12    0.08
 -10   0  -1    0.01    0.06
 -10   0  -1   -0.05    0.06
 -10   0  -1   -0.04    0.08
 -11   0  -1   -0.13    0.07
 -11   0  -1    0.07    0.10
 -11   0  -1   -0.01    0.07
 -12   0  -1    0.02    0.09
 -12   0  -1    0.00    0.08
 -12   0  -1   -0.02    0.07
 -13   0  -1    0.17    0.11
 -13   0  -1   -0.11    0.06
 -13   0  -1    0.07    0.09
 -14   0  -1   -0.06    0.10
 -14   0  -1    0.04    0.09
 -14   0  -1    0.03    0.07
 -15   0  -1    0.06    0.10
 -15   0  -1   -0.04    0.08
 -15   0  -1   -0.02    0.11
 -16   0  -1    0.10    0.11
 -16   0  -1   -0.06    0.09
 -17   0  -1    0.09    0.11
 -18   0  -1    0.30    0.13
 -18  -1   1    0.18    0.12
 -18   1   1    0.08    0.12
 -17  -1   1    0.22    0.12
 -17  -1   1    0.04    0.11
 -17   1   1   -0.04    0.10
 -17   1   1    0.14    0.12
 -16  -1   1   -0.03    0.10
 -16  -1   1    0.05    0.09
 -16   1   1    0.07    0.11
 -16   1   1   -0.01    0.12
 -16   1   1    0.12    0.09
 -15  -1   1   -0.04    0.08
 -15  -1   1    0.25    0.10
 -15  -1   1   -0.05    0.10
 -15   1   1    0.05    0.09
 -15   1   1    0.03    0.10
 -15   1   1   -0.05    0.09
 -14  -1   1    0.89    0.13
 -14  -1   1    0.75    0.16
 -14  -1   1    0.79    0.14
 -14   1   1    0.59    0.12
 -14   1   1    0.57    0.15
 -14   1   1    0.37    0.12
 -13  -1   1   -0.03    0.09
 -13  -1   1   -0.05    0.07
 -13  -1   1    0.10    0.09
 -13   1   1    0.06    0.09
 -13   1   1    0.01    0.08
 -13   1   1    0.00    0.09
 -12  -1   1    0.43    0.11
 -12  -1   1    0.84    0.14
 -12  -1   1    0.56    0.11
 -12   1   1    0.83    0.11
 -12   1   1    0.82    0.15
 -12   1   1    0.60    0.12
 -11  -1   1    0.82    0.13
 -11  -1   1    0.55    0.11
 -11  -1   1    0.61    0.10
 -11   1   1    0.54    0.13
 -11   1   1    0.94    0.13
 -11   1   1    0.80    0.10
 -10  -1   1    2.59    0.21
 -10  -1   1    2.42    0.16
 -10  -1   1    2.70    0.19
 -10   1   1    2.68    0.17
 -10   1   1    2.87    0.22
 -10   1   1    2.34    0.19
  -9  -1   1    0.75    0.09
  -9  -1   1    0.70    0.09
  -9  -1   1    0.77    0.11
  -9   1   1    0.96    0.09
  -9   1   1    0.71    0.11
  -9   1   1    0.75    0.10
  -8  -1   1    2.62    0.15
  -8  -1   1    2.84    0.19
   8  -1  -1    2.62    0.13
  -8  -1   1    2.82    0.17
  -8   1   1    2.91    0.17
   8   1  -1    2.68    0.13
  -8   1   1    2.53    0.15
  -8   1   1    2.38    0.19
  -7  -1   1   15.27    0.55
  -7  -1   1   13.90    0.58
   7  -1  -1   12.99    0.55
  -7  -1   1   14.45    0.63
  -7   1   1   12.31    0.54
  -7   1   1   12.86    0.63
   7   1  -1   14.69    0.55
  -7   1   1   12.48    0.57
   6  -1  -1   13.09    0.48
  -6  -1   1   12.40    0.57
  -6  -1   1   12.58    0.53
   6  -1  -1   12.87    0.51
  -6  -1   1   11.88    0.50
  -6   1   1   12.27    0.58
  -6   1   1   12.76    0.53
   6   1  -1   12.59    0.51
  -6   1   1   13.16    0.50
   6   1  -1   12.55    0.48
  -5  -1   1    0.04    0.03
  -5  -1   1    0.11    0.03
  -5  -1   1    0.03    0.04
   5  -1  -1    0.05    0.03
  -5  -1   1   -0.01    0.03
  -5   1   1   -0.02    0.04
  -5   1   1    0.00    0.03
  -5   1   1    0.01    0.03
   5   1  -1    0.02    0.03
   5   1  -1    0.05    0.03
  -4  -1   1   11.04    0.46
  -4  -1   1   10.73    0.49
   4  -1  -1   11.58    0.46
  -4  -1   1   10.57    0.44
  -4  -1   1   10.46    0.46
  -4   1   1   11.21    0.50
   4   1  -1   11.05    0.43
  -4   1   1   12.43    0.47
  -4   1   1   11.78    0.47
  -4   1   1   12.01    0.44
   4   1  -1   10.84    0.46
  -3  -1   1   20.83    0.83
  -3  -1   1   21.97    0.83
   3  -1  -1   20.23    0.82
  -3  -1   1   21.71    0.79
  -3  -1   1   20.90    0.87
  -3   1   1   20.18    0.83
  -3   1   1   21.40    0.83
  -3   1   1   20.86    0.79
   3   1  -1   20.94    0.82
  -3   1   1   20.53    0.88
  -2  -1   1  135.80    5.15
   2  -1  -1  134.41    5.40
  -2  -1   1  135.45    5.39
   2  -1  -1  143.82    5.66
  -2  -1   1  138.39    5.67
  -2  -1   1  137.95    5.39
   2  -1  -1  146.36    5.39
   2   1  -1  142.15    5.39
  -2   1   1  144.93    5.39
  -2   1   1  142.71    5.14
   2   1  -1  140.31    5.39
  -2   1   1  140.44    5.67
  -2   1   1  140.21    5.39
   1  -1  -1    4.77    0.21
   1  -1  -1    4.69    0.20
   1  -1  -1    4.81    0.22
  -1  -1   1    5.67    0.22
  -1  -1   1    5.96    0.21
   1  -1  -1    4.65    0.21
  -1  -1   1    5.85    0.20
  -1   1   1    4.84    0.21
  -1   1   1    4.77    0.21
  -1   1   1    4.72    0.22
   1   1  -1    5.52    0.21
  -1   1   1    4.86    0.19
   0  -1  -1    0.08    0.01
   0  -1   1    0.09    0.01
   0   1   1    0.08    0.01
   0   1  -1    0.05    0.01
  -1  -1  -1    0.55    0.03
   1  -1   1    0.63    0.04
  -1  -1  -1    0.49    0.03
  -1   1  -1    0.61    0.04
  -1   1  -1    0.42    0.04
   1   1   1    0.52    0.03
   1   1   1    0.53    0.03
  -2  -1  -1   49.01    1.99
   2   1   1   48.30    1.99
  -2   1  -1   49.36    2.00
  -3  -1  -1    1.76    0.11
  -3   1  -1    1.52    0.12
  -3   1  -1    1.41    0.08
  -3   1  -1    1.66    0.08
  -4  -1  -1    1.03    0.09
  -4  -1  -1    1.06    0.07
  -4  -1  -1    0.97    0.07
  -4   1  -1    1.11    0.07
  -4   1  -1    1.13    0.07
  -4   1  -1    1.21    0.10
  -5  -1  -1    0.70    0.08
  -5  -1  -1    0.87    0.07
  -5  -1  -1    0.82    0.05
  -5  -1  -1    0.78    0.06
  -5   1  -1    0.77    0.09
  -5   1  -1    0.81    0.06
  -5   1  -1    0.75    0.06
  -5   1  -1    0.86    0.07
  -6  -1  -1   22.05    0.88
  -6  -1  -1   21.84    0.83
  -6  -1  -1   21.35    0.88
  -6  -1  -1   21.35    0.95
  -6   1  -1   22.54    0.89
  -6   1  -1   23.11    0.88
  -6   1  -1   22.72    0.97
  -6   1  -1   22.25    0.84
  -7  -1  -1   37.40    1.48
  -7  -1  -1   37.71    1.58
  -7  -1  -1   37.83    1.40
  -7  -1  -1   39.61    1.48
  -7   1  -1   35.38    1.59
  -7   1  -1   37.03    1.40
  -7   1  -1   38.68    1.48
  -7   1  -1   35.55    1.48
  -8  -1  -1    0.20    0.06
  -8  -1  -1    0.09    0.07
  -8  -1  -1    0.14    0.06
  -8  -1  -1    0.14    0.05
  -8   1  -1    0.13    0.05
  -8   1  -1    0.19    0.06
  -8   1  -1    0.25    0.09
  -9  -1  -1    7.06    0.38
  -9  -1  -1    7.00    0.33
  -9  -1  -1    7.05    0.31
  -9   1  -1    6.92    0.34
  -9   1  -1    6.81    0.31
  -9   1  -1    6.45    0.39
 -10  -1  -1    2.95    0.23
 -10  -1  -1    2.98    0.20
 -10  -1  -1    2.66    0.17
 -10   1  -1    2.77    0.19
 -10   1  -1    3.28    0.24
 -10   1  -1    2.88    0.17
 -11  -1  -1    5.28    0.30
 -11  -1  -1    5.42    0.35
 -11  -1  -1    5.35    0.28
 -11   1  -1    5.94    0.28
 -11   1  -1    5.71    0.36
 -11   1  -1    5.26    0.30
 -12  -1  -1    0.65    0.13
 -12  -1  -1    0.52    0.10
 -12  -1  -1    0.74    0.10
 -12   1  -1    0.66    0.12
 -12   1  -1    0.65    0.10
 -12   1  -1    0.62    0.14
 -13  -1  -1    2.69    0.19
 -13  -1  -1    2.58    0.21
 -13  -1  -1    2.30    0.23
 -13   1  -1    2.73    0.19
 -13   1  -1    2.50    0.21
 -13   1  -1    2.82    0.25
 -14  -1  -1    0.08    0.08
 -14  -1  -1   -0.08    0.10
 -14  -1  -1    0.04    0.09
 -14   1  -1    0.09    0.08
 -14   1  -1   -0.04    0.09
 -14   1  -1    0.06    0.12
 -15  -1  -1    0.43    0.13
 -15  -1  -1    0.42    0.11
 -15   1  -1    0.54    0.12
 -15   1  -1    0.35    0.12
 -15   1  -1    0.13    0.14
 -16  -1  -1    0.07    0.10
 -16  -1  -1    0.07    0.10
 -16   1  -1    0.06    0.10
 -16   1  -1   -0.02    0.09
 -17  -1  -1    0.33    0.12
 -17   1  -1    0.37    0.13
 -18  -1  -1    0.18    0.13
 -18   1  -1    0.06    0.12
 -18  -2   1    0.30    0.13
 -18   2   1    0.50    0.14
 -17  -2   1   -0.07    0.09
 -17  -2   1    0.15    0.12
 -17   2   1   -0.11    0.13
 -17   2   1    0.00    0.10
 -17   2   1    0.13    0.12
 -16  -2   1    0.42    0.13
 -16  -2   1    0.32    0.11
 -16   2   1    0.49    0.17
 -16   2   1    0.41    0.12
 -16   2   1    0.18    0.12
 -15  -2   1    0.51    0.12
 -15  -2   1    0.35    0.12
 -15  -2   1    0.55    0.15
 -15   2   1    0.15    0.10
 -15   2   1    0.31    0.12
 -15   2   1    0.21    0.14
 -14  -2   1    0.31    0.10
 -14  -2   1    0.21    0.11
 -14  -2   1    0.11    0.09
 -14   2   1    0.12    0.09
 -14   2   1    0.06    0.11
 -14   2   1    0.04    0.09
 -13  -2   1    0.97    0.14
 -13  -2   1    0.90    0.15
 -13  -2   1    1.11    0.13
 -13   2   1    0.81    0.12
 -13   2   1    1.13    0.15
 -13   2   1    1.04    0.17
 -12  -2   1    2.90    0.24
 -12  -2   1    2.73    0.19
 -12  -2   1    2.94    0.22
 -12   2   1    2.84    0.26
 -12   2   1    2.70    0.21
 -12   2   1    2.80    0.19
 -11  -2   1    4.96    0.27
 -11  -2   1    4.92    0.29
 -11  -2   1    5.39    0.32
 -11   2   1    4.92    0.29
 -11   2   1    4.95    0.27
 -11   2   1    4.89    0.33
 -10  -2   1    0.82    0.11
 -10  -2   1    0.99    0.13
 -10  -2   1    0.75    0.10
 -10   2   1    0.86    0.14
 -10   2   1    0.92    0.12
 -10   2   1    1.06    0.11
   9  -2  -1    0.67    0.05
  -9  -2   1    0.54    0.09
  -9  -2   1    0.48    0.08
  -9  -2   1    0.63    0.10
  -9   2   1    0.65    0.10
  -9   2   1    0.74    0.09
  -9   2   1    0.79    0.13
  -8  -2   1    3.58    0.18
  -8  -2   1    3.33    0.19
   8  -2  -1    3.05    0.16
  -8  -2   1    3.37    0.21
  -8   2   1    3.12    0.19
  -8   2   1    3.11    0.17
   8   2  -1    3.47    0.15
  -8   2   1    3.11    0.23
  -7  -2   1    5.32    0.28
  -7  -2   1    6.06    0.30
  -7  -2   1    5.95    0.26
   7  -2  -1    5.63    0.25
  -7   2   1    5.61    0.26
  -7   2   1    5.43    0.28
   7   2  -1    5.82    0.25
  -7   2   1    5.62    0.32
  -6  -2   1    0.29    0.05
   6  -2  -1    0.25    0.04
  -6  -2   1    0.32    0.06
  -6  -2   1    0.27    0.05
   6   2  -1    0.30    0.04
  -6   2   1    0.20    0.07
   6   2  -1    0.26    0.03
  -6   2   1    0.20    0.05
  -6   2   1    0.30    0.05
  -5  -2   1    0.58    0.07
  -5  -2   1    0.58    0.05
  -5  -2   1    0.61    0.06
   5  -2  -1    0.48    0.05
  -5  -2   1    0.51    0.06
   5   2  -1    0.63    0.05
   5   2  -1    0.65    0.06
  -5   2   1    0.47    0.06
  -5   2   1    0.51    0.08
  -5   2   1    0.54    0.06
   4  -2  -1    4.92    0.22
  -4  -2   1    5.51    0.22
  -4  -2   1    5.23    0.24
  -4  -2   1    5.32    0.23
  -4  -2   1    4.74    0.23
   4   2  -1    4.99    0.22
  -4   2   1    5.06    0.23
  -4   2   1    4.95    0.22
   4   2  -1    5.10    0.21
  -4   2   1    5.34    0.23
  -4   2   1    5.02    0.26
  -3  -2   1    2.92    0.14
  -3  -2   1    2.95    0.13
  -3  -2   1    2.91    0.14
   3  -2  -1    2.52    0.13
  -3  -2   1    2.66    0.14
  -3   2   1    2.50    0.13
  -3   2   1    2.38    0.13
   3   2  -1    3.22    0.14
  -3   2   1    2.58    0.13
  -3   2   1    2.60    0.16
  -2  -2   1    1.15    0.06
   2  -2  -1    1.20    0.06
   2  -2  -1    1.08    0.07
  -2  -2   1    1.14    0.06
  -2  -2   1    1.07    0.06
   2   2  -1    1.03    0.06
  -2   2   1    1.09    0.08
   2   2  -1    1.14    0.06
   2   2  -1    0.88    0.06
  -2   2   1    1.08    0.06
  -2   2   1    1.46    0.07
  -2   2   1    1.14    0.07
   1  -2  -1  148.46    5.82
  -1  -2   1  149.40    6.14
   1  -2  -1  149.70    5.80
  -1  -2   1  152.97    5.53
  -1  -2   1  148.03    5.81
   1  -2  -1  153.59    5.56
   1  -2  -1  153.07    6.09
  -1   2   1  149.54    5.80
  -1   2   1  153.54    5.80
  -1   2   1  148.98    6.09
  -1   2   1  152.68    5.56
   1   2  -1  149.09    5.84
   0  -2   1    1.24    0.06
   0  -2  -1    1.14    0.05
   0  -2   1    1.20    0.06
   0  -2   1    1.16    0.05
   0  -2   1    1.17    0.05
   0  -2  -1    1.15    0.06
   0  -2   1    1.15    0.05
   0   2  -1    1.20    0.06
   0   2  -1    1.11    0.05
   0   2   1    1.18    0.06
   0   2  -1    1.19    0.06
   1  -2   1   26.35    1.07
  -1  -2  -1   25.88    1.10
  -1  -2  -1   26.02    1.10
  -1   2  -1   26.14    1.02
   1   2   1   25.61    1.10
  -1   2  -1   25.82    1.02
  -1   2  -1   26.40    1.07
  -2  -2  -1   45.24    1.85
  -2   2  -1   45.18    1.76
  -2   2  -1   44.83    1.75
   2   2   1   46.27    1.84
  -2   2  -1   44.86    1.85
  -3  -2  -1    0.24    0.03
  -3  -2  -1    0.24    0.03
  -3  -2  -1    0.26    0.05
   3   2   1    0.18    0.04
  -3   2  -1    0.10    0.06
  -3   2  -1    0.07    0.03
  -4  -2  -1    5.64    0.23
  -4  -2  -1    5.54    0.26
  -4  -2  -1    5.30    0.23
  -4   2  -1    5.83    0.29
  -4   2  -1    5.32    0.24
  -4   2  -1    5.65    0.24
  -4   2  -1    5.56    0.22
  -5  -2  -1    2.43    0.11
  -5  -2  -1    2.40    0.16
  -5  -2  -1    2.35    0.13
  -5  -2  -1    2.58    0.13
  -5   2  -1    2.83    0.14
  -5   2  -1    2.77    0.18
  -5   2  -1    2.74    0.14
  -5   2  -1    3.09    0.12
  -6  -2  -1   12.71    0.58
  -6  -2  -1   11.86    0.52
  -6  -2  -1   12.33    0.49
  -6  -2  -1   12.98    0.53
  -6   2  -1   12.87    0.53
  -6   2  -1   13.85    0.53
  -6   2  -1   12.44    0.59
  -6   2  -1   13.25    0.50
  -7  -2  -1    0.94    0.11
  -7  -2  -1    0.94    0.08
  -7  -2  -1    0.94    0.09
  -7  -2  -1    0.96    0.09
  -7   2  -1    1.02    0.08
  -7   2  -1    1.21    0.14
  -7   2  -1    1.10    0.09
  -7   2  -1    1.30    0.10
  -8  -2  -1    2.75    0.20
  -8  -2  -1    2.74    0.15
  -8  -2  -1    2.85    0.17
  -8  -2  -1    2.69    0.17
  -8   2  -1    2.78    0.17
  -8   2  -1    3.03    0.16
  -8   2  -1    2.88    0.22
  -9  -2  -1    0.37    0.08
  -9  -2  -1    0.54    0.10
  -9  -2  -1    0.28    0.06
  -9   2  -1    0.46    0.11
  -9   2  -1    0.25    0.07
  -9   2  -1    0.18    0.07
 -10  -2  -1    0.08    0.08
 -10  -2  -1    0.24    0.08
 -10  -2  -1    0.16    0.07
 -10   2  -1    0.21    0.08
 -10   2  -1    0.19    0.08
 -10   2  -1    0.05    0.09
 -11  -2  -1   -0.11    0.06
 -11  -2  -1   -0.08    0.07
 -11  -2  -1    0.04    0.09
 -11   2  -1    0.05    0.10
 -11   2  -1   -0.03    0.07
 -11   2  -1   -0.07    0.08
 -12  -2  -1    0.10    0.09
 -12  -2  -1   -0.04    0.07
 -12  -2  -1    0.00    0.08
 -12   2  -1    0.02    0.10
 -12   2  -1   -0.07    0.07
 -12   2  -1   -0.01    0.07
 -13  -2  -1    0.07    0.10
 -13  -2  -1    0.27    0.10
 -13  -2  -1    0.44    0.10
 -13   2  -1    0.33    0.09
 -13   2  -1    0.36    0.11
 -13   2  -1    0.25    0.13
 -14  -2  -1    0.22    0.10
 -14  -2  -1    0.14    0.09
 -14  -2  -1    0.21    0.12
 -14   2  -1    0.02    0.12
 -14   2  -1    0.22    0.11
 -14   2  -1    0.25    0.09
 -15  -2  -1    0.17    0.11
 -15  -2  -1    0.09    0.08
 -15   2  -1    0.05    0.09
 -15   2  -1    0.02    0.12
 -15   2  -1   -0.06    0.09
 -16  -2  -1    0.30    0.12
 -16  -2  -1    0.26    0.11
 -16   2  -1    0.37    0.13
 -16   2  -1   -0.11    0.13
 -16   2  -1    0.18    0.11
 -17  -2  -1   -0.06    0.10
 -17   2  -1   -0.03    0.10
 -18  -2  -1    0.11    0.12
 -18   2  -1    0.23    0.13
 -18  -3   1    0.11    0.12
 -18   3   1    0.04    0.12
 -17  -3   1    0.32    0.13
 -17   3   1    0.00    0.14
 -17   3   1   -0.01    0.11
 -17   3   1   -0.06    0.10
 -16  -3   1    0.02    0.09
 -16  -3   1    0.08    0.10
 -16   3   1   -0.07    0.09
 -16   3   1   -0.17    0.10
 -16   3   1    0.18    0.11
 -15  -3   1    0.02    0.09
 -15  -3   1    0.21    0.10
 -15   3   1    0.09    0.10
 -15   3   1    0.08    0.10
 -15   3   1    0.02    0.11
 -14  -3   1    0.21    0.09
 -14  -3   1   -0.03    0.08
 -14  -3   1    0.20    0.11
 -14   3   1   -0.03    0.08
 -14   3   1    0.39    0.14
 -14   3   1    0.21    0.10
 -13  -3   1    0.28    0.10
 -13  -3   1    0.25    0.10
 -13  -3   1    0.41    0.10
 -13   3   1    0.33    0.14
 -13   3   1    0.21    0.10
 -13   3   1    0.21    0.09
 -12  -3   1    0.05    0.08
 -12  -3   1    0.01    0.08
 -12  -3   1    0.17    0.08
 -12   3   1   -0.05    0.08
 -12   3   1    0.10    0.11
 -12   3   1    0.05    0.08
 -11  -3   1    1.52    0.15
 -11  -3   1    1.78    0.14
 -11  -3   1    1.85    0.17
 -11   3   1    1.33    0.13
 -11   3   1    1.48    0.16
 -11   3   1    1.42    0.18
 -10  -3   1    0.35    0.09
 -10  -3   1    0.30    0.08
 -10  -3   1    0.50    0.10
 -10   3   1    0.42    0.08
 -10   3   1    0.49    0.13
 -10   3   1    0.31    0.09
  -9  -3   1    0.45    0.07
  -9  -3   1    0.58    0.09
   9  -3  -1    0.51    0.05
  -9  -3   1    0.59    0.10
  -9   3   1    0.50    0.09
  -9   3   1    0.65    0.08
  -9   3   1    0.49    0.11
  -8  -3   1    2.14    0.15
  -8  -3   1    2.09    0.14
  -8  -3   1    2.34    0.17
   8  -3  -1    2.39    0.13
  -8   3   1    2.24    0.16
  -8   3   1    2.40    0.14
  -8   3   1    2.32    0.19
   8   3  -1    2.34    0.12
  -7  -3   1   59.77    2.38
   7  -3  -1   61.17    2.24
   7  -3  -1   61.12    2.36
  -7  -3   1   62.08    2.51
  -7  -3   1   61.38    2.27
   7   3  -1   62.78    2.35
  -7   3   1   59.59    2.27
  -7   3   1   59.16    2.53
  -7   3   1   59.60    2.38
  -6  -3   1    0.15    0.04
  -6  -3   1    0.13    0.05
   6  -3  -1    0.16    0.04
  -6  -3   1    0.13    0.05
  -6   3   1    0.11    0.05
  -6   3   1    0.18    0.05
   6   3  -1    0.16    0.04
   6   3  -1    0.17    0.03
  -6   3   1    0.11    0.06
  -5  -3   1   -0.01    0.03
   5  -3  -1    0.00    0.03
  -5  -3   1    0.04    0.03
  -5  -3   1    0.04    0.03
  -5   3   1    0.03    0.04
  -5   3   1   -0.01    0.04
   5   3  -1    0.06    0.03
  -5   3   1    0.05    0.05
   5   3  -1    0.01    0.03
  -4  -3   1    2.25    0.11
  -4  -3   1    2.25    0.12
   4  -3  -1    2.00    0.12
  -4  -3   1    2.03    0.12
   4   3  -1    2.07    0.10
  -4   3   1    2.31    0.15
  -4   3   1    2.30    0.12
  -4   3   1    2.16    0.12
   4   3  -1    2.20    0.12
   3  -3  -1    0.45    0.05
  -3  -3   1    0.34    0.05
  -3  -3   1    0.35    0.04
  -3  -3   1    0.30    0.04
  -3   3   1    0.43    0.07
   3   3  -1    0.39    0.05
   3   3  -1    0.43    0.04
  -3   3   1    0.42    0.05
  -3   3   1    0.57    0.05
   3   3  -1    0.38    0.04
  -3   3   1    0.42    0.05
   2  -3  -1    0.85    0.06
   2  -3  -1    0.75    0.07
  -2  -3   1    1.22    0.06
  -2  -3   1    1.20    0.07
  -2  -3   1    1.11    0.06
   2   3  -1    1.14    0.07
  -2   3   1    0.90    0.06
   2   3  -1    1.24    0.06
  -2   3   1    0.97    0.08
  -2   3   1    0.89    0.07
  -2   3   1    0.96    0.07
   1  -3  -1   12.40    0.46
  -1  -3   1   11.38    0.48
  -1  -3   1   11.94    0.50
  -1  -3   1   12.05    0.46
   1  -3  -1   12.68    0.48
   1  -3  -1   12.44    0.51
   1  -3  -1   11.86    0.48
   1   3  -1   11.80    0.46
  -1   3   1   12.52    0.48
  -1   3   1   12.23    0.46
   1   3  -1   11.21    0.48
  -1   3   1   12.48    0.51
   0  -3  -1    1.08    0.06
   0  -3   1    0.96    0.06
   0  -3   1    0.98    0.06
   0  -3  -1    1.06    0.05
   0  -3  -1    0.92    0.05
   0  -3   1    1.02    0.05
   0  -3   1    0.94    0.05
   0   3   1    1.10    0.05
   0   3   1    0.94    0.05
   0   3  -1    0.98    0.05
   0   3   1    0.96    0.04
   0   3  -1    0.93    0.06
   0   3  -1    1.06    0.05
   0   3  -1    0.93    0.06
   1  -3   1    0.70    0.04
   1  -3   1    0.76    0.04
  -1   3  -1    0.70    0.05
  -1   3  -1    0.73    0.04
  -1   3  -1    0.76    0.05
  -1   3  -1    0.77    0.06
  -2  -3  -1    1.70    0.08
  -2  -3  -1    1.54    0.08
   2  -3   1    1.53    0.08
   2  -3   1    1.76    0.08
  -2  -3  -1    1.75    0.08
  -2   3  -1    2.08    0.09
  -2   3  -1    1.73    0.09
   2   3   1    1.72    0.08
  -2   3  -1    1.89    0.12
  -2   3  -1    1.74    0.08
  -3  -3  -1   14.16    0.55
  -3  -3  -1   13.83    0.55
  -3  -3  -1   14.41    0.59
   3   3   1   14.38    0.59
  -3   3  -1   14.21    0.53
  -3   3  -1   13.54    0.62
  -3   3  -1   13.36    0.56
  -3   3  -1   14.38    0.56
  -4  -3  -1    0.21    0.04
  -4  -3  -1    0.13    0.03
  -4  -3  -1    0.19    0.03
  -4   3  -1    0.32    0.04
  -4   3  -1    0.21    0.04
  -4   3  -1    0.24    0.04
  -4   3  -1    0.20    0.06
  -5  -3  -1    0.59    0.04
  -5  -3  -1    0.47    0.06
  -5  -3  -1    0.51    0.05
  -5  -3  -1    0.50    0.05
  -5   3  -1    0.58    0.09
  -5   3  -1    0.58    0.06
  -5   3  -1    0.58    0.05
  -5   3  -1    0.43    0.05
  -6  -3  -1   10.25    0.42
  -6  -3  -1    9.35    0.42
  -6  -3  -1    9.36    0.45
  -6  -3  -1   10.12    0.39
  -6   3  -1   10.61    0.43
  -6   3  -1   10.31    0.43
  -6   3  -1    9.36    0.48
  -6   3  -1   10.43    0.40
  -7  -3  -1    2.24    0.14
  -7  -3  -1    2.08    0.14
  -7  -3  -1    2.04    0.12
  -7  -3  -1    2.19    0.16
  -7   3  -1    2.29    0.19
  -7   3  -1    2.26    0.14
  -7   3  -1    2.34    0.14
  -7   3  -1    2.37    0.13
  -8  -3  -1    0.01    0.05
  -8  -3  -1    0.02    0.04
  -8  -3  -1   -0.01    0.05
  -8  -3  -1    0.01    0.05
  -8   3  -1   -0.04    0.05
  -8   3  -1    0.00    0.07
  -8   3  -1   -0.05    0.05
  -9  -3  -1    0.36    0.07
  -9  -3  -1    0.40    0.09
  -9  -3  -1    0.22    0.07
  -9   3  -1    0.31    0.07
  -9   3  -1    0.27    0.11
  -9   3  -1    0.33    0.08
 -10  -3  -1    1.95    0.17
 -10  -3  -1    1.64    0.14
 -10  -3  -1    1.54    0.13
 -10   3  -1    1.60    0.19
 -10   3  -1    1.49    0.14
 -10   3  -1    1.70    0.13
 -11  -3  -1   -0.01    0.08
 -11  -3  -1   -0.05    0.06
 -11  -3  -1    0.03    0.09
 -11   3  -1   -0.02    0.11
 -11   3  -1    0.02    0.08
 -11   3  -1   -0.04    0.07
 -12  -3  -1   -0.04    0.07
 -12  -3  -1   -0.03    0.07
 -12  -3  -1   -0.02    0.08
 -12   3  -1   -0.06    0.07
 -12   3  -1   -0.13    0.07
 -12   3  -1   -0.01    0.11
 -13  -3  -1    0.09    0.10
 -13  -3  -1    0.18    0.09
 -13  -3  -1    0.17    0.09
 -13   3  -1    0.03    0.11
 -13   3  -1    0.04    0.09
 -13   3  -1    0.22    0.09
 -14  -3  -1    0.43    0.12
 -14  -3  -1    0.59    0.11
 -14   3  -1    0.59    0.13
 -14   3  -1    0.51    0.16
 -14   3  -1    0.34    0.10
 -15  -3  -1    0.29    0.11
 -15  -3  -1    0.19    0.10
 -15   3  -1    0.19    0.11
 -15   3  -1    0.12    0.09
 -15   3  -1   -0.01    0.11
 -16  -3  -1    1.00    0.15
 -16  -3  -1    0.84    0.16
 -16   3  -1    0.66    0.16
 -16   3  -1    1.02    0.16
 -16   3  -1    0.61    0.20
 -17  -3  -1    0.16    0.11
 -17   3  -1    0.28    0.18
 -17   3  -1    0.27    0.13
 -18  -3  -1    0.93    0.17
 -18   3  -1    0.69    0.16
 -18  -4   1    0.02    0.11
 -18   4   1    0.00    0.16
 -18   4   1   -0.05    0.12
 -17  -4   1    0.04    0.10
 -17   4   1    0.01    0.12
 -17   4   1    0.22    0.16
 -17   4   1    0.05    0.10
 -16  -4   1   -0.03    0.08
 -16   4   1    0.04    0.11
 -16   4   1    0.06    0.10
 -16   4   1   -0.11    0.12
 -15  -4   1    0.34    0.11
 -15   4   1    0.08    0.13
 -15   4   1    0.01    0.09
 -15   4   1    0.12    0.11
 -14  -4   1    0.02    0.08
 -14  -4   1    0.23    0.10
 -14   4   1    0.20    0.09
 -14   4   1    0.18    0.12
 -14   4   1    0.10    0.10
 -13  -4   1    0.15    0.09
 -13  -4   1    0.09    0.08
 -13  -4   1    0.19    0.10
 -13   4   1   -0.04    0.10
 -13   4   1    0.06    0.08
 -13   4   1    0.20    0.10
 -12  -4   1    1.42    0.16
 -12  -4   1    1.67    0.15
 -12  -4   1    1.66    0.17
 -12   4   1    1.51    0.15
 -12   4   1    1.49    0.16
 -12   4   1    1.76    0.21
 -11  -4   1    0.09    0.08
 -11  -4   1    0.17    0.08
 -11  -4   1    0.02    0.07
 -11   4   1    0.08    0.11
 -11   4   1   -0.01    0.08
 -11   4   1   -0.03    0.07
 -10  -4   1    0.03    0.07
 -10  -4   1    0.04    0.06
 -10  -4   1   -0.04    0.06
 -10   4   1    0.12    0.07
 -10   4   1    0.00    0.08
 -10   4   1   -0.07    0.07
  -9  -4   1    2.32    0.17
  -9  -4   1    2.16    0.17
  -9  -4   1    2.42    0.15
   9  -4  -1    2.18    0.12
  -9   4   1    2.56    0.21
  -9   4   1    2.25    0.15
  -9   4   1    2.16    0.17
  -8  -4   1    2.99    0.19
   8  -4  -1    3.02    0.15
  -8  -4   1    2.85    0.18
  -8  -4   1    2.90    0.16
  -8   4   1    2.53    0.16
  -8   4   1    2.51    0.21
  -8   4   1    2.99    0.19
   8   4  -1    2.71    0.14
  -7  -4   1   18.41    0.80
  -7  -4   1   17.89    0.72
  -7  -4   1   17.33    0.77
   7  -4  -1   19.07    0.75
   7   4  -1   18.65    0.74
  -7   4   1   18.48    0.73
  -7   4   1   19.24    0.85
  -7   4   1   19.16    0.77
  -6  -4   1    0.08    0.04
  -6  -4   1    0.02    0.04
  -6  -4   1   -0.02    0.04
   6  -4  -1   -0.02    0.03
  -6   4   1    0.08    0.05
   6   4  -1   -0.02    0.02
   6   4  -1    0.01    0.03
  -6   4   1    0.07    0.04
  -6   4   1    0.01    0.06
  -5  -4   1    2.79    0.13
   5  -4  -1    2.47    0.14
  -5  -4   1    2.47    0.14
   5   4  -1    2.84    0.13
  -5   4   1    2.12    0.14
   5   4  -1    2.75    0.12
  -5   4   1    2.55    0.18
  -5   4   1    2.51    0.14
  -4  -4   1    0.05    0.03
  -4  -4   1    0.05    0.04
  -4  -4   1    0.07    0.03
   4   4  -1    0.00    0.03
   4   4  -1    0.03    0.03
  -3  -4   1    0.94    0.07
  -3  -4   1    1.01    0.08
  -3  -4   1    0.92    0.06
   3  -4  -1    0.98    0.08
  -3   4   1    1.12    0.10
   3   4  -1    0.97    0.08
   3   4  -1    0.86    0.07
  -3   4   1    1.04    0.08
  -3   4   1    0.99    0.08
   3   4  -1    1.03    0.07
  -2  -4   1    2.46    0.11
  -2  -4   1    2.62    0.12
   2  -4  -1    2.15    0.12
   2  -4  -1    2.11    0.12
  -2  -4   1    2.48    0.11
   2  -4  -1    2.07    0.11
  -2   4   1    1.86    0.11
  -2   4   1    1.92    0.13
   2   4  -1    2.53    0.11
  -2   4   1    2.15    0.12
   2   4  -1    2.32    0.12
   2   4  -1    2.51    0.11
  -2   4   1    2.09    0.12
  -1  -4   1   14.00    0.57
  -1  -4   1   14.49    0.54
   1  -4  -1   14.09    0.54
   1  -4  -1   14.59    0.57
  -1  -4   1   14.22    0.59
   1   4  -1   14.44    0.54
  -1   4   1   13.49    0.54
   1   4  -1   14.55    0.59
   1   4  -1   13.97    0.57
  -1   4   1   14.06    0.57
  -1   4   1   14.54    0.60
   0  -4  -1   95.93    3.54
   0  -4  -1   99.12    3.90
   0  -4   1   96.51    3.71
   0  -4   1   97.88    3.54
   0  -4   1   92.86    3.90
   0  -4  -1   97.99    3.71
   0  -4   1   97.87    3.90
   0   4   1   97.17    3.71
   0   4  -1   93.50    3.90
   0   4   1   97.11    3.54
   0   4   1   97.70    3.90
   0   4  -1   95.94    3.54
   0   4  -1   94.39    3.90
   0   4  -1   94.99    3.71
  -1  -4  -1    0.02    0.02
  -1  -4  -1    0.03    0.01
   1  -4   1    0.03    0.02
  -1  -4  -1    0.01    0.02
   1  -4   1    0.00    0.02
  -1   4  -1   -0.01    0.03
   1   4   1    0.05    0.01
   1   4   1    0.01    0.02
  -1   4  -1    0.02    0.02
  -1   4  -1    0.01    0.02
  -1   4  -1    0.00    0.02
  -2  -4  -1    0.06    0.02
  -2  -4  -1    0.13    0.03
   2  -4   1    0.10    0.03
  -2   4  -1    0.13    0.04
  -2   4  -1    0.05    0.05
  -2   4  -1    0.04    0.03
  -2   4  -1    0.12    0.03
  -3  -4  -1    2.79    0.13
   3  -4   1    2.72    0.12
  -3  -4  -1    2.53    0.11
  -3  -4  -1    2.83    0.13
  -3  -4  -1    2.47    0.13
  -3   4  -1    2.76    0.17
   3   4   1    2.80    0.13
  -3   4  -1    2.80    0.13
  -3   4  -1    2.88    0.14
  -3   4  -1    2.66    0.14
  -4  -4  -1    0.02    0.02
  -4  -4  -1    0.02    0.03
   4  -4   1   -0.01    0.02
  -4  -4  -1   -0.01    0.03
  -4  -4  -1    0.04    0.03
  -4   4  -1   -0.05    0.05
  -4   4  -1    0.05    0.03
  -4   4  -1   -0.01    0.03
  -4   4  -1    0.05    0.04
   4   4   1    0.02    0.03
  -5  -4  -1    1.60    0.10
  -5  -4  -1    1.54    0.11
  -5  -4  -1    1.62    0.08
  -5  -4  -1    1.70    0.10
  -5   4  -1    1.75    0.15
  -5   4  -1    1.58    0.10
  -5   4  -1    1.67    0.10
  -5   4  -1    1.89    0.11
  -6  -4  -1   11.45    0.45
  -6  -4  -1   10.37    0.41
  -6  -4  -1   10.30    0.47
  -6  -4  -1   10.09    0.44
  -6   4  -1   10.30    0.42
  -6   4  -1   10.83    0.45
  -6   4  -1   10.57    0.45
  -6   4  -1   10.24    0.51
  -7  -4  -1    0.15    0.05
  -7  -4  -1    0.04    0.04
  -7  -4  -1    0.17    0.05
  -7  -4  -1    0.14    0.06
  -7   4  -1    0.14    0.08
  -7   4  -1    0.15    0.06
  -7   4  -1    0.18    0.05
  -8  -4  -1    0.35    0.07
  -8  -4  -1    0.24    0.07
  -8  -4  -1    0.26    0.05
  -8   4  -1    0.29    0.06
  -8   4  -1    0.26    0.10
  -8   4  -1    0.18    0.07
  -9  -4  -1    0.64    0.09
  -9  -4  -1    0.73    0.10
  -9  -4  -1    0.62    0.08
  -9   4  -1    0.77    0.10
  -9   4  -1    0.51    0.13
  -9   4  -1    0.80    0.09
 -10  -4  -1    0.96    0.10
 -10  -4  -1    1.01    0.12
 -10  -4  -1    1.03    0.13
 -10   4  -1    1.19    0.17
 -10   4  -1    0.81    0.11
 -10   4  -1    0.95    0.12
 -11  -4  -1    4.28    0.27
 -11  -4  -1    4.74    0.25
 -11  -4  -1    4.81    0.30
 -11   4  -1    4.53    0.28
 -11   4  -1    4.41    0.34
 -11   4  -1    4.64    0.26
 -12  -4  -1    0.05    0.08
 -12  -4  -1   -0.12    0.06
 -12  -4  -1   -0.09    0.07
 -12   4  -1    0.08    0.08
 -12   4  -1   -0.14    0.11
 -12   4  -1   -0.13    0.08
 -13  -4  -1    2.24    0.20
 -13  -4  -1    2.48    0.18
 -13   4  -1    2.14    0.25
 -13   4  -1    2.15    0.20
 -13   4  -1    2.30    0.18
 -14  -4  -1    0.05    0.08
 -14  -4  -1    0.13    0.10
 -14   4  -1    0.10    0.10
 -14   4  -1   -0.04    0.10
 -14   4  -1    0.14    0.09
 -15  -4  -1    0.18    0.10
 -15  -4  -1    0.15    0.10
 -15   4  -1    0.13    0.10
 -15   4  -1    0.06    0.10
 -15   4  -1    0.00    0.13
 -16  -4  -1    0.19    0.12
 -16  -4  -1    0.10    0.10
 -16   4  -1    0.02    0.09
 -16   4  -1    0.15    0.12
 -16   4  -1    0.02    0.14
 -17  -4  -1    0.08    0.11
 -17   4  -1    0.28    0.13
 -17   4  -1   -0.13    0.15
 -18  -5   1    0.04    0.12
 -18   5   1   -0.22    0.13
 -18   5   1    0.04    0.11
 -17  -5   1    0.10    0.11
 -17   5   1   -0.03    0.14
 -17   5   1    0.06    0.12
 -17   5   1    0.01    0.11
 -16  -5   1    0.38    0.12
 -16   5   1    0.22    0.11
 -16   5   1    0.34    0.13
 -16   5   1    0.31    0.18
 -15  -5   1   -0.02    0.09
 -15   5   1   -0.08    0.12
 -15   5   1   -0.02    0.09
 -15   5   1    0.00    0.10
 -14  -5   1    0.25    0.10
 -14   5   1   -0.02    0.12
 -14   5   1    0.18    0.11
 -14   5   1    0.38    0.10
 -13  -5   1    2.85    0.20
 -13   5   1    2.66    0.26
 -13   5   1    2.34    0.19
 -13   5   1    2.35    0.21
 -12  -5   1    0.25    0.08
 -12  -5   1   -0.02    0.08
 -12  -5   1    0.16    0.08
 -12   5   1    0.01    0.09
 -12   5   1    0.12    0.09
 -12   5   1    0.14    0.11
 -11  -5   1    0.62    0.11
 -11  -5   1    0.80    0.13
 -11  -5   1    0.91    0.11
 -11   5   1    1.00    0.17
 -11   5   1    1.20    0.14
 -11   5   1    0.82    0.11
 -10  -5   1    0.03    0.06
 -10  -5   1   -0.03    0.06
 -10  -5   1   -0.01    0.06
 -10   5   1    0.13    0.10
 -10   5   1    0.03    0.07
 -10   5   1    0.03    0.08
  -9  -5   1   -0.14    0.04
  -9  -5   1    0.03    0.05
  -9  -5   1   -0.07    0.06
  -9   5   1   -0.07    0.06
  -9   5   1    0.10    0.09
  -9   5   1    0.09    0.07
   8  -5  -1    0.63    0.06
  -8  -5   1    0.59    0.08
  -8  -5   1    0.68    0.09
  -8  -5   1    0.71    0.08
  -8   5   1    0.68    0.09
  -8   5   1    0.52    0.09
   8   5  -1    0.59    0.05
  -8   5   1    0.56    0.11
  -7  -5   1    1.42    0.11
  -7  -5   1    1.39    0.10
   7  -5  -1    1.63    0.11
  -7   5   1    1.70    0.16
  -7   5   1    1.63    0.13
   7   5  -1    1.35    0.10
  -7   5   1    1.67    0.12
  -6  -5   1    2.35    0.14
   6  -5  -1    2.60    0.14
  -6  -5   1    2.54    0.15
  -6   5   1    2.44    0.15
  -6   5   1    2.68    0.16
  -6   5   1    2.52    0.19
   6   5  -1    2.54    0.11
   6   5  -1    2.55    0.14
  -5  -5   1    0.18    0.04
   5  -5  -1    0.08    0.04
  -5  -5   1    0.11    0.04
  -5   5   1    0.05    0.05
  -5   5   1    0.07    0.04
   5   5  -1    0.21    0.04
   5   5  -1    0.19    0.03
  -5   5   1    0.14    0.07
  -4  -5   1    2.48    0.12
  -4  -5   1    2.64    0.13
   4  -5  -1    2.17    0.13
   4   5  -1    2.52    0.12
  -4   5   1    2.34    0.16
  -4   5   1    2.01    0.12
   4   5  -1    2.54    0.13
  -4   5   1    2.28    0.14
  -3  -5   1    8.52    0.35
   3  -5  -1    9.62    0.38
  -3  -5   1    8.57    0.38
   3   5  -1    8.38    0.37
   3   5  -1    8.55    0.35
  -3   5   1    9.18    0.42
  -3   5   1    9.03    0.38
   3   5  -1    8.81    0.38
  -3   5   1    9.68    0.36
  -2  -5   1   14.44    0.62
  -2  -5   1   14.41    0.60
  -2  -5   1   14.36    0.57
   2  -5  -1   15.71    0.57
   2  -5  -1   14.94    0.60
   2   5  -1   14.68    0.62
  -2   5   1   15.52    0.57
   2   5  -1   14.31    0.57
   2   5  -1   14.18    0.60
  -2   5   1   15.27    0.65
  -2   5   1   15.15    0.60
  -1  -5   1   48.52    1.87
  -1  -5   1   47.07    1.79
   1  -5  -1   48.95    1.87
  -1  -5   1   47.21    1.96
   1  -5  -1   48.49    1.79
   1   5  -1   48.84    1.96
   1   5  -1   48.97    1.97
  -1   5   1   48.80    1.87
  -1   5   1   49.03    1.78
   1   5  -1   47.31    1.87
   1   5  -1   47.83    1.79
  -1   5   1   47.98    1.97
   0  -5  -1   75.14    2.85
   0  -5   1   77.10    2.85
   0  -5  -1   79.52    3.14
   0  -5  -1   80.72    2.99
   0   5  -1   76.54    3.14
   0   5  -1   74.67    2.99
   0   5   1   77.30    3.14
   0   5   1   78.50    2.99
   0   5  -1   77.61    2.85
   0   5   1   76.66    2.84
   1  -5   1   16.96    0.66
  -1  -5  -1   16.16    0.62
   1  -5   1   17.20    0.63
  -1  -5  -1   15.89    0.66
  -1  -5  -1   16.53    0.68
   1   5   1   16.16    0.62
  -1   5  -1   17.08    0.63
  -1   5  -1   17.81    0.67
   1   5   1   16.00    0.69
  -1   5  -1   17.42    0.71
  -1   5  -1   16.11    0.66
   1   5   1   16.09    0.65
   2  -5   1    9.23    0.37
  -2  -5  -1    9.20    0.35
  -2  -5  -1    9.26    0.38
  -2   5  -1    9.17    0.38
   2   5   1    9.22    0.36
  -2   5  -1    9.34    0.43
   2   5   1    8.20    0.36
  -2   5  -1    9.55    0.36
  -2   5  -1    9.30    0.38
  -3  -5  -1    1.92    0.09
   3  -5   1    2.02    0.10
  -3  -5  -1    1.83    0.11
   3   5   1    1.87    0.09
  -3   5  -1    2.04    0.12
  -3   5  -1    1.96    0.15
  -3   5  -1    2.10    0.11
  -3   5  -1    2.20    0.11
  -4  -5  -1    0.12    0.04
  -4  -5  -1    0.04    0.03
  -4  -5  -1    0.07    0.02
  -4  -5  -1    0.07    0.03
   4  -5   1    0.16    0.03
  -4   5  -1    0.10    0.06
  -4   5  -1    0.13    0.04
  -4   5  -1    0.10    0.04
   4   5   1    0.06    0.03
  -4   5  -1    0.13    0.04
   5  -5   1   11.37    0.45
  -5  -5  -1   11.41    0.44
  -5  -5  -1   11.55    0.48
  -5  -5  -1   11.24    0.48
  -5  -5  -1   11.42    0.49
  -5   5  -1   11.11    0.54
  -5   5  -1   11.55    0.48
  -5   5  -1   12.25    0.49
  -5   5  -1   11.27    0.45
  -6  -5  -1    5.04    0.22
  -6  -5  -1    5.23    0.24
  -6  -5  -1    4.81    0.24
  -6  -5  -1    5.04    0.25
  -6   5  -1    5.22    0.23
  -6   5  -1    5.18    0.30
  -6   5  -1    5.16    0.25
  -7  -5  -1    0.45    0.06
  -7  -5  -1    0.35    0.06
  -7  -5  -1    0.54    0.07
  -7  -5  -1    0.43    0.06
  -7   5  -1    0.44    0.07
  -7   5  -1    0.27    0.07
  -7   5  -1    0.38    0.10
  -8  -5  -1    2.46    0.16
  -8  -5  -1    2.23    0.15
  -8  -5  -1    2.34    0.14
  -8   5  -1    2.75    0.24
  -8   5  -1    2.26    0.15
  -8   5  -1    2.45    0.16
  -9  -5  -1    2.69    0.18
  -9  -5  -1    2.62    0.16
  -9  -5  -1    2.44    0.17
  -9   5  -1    2.52    0.23
  -9   5  -1    2.79    0.19
  -9   5  -1    2.72    0.17
 -10  -5  -1    2.23    0.18
 -10  -5  -1    2.49    0.16
 -10  -5  -1    2.45    0.19
 -10   5  -1    2.47    0.23
 -10   5  -1    2.49    0.19
 -10   5  -1    2.80    0.18
 -11  -5  -1    0.83    0.12
 -11  -5  -1    0.73    0.12
 -11  -5  -1    0.72    0.10
 -11   5  -1    0.59    0.11
 -11   5  -1    0.72    0.16
 -11   5  -1    0.88    0.13
 -12  -5  -1    1.91    0.19
 -12  -5  -1    2.55    0.20
 -12  -5  -1    2.05    0.17
 -12   5  -1    2.44    0.25
 -12   5  -1    2.71    0.21
 -12   5  -1    2.40    0.18
 -13  -5  -1    0.25    0.09
 -13  -5  -1    0.24    0.10
 -13   5  -1    0.18    0.13
 -13   5  -1    0.44    0.11
 -13   5  -1    0.20    0.09
 -14  -5  -1    0.61    0.13
 -14  -5  -1    0.98    0.13
 -14   5  -1    0.91    0.13
 -14   5  -1    0.63    0.18
 -14   5  -1    0.67    0.14
 -15  -5  -1    0.04    0.10
 -15  -5  -1    0.04    0.08
 -15   5  -1    0.03    0.10
 -15   5  -1   -0.04    0.09
 -15   5  -1   -0.08    0.11
 -16  -5  -1    0.76    0.16
 -16  -5  -1    0.73    0.14
 -16   5  -1    0.69    0.14
 -16   5  -1    0.49    0.19
 -16   5  -1    0.67    0.16
 -17  -5  -1    0.15    0.12
 -17   5  -1   -0.09    0.15
 -17   5  -1    0.11    0.12
 -18  -6   1    0.21    0.13
 -18   6   1    0.14    0.13
 -18   6   1   -0.12    0.15
 -17  -6   1    0.31    0.13
 -17   6   1    0.07    0.15
 -17   6   1    0.30    0.13
 -17   6   1    0.28    0.12
 -16  -6   1    0.00    0.09
 -16   6   1    0.05    0.14
 -16   6   1    0.12    0.10
 -16   6   1    0.20    0.12
 -15  -6   1    0.41    0.11
 -15   6   1    0.12    0.10
 -15   6   1    0.48    0.13
 -15   6   1    0.28    0.15
 -14  -6   1    0.24    0.10
 -14   6   1    0.19    0.14
 -14   6   1    0.27    0.10
 -14   6   1    0.22    0.12
 -13  -6   1    2.27    0.18
 -13   6   1    2.00    0.20
 -13   6   1    2.42    0.19
 -13   6   1    1.98    0.24
 -12  -6   1    0.00    0.07
 -12  -6   1   -0.02    0.07
 -12   6   1    0.14    0.09
 -12   6   1   -0.11    0.11
 -12   6   1    0.03    0.09
 -11  -6   1    2.14    0.17
 -11  -6   1    2.13    0.18
 -11   6   1    2.04    0.18
 -11   6   1    2.65    0.25
 -11   6   1    2.46    0.18
 -10  -6   1    3.68    0.23
 -10  -6   1    3.23    0.20
 -10   6   1    3.44    0.21
 -10   6   1    3.90    0.24
 -10   6   1    3.54    0.28
  -9  -6   1    0.64    0.09
  -9  -6   1    0.72    0.09
  -9   6   1    0.63    0.14
  -9   6   1    0.62    0.10
  -9   6   1    0.65    0.09
  -8  -6   1    1.88    0.13
  -8  -6   1    2.02    0.13
   8  -6  -1    1.76    0.12
   8   6  -1    1.84    0.10
  -8   6   1    1.73    0.15
  -8   6   1    1.58    0.17
  -8   6   1    1.76    0.13
   7  -6  -1   10.09    0.45
  -7  -6   1   11.07    0.49
  -7  -6   1   10.88    0.45
  -7   6   1   10.09    0.48
  -7   6   1   11.16    0.55
  -7   6   1   11.02    0.45
   7   6  -1   11.06    0.44
  -6  -6   1   43.33    1.78
   6  -6  -1   42.96    1.70
  -6  -6   1   44.36    1.63
  -6   6   1   42.76    1.72
   6   6  -1   44.43    1.69
   6   6  -1   43.61    1.60
  -6   6   1   42.43    1.84
  -6   6   1   42.73    1.63
  -5  -6   1    1.28    0.09
   5  -6  -1    1.48    0.10
  -5  -6   1    1.28    0.09
   5   6  -1    1.45    0.10
   5   6  -1    1.40    0.08
  -5   6   1    1.50    0.13
  -5   6   1    1.45    0.10
  -5   6   1    1.39    0.11
  -4  -6   1    6.31    0.26
   4  -6  -1    5.18    0.26
  -4  -6   1    6.17    0.25
  -4   6   1    5.38    0.25
   4   6  -1    6.20    0.26
   4   6  -1    6.24    0.24
   4   6  -1    6.35    0.27
  -4   6   1    5.01    0.30
  -4   6   1    5.66    0.27
  -3  -6   1    3.69    0.17
  -3  -6   1    3.45    0.17
   3  -6  -1    3.85    0.19
   3   6  -1    3.70    0.17
   3   6  -1    3.49    0.18
   3   6  -1    3.77    0.17
  -3   6   1    4.00    0.22
  -3   6   1    3.74    0.19
  -3   6   1    3.87    0.18
   2  -6  -1    8.77    0.33
  -2  -6   1    8.14    0.35
  -2  -6   1    7.67    0.33
   2  -6  -1    8.69    0.36
  -2   6   1    8.35    0.33
  -2   6   1    8.38    0.39
   2   6  -1    7.59    0.35
   2   6  -1    8.10    0.33
   2   6  -1    8.12    0.35
  -2   6   1    8.31    0.36
  -1  -6   1    5.23    0.23
  -1  -6   1    5.28    0.21
   1  -6  -1    4.52    0.21
  -1   6   1    4.65    0.21
  -1   6   1    4.58    0.24
   1   6  -1    5.18    0.23
   1   6  -1    5.22    0.21
  -1   6   1    4.47    0.22
   1   6  -1    5.11    0.23
   0  -6  -1   90.51    3.61
   0  -6   1   90.98    3.29
   0  -6  -1   89.25    3.28
   0  -6  -1   89.68    3.44
   0   6  -1   91.39    3.29
   0   6  -1   89.65    3.62
   0   6   1   86.91    3.61
   0   6   1   88.72    3.28
   0   6   1   86.15    3.44
   0   6  -1   88.58    3.44
  -1  -6  -1    1.23    0.08
  -1  -6  -1    1.19    0.09
  -1  -6  -1    1.33    0.07
   1  -6   1    1.18    0.07
   1  -6   1    1.15    0.09
   1   6   1    1.31    0.08
  -1   6  -1    1.11    0.09
   1   6   1    1.26    0.08
  -1   6  -1    1.19    0.11
   1   6   1    1.08    0.07
  -1   6  -1    1.09    0.10
   2  -6   1    0.02    0.03
  -2  -6  -1    0.00    0.02
  -2  -6  -1    0.04    0.04
  -2   6  -1   -0.02    0.04
  -2   6  -1   -0.05    0.04
  -2   6  -1   -0.01    0.03
   2   6   1   -0.01    0.03
  -2   6  -1   -0.05    0.05
  -3  -6  -1   10.52    0.43
   3  -6   1   10.11    0.42
  -3  -6  -1   10.64    0.40
  -3   6  -1   10.08    0.41
  -3   6  -1   10.19    0.48
  -3   6  -1   10.29    0.43
  -3   6  -1   10.04    0.43
  -4  -6  -1    7.07    0.29
   4  -6   1    7.07    0.30
  -4  -6  -1    6.85    0.30
  -4  -6  -1    7.25    0.31
   4   6   1    6.92    0.30
  -4   6  -1    7.00    0.32
  -4   6  -1    7.47    0.32
  -4   6  -1    7.41    0.37
  -4   6  -1    7.20    0.30
  -5  -6  -1    1.28    0.09
   5  -6   1    1.34    0.07
  -5  -6  -1    1.25    0.10
  -5  -6  -1    1.39    0.08
  -5  -6  -1    1.30    0.08
  -5   6  -1    1.07    0.09
   5   6   1    1.50    0.09
  -5   6  -1    1.13    0.10
  -5   6  -1    1.10    0.13
  -6  -6  -1    4.71    0.23
  -6  -6  -1    4.62    0.21
  -6  -6  -1    4.41    0.23
  -6  -6  -1    4.89    0.23
  -6   6  -1    4.49    0.24
  -6   6  -1    4.71    0.22
  -6   6  -1    5.00    0.30
  -7  -6  -1    0.38    0.06
  -7  -6  -1    0.29    0.05
  -7  -6  -1    0.44    0.07
  -7   6  -1    0.44    0.08
  -7   6  -1    0.50    0.11
  -7   6  -1    0.58    0.07
  -8  -6  -1   -0.01    0.05
  -8  -6  -1   -0.01    0.05
  -8  -6  -1    0.05    0.05
  -8   6  -1    0.02    0.09
  -8   6  -1    0.03    0.06
  -8   6  -1   -0.06    0.05
  -9  -6  -1    0.15    0.07
  -9  -6  -1    0.05    0.06
  -9  -6  -1    0.04    0.06
  -9   6  -1    0.14    0.08
  -9   6  -1    0.02    0.11
  -9   6  -1    0.01    0.07
 -10  -6  -1    0.51    0.10
 -10  -6  -1    0.43    0.09
 -10  -6  -1    0.40    0.09
 -10   6  -1    0.62    0.16
 -10   6  -1    0.58    0.11
 -10   6  -1    0.69    0.10
 -11  -6  -1   -0.01    0.08
 -11  -6  -1   -0.03    0.07
 -11  -6  -1   -0.02    0.07
 -11   6  -1   -0.09    0.12
 -11   6  -1   -0.01    0.09
 -11   6  -1   -0.10    0.08
 -12  -6  -1    0.01    0.07
 -12  -6  -1   -0.01    0.07
 -12   6  -1   -0.05    0.08
 -12   6  -1   -0.12    0.07
 -12   6  -1   -0.12    0.11
 -13  -6  -1    0.02    0.08
 -13  -6  -1    0.05    0.08
 -13   6  -1    0.10    0.09
 -13   6  -1    0.12    0.09
 -13   6  -1   -0.01    0.12
 -14  -6  -1    0.10    0.09
 -14  -6  -1    0.18    0.10
 -14   6  -1    0.02    0.09
 -14   6  -1   -0.14    0.12
 -14   6  -1    0.07    0.10
 -15  -6  -1   -0.04    0.08
 -15   6  -1    0.04    0.14
 -15   6  -1    0.05    0.09
 -15   6  -1   -0.11    0.09
 -16  -6  -1    0.05    0.10
 -16   6  -1    0.12    0.11
 -16   6  -1    0.11    0.12
 -16   6  -1    0.25    0.17
 -17  -6  -1    0.17    0.12
 -17   6  -1   -0.06    0.16
 -17   6  -1    0.21    0.12
 -18  -7   1    0.13    0.12
 -18   7   1    0.10    0.18
 -18   7   1    0.13    0.12
 -17  -7   1   -0.03    0.11
 -17   7   1   -0.11    0.15
 -17   7   1    0.03    0.11
 -16  -7   1    0.16    0.11
 -16   7   1    0.13    0.12
 -16   7   1    0.09    0.15
 -16   7   1    0.28    0.12
 -15  -7   1    0.05    0.09
 -15   7   1    0.10    0.11
 -15   7   1    0.05    0.14
 -15   7   1   -0.01    0.09
 -14  -7   1    0.11    0.09
 -14   7   1    0.38    0.12
 -14   7   1    0.18    0.10
 -14   7   1   -0.12    0.12
 -13  -7   1   -0.07    0.06
 -13   7   1   -0.09    0.11
 -13   7   1    0.02    0.08
 -13   7   1   -0.04    0.09
 -12  -7   1    0.40    0.10
 -12   7   1    0.48    0.15
 -12   7   1    0.28    0.10
 -12   7   1    0.41    0.11
 -11  -7   1    3.72    0.22
 -11  -7   1    4.04    0.24
 -11   7   1    3.52    0.23
 -11   7   1    3.56    0.25
 -11   7   1    3.72    0.30
 -10  -7   1    0.30    0.08
 -10  -7   1    0.10    0.06
 -10   7   1    0.23    0.08
 -10   7   1    0.14    0.09
 -10   7   1    0.27    0.13
  -9  -7   1    0.83    0.09
  -9  -7   1    0.94    0.10
  -9   7   1    0.77    0.15
  -9   7   1    0.90    0.11
  -9   7   1    0.80    0.12
   8  -7  -1    1.74    0.12
  -8  -7   1    1.80    0.13
  -8  -7   1    1.67    0.12
   8   7  -1    1.95    0.10
  -8   7   1    1.78    0.18
  -8   7   1    1.60    0.14
  -8   7   1    1.64    0.13
  -7  -7   1    0.09    0.04
   7  -7  -1    0.11    0.05
  -7  -7   1    0.06    0.05
  -7   7   1    0.18    0.06
   7   7  -1    0.11    0.04
  -7   7   1    0.05    0.06
  -7   7   1    0.15    0.09
  -6  -7   1    3.59    0.18
  -6  -7   1    3.46    0.18
   6  -7  -1    3.22    0.18
   6   7  -1    3.63    0.15
  -6   7   1    3.25    0.20
   6   7  -1    3.55    0.17
  -6   7   1    3.21    0.18
  -6   7   1    2.96    0.23
  -5  -7   1    0.62    0.05
   5  -7  -1    0.36    0.06
  -5  -7   1    0.70    0.07
  -5   7   1    0.43    0.06
  -5   7   1    0.43    0.07
   5   7  -1    0.73    0.06
  -5   7   1    0.46    0.09
   5   7  -1    0.57    0.06
  -4  -7   1    1.11    0.07
  -4  -7   1    1.27    0.08
   4  -7  -1    1.20    0.09
  -4   7   1    0.99    0.08
  -4   7   1    0.97    0.11
   4   7  -1    1.27    0.08
   4   7  -1    1.13    0.09
   4   7  -1    1.02    0.08
  -4   7   1    0.97    0.09
  -3  -7   1    9.63    0.40
  -3  -7   1    9.56    0.38
   3  -7  -1    9.10    0.38
   3  -7  -1    8.72    0.40
   3   7  -1   10.08    0.40
  -3   7   1    9.03    0.41
   3   7  -1    9.43    0.40
   3   7  -1    9.84    0.38
  -3   7   1    9.58    0.45
  -3   7   1    8.97    0.38
   2  -7  -1   22.13    0.86
  -2  -7   1   22.23    0.86
   2  -7  -1   22.63    0.90
  -2  -7   1   22.61    0.93
   2   7  -1   22.07    0.90
   2   7  -1   22.90    0.93
   2   7  -1   22.14    0.85
   2   7  -1   22.34    0.93
  -2   7   1   22.43    0.86
  -2   7   1   22.81    0.96
  -2   7   1   22.85    0.90
  -1  -7   1    0.08    0.03
   1  -7  -1    0.02    0.03
   1   7  -1    0.03    0.04
  -1   7   1   -0.01    0.04
  -1   7   1    0.07    0.05
   1   7  -1    0.04    0.04
   1   7  -1    0.15    0.04
  -1   7   1    0.01    0.04
   0  -7  -1   51.37    1.88
   0  -7   1   50.20    1.88
   0   7  -1   50.19    1.88
   0   7   1   49.25    2.07
   0   7  -1   52.01    2.08
   0   7   1   49.96    1.97
   0   7  -1   51.76    1.98
   0   7   1   50.42    1.88
  -1  -7  -1    3.48    0.16
   1  -7   1    3.83    0.18
  -1  -7  -1    3.54    0.18
   1  -7   1    3.69    0.16
  -1  -7  -1    3.57    0.17
  -1   7  -1    3.50    0.18
  -1   7  -1    3.37    0.17
   1   7   1    3.29    0.17
  -1   7  -1    3.44    0.19
   1   7   1    3.34    0.17
   1   7   1    3.33    0.15
   2  -7   1   32.17    1.28
  -2  -7  -1   31.58    1.21
  -2  -7  -1   33.39    1.28
  -2   7  -1   32.18    1.28
  -2   7  -1   32.01    1.22
   2   7   1   32.49    1.27
   2   7   1   33.27    1.20
  -2   7  -1   31.88    1.36
   2   7   1   32.97    1.33
   3  -7   1    0.27    0.04
  -3  -7  -1    0.50    0.06
  -3  -7  -1    0.52    0.05
  -3   7  -1    0.25    0.05
  -3   7  -1    0.31    0.07
   3   7   1    0.46    0.04
  -3   7  -1    0.19    0.05
   4  -7   1    0.41    0.05
  -4  -7  -1    0.64    0.07
  -4  -7  -1    0.58    0.05
  -4   7  -1    0.50    0.07
  -4   7  -1    0.54    0.09
  -5  -7  -1    0.27    0.05
   5  -7   1    0.32    0.04
  -5  -7  -1    0.25    0.03
  -5  -7  -1    0.24    0.06
  -5   7  -1    0.34    0.09
  -5   7  -1    0.37    0.06
  -5   7  -1    0.22    0.06
   5   7   1    0.26    0.04
   6  -7   1    4.92    0.21
  -6  -7  -1    5.05    0.23
  -6  -7  -1    5.68    0.26
  -6  -7  -1    4.97    0.23
  -6   7  -1    5.47    0.32
  -6   7  -1    5.06    0.24
  -6   7  -1    4.73    0.26
  -7  -7  -1    0.71    0.07
  -7  -7  -1    0.65    0.07
  -7   7  -1    0.62    0.12
  -7   7  -1    0.63    0.09
  -7   7  -1    0.53    0.08
  -8  -7  -1   -0.03    0.03
  -8  -7  -1    0.00    0.05
  -8  -7  -1    0.01    0.05
  -8   7  -1   -0.06    0.06
  -8   7  -1    0.04    0.09
  -8   7  -1   -0.03    0.06
  -9  -7  -1    0.48    0.08
  -9  -7  -1    0.36    0.07
  -9  -7  -1    0.37    0.09
  -9   7  -1    0.58    0.10
  -9   7  -1    0.50    0.10
  -9   7  -1    0.49    0.14
 -10  -7  -1    1.85    0.15
 -10  -7  -1    1.62    0.13
 -10  -7  -1    1.46    0.15
 -10   7  -1    1.57    0.14
 -10   7  -1    1.61    0.21
 -10   7  -1    1.51    0.15
 -11  -7  -1    4.52    0.24
 -11  -7  -1    4.09    0.26
 -11   7  -1    4.30    0.28
 -11   7  -1    4.32    0.35
 -11   7  -1    4.29    0.25
 -12  -7  -1    0.05    0.07
 -12  -7  -1   -0.09    0.07
 -12   7  -1    0.00    0.09
 -12   7  -1   -0.15    0.07
 -12   7  -1   -0.04    0.11
 -13  -7  -1    0.09    0.08
 -13   7  -1    0.01    0.08
 -13   7  -1   -0.18    0.11
 -13   7  -1   -0.03    0.08
 -14  -7  -1    0.20    0.10
 -14   7  -1    0.14    0.15
 -14   7  -1    0.24    0.11
 -14   7  -1    0.19    0.10
 -15  -7  -1   -0.04    0.09
 -15   7  -1   -0.04    0.09
 -15   7  -1   -0.01    0.12
 -15   7  -1    0.07    0.10
 -16  -7  -1    0.04    0.10
 -16   7  -1   -0.02    0.15
 -16   7  -1    0.23    0.12
 -16   7  -1    0.34    0.13
 -17  -7  -1    0.09    0.11
 -17   7  -1    0.10    0.18
 -17   7  -1    0.18    0.12
 -17  -8   1   -0.19    0.09
 -17   8   1   -0.06    0.15
 -17   8   1   -0.11    0.10
 -16  -8   1    0.10    0.10
 -16   8   1    0.00    0.11
 -16   8   1    0.03    0.11
 -16   8   1   -0.13    0.13
 -15  -8   1    0.13    0.10
 -15   8   1    0.07    0.11
 -15   8   1    0.01    0.13
 -15   8   1    0.07    0.10
 -14  -8   1   -0.14    0.08
 -14   8   1   -0.01    0.12
 -14   8   1   -0.01    0.09
 -14   8   1    0.06    0.09
 -13  -8   1    0.08    0.08
 -13   8   1    0.17    0.09
 -13   8   1   -0.09    0.11
 -13   8   1   -0.11    0.08
 -12  -8   1   -0.07    0.07
 -12   8   1   -0.02    0.12
 -12   8   1   -0.07    0.08
 -12   8   1   -0.10    0.08
 -11  -8   1    5.55    0.29
 -11   8   1    5.28    0.32
 -11   8   1    5.49    0.30
 -11   8   1    5.71    0.39
 -10  -8   1    0.20    0.07
 -10  -8   1    0.03    0.07
 -10   8   1    0.17    0.09
 -10   8   1    0.26    0.13
 -10   8   1    0.18    0.08
  -9  -8   1    0.06    0.05
  -9  -8   1    0.03    0.06
  -9   8   1    0.43    0.13
  -9   8   1    0.02    0.07
  -9   8   1    0.01    0.08
   8  -8  -1    2.48    0.15
  -8  -8   1    2.60    0.16
  -8  -8   1    2.51    0.16
  -8   8   1    2.78    0.19
   8   8  -1    2.55    0.13
  -8   8   1    2.67    0.23
  -8   8   1    2.17    0.16
  -7  -8   1    5.33    0.26
  -7  -8   1    5.21    0.25
   7  -8  -1    5.32    0.26
  -7   8   1    5.53    0.28
   7   8  -1    5.38    0.24
  -7   8   1    5.86    0.27
  -7   8   1    5.13    0.33
  -6  -8   1    1.80    0.11
  -6  -8   1    1.76    0.12
   6  -8  -1    1.94    0.13
  -6   8   1    2.17    0.15
  -6   8   1    2.02    0.13
   6   8  -1    1.92    0.09
   6   8  -1    1.95    0.12
  -6   8   1    1.85    0.17
  -5  -8   1    2.76    0.14
   5  -8  -1    2.60    0.16
  -5  -8   1    2.62    0.15
   5   8  -1    2.63    0.15
  -5   8   1    2.23    0.19
   5   8  -1    2.87    0.13
  -5   8   1    2.63    0.17
  -5   8   1    2.86    0.16
  -4  -8   1    0.52    0.05
  -4  -8   1    0.58    0.06
   4  -8  -1    0.57    0.07
   4   8  -1    0.41    0.06
   4   8  -1    0.54    0.06
  -3  -8   1    0.67    0.06
  -3  -8   1    0.66    0.06
   3  -8  -1    0.56    0.06
   3  -8  -1    0.68    0.07
   3   8  -1    0.75    0.06
  -3   8   1    0.57    0.07
   3   8  -1    0.78    0.07
  -3   8   1    0.62    0.07
   3   8  -1    0.76    0.07
  -3   8   1    0.53    0.09
   2  -8  -1    2.39    0.15
  -2  -8   1    2.53    0.14
   2  -8  -1    2.47    0.13
   2   8  -1    2.62    0.15
  -2   8   1    2.56    0.14
  -2   8   1    2.66    0.17
  -2   8   1    2.65    0.15
   2   8  -1    2.35    0.14
   2   8  -1    2.95    0.14
   1  -8  -1    6.82    0.28
  -1  -8   1    5.64    0.27
  -1   8   1    7.45    0.32
   1   8  -1    5.82    0.29
  -1   8   1    7.22    0.27
   1   8  -1    5.73    0.29
   1   8  -1    5.69    0.27
  -1   8   1    7.05    0.29
   0  -8  -1    2.34    0.13
   0  -8   1    2.37    0.13
   0   8  -1    2.51    0.13
   0   8  -1    2.42    0.15
   0   8   1    2.41    0.12
   0   8   1    2.49    0.14
   0   8  -1    2.42    0.14
   0   8   1    2.56    0.15
   1  -8   1    0.62    0.06
  -1  -8  -1    0.55    0.05
   1  -8   1    0.44    0.05
  -1  -8  -1    0.40    0.05
   1   8   1    0.54    0.06
   1   8   1    0.35    0.05
  -1   8  -1    0.46    0.06
  -1   8  -1    0.35    0.07
   1   8   1    0.54    0.05
  -1   8  -1    0.33    0.06
   2  -8   1    2.31    0.14
  -2  -8  -1    2.62    0.13
   2  -8   1    2.30    0.12
  -2   8  -1    2.36    0.13
   2   8   1    2.53    0.12
  -2   8  -1    2.45    0.17
   2   8   1    2.51    0.11
   2   8   1    2.46    0.13
  -2   8  -1    2.45    0.15
   2   8   1    2.51    0.11
  -3  -8  -1   12.97    0.52
  -3  -8  -1   13.71    0.55
   3  -8   1   13.05    0.54
  -3   8  -1   13.14    0.52
  -3   8  -1   12.77    0.55
  -3   8  -1   13.19    0.61
   3   8   1   13.33    0.53
  -4  -8  -1    0.54    0.06
   4  -8   1    0.61    0.06
  -4  -8  -1    0.68    0.07
  -4   8  -1    0.68    0.07
  -4   8  -1    0.70    0.08
  -4   8  -1    0.60    0.10
   5  -8   1   12.69    0.51
  -5  -8  -1   12.48    0.50
  -5   8  -1   12.90    0.61
  -5   8  -1   12.33    0.51
  -5   8  -1   12.71    0.54
   6  -8   1    2.21    0.12
  -6  -8  -1    2.45    0.13
  -6  -8  -1    2.32    0.12
  -6   8  -1    2.16    0.16
   6   8   1    2.44    0.12
  -6   8  -1    2.07    0.14
  -6   8  -1    2.58    0.21
  -7  -8  -1    0.01    0.03
  -7  -8  -1    0.05    0.05
  -7   8  -1   -0.01    0.05
  -7   8  -1    0.03    0.06
  -7   8  -1    0.15    0.10
  -8  -8  -1    0.92    0.08
  -8  -8  -1    1.23    0.10
  -8   8  -1    0.91    0.11
  -8   8  -1    0.88    0.11
  -8   8  -1    1.04    0.16
  -9  -8  -1    0.28    0.06
  -9  -8  -1    0.40    0.08
  -9   8  -1    0.15    0.09
  -9   8  -1    0.12    0.08
  -9   8  -1    0.27    0.13
 -10  -8  -1    0.48    0.09
 -10   8  -1    0.38    0.11
 -10   8  -1    0.26    0.15
 -10   8  -1    0.45    0.10
 -11  -8  -1    0.13    0.08
 -11   8  -1    0.22    0.15
 -11   8  -1   -0.07    0.08
 -11   8  -1   -0.04    0.09
 -12  -8  -1    0.08    0.07
 -12   8  -1    0.05    0.09
 -12   8  -1    0.09    0.09
 -12   8  -1   -0.25    0.10
 -13  -8  -1    0.24    0.09
 -13   8  -1    0.04    0.09
 -13   8  -1    0.17    0.10
 -13   8  -1    0.13    0.14
 -14  -8  -1    0.02    0.08
 -14   8  -1   -0.10    0.09
 -14   8  -1    0.09    0.09
 -14   8  -1   -0.24    0.11
 -15  -8  -1    0.37    0.11
 -15   8  -1    0.41    0.17
 -15   8  -1    0.27    0.12
 -15   8  -1    0.12    0.12
 -16  -8  -1    0.09    0.11
 -16   8  -1   -0.05    0.10
 -16   8  -1    0.22    0.13
 -16   8  -1   -0.13    0.15
 -17  -8  -1    0.40    0.14
 -17   8  -1    0.53    0.14
 -17   8  -1    0.03    0.18
 -17  -9   1    0.23    0.13
 -17   9   1   -0.19    0.14
 -17   9   1    0.14    0.12
 -16  -9   1    0.04    0.10
 -16   9   1   -0.07    0.10
 -16   9   1   -0.02    0.11
 -16   9   1    0.21    0.17
 -15  -9   1    0.19    0.10
 -15   9   1    0.03    0.11
 -15   9   1   -0.02    0.12
 -15   9   1    0.17    0.10
 -14  -9   1    0.55    0.12
 -14   9   1    0.24    0.11
 -14   9   1    0.06    0.14
 -14   9   1    0.28    0.12
 -13  -9   1    0.29    0.09
 -13   9   1    0.35    0.12
 -13   9   1    0.58    0.16
 -13   9   1    0.25    0.10
 -12  -9   1    0.13    0.08
 -12   9   1   -0.01    0.08
 -12   9   1   -0.01    0.12
 -12   9   1    0.08    0.09
 -11  -9   1    1.57    0.15
 -11   9   1    0.94    0.18
 -11   9   1    1.17    0.15
 -11   9   1    1.17    0.14
 -10  -9   1    2.18    0.16
 -10   9   1    2.11    0.17
 -10   9   1    2.32    0.24
 -10   9   1    1.90    0.18
  -9  -9   1    0.07    0.06
  -9  -9   1    0.15    0.05
  -9   9   1    0.07    0.08
  -9   9   1    0.09    0.08
  -9   9   1   -0.03    0.09
  -8  -9   1    1.81    0.12
  -8  -9   1    1.68    0.13
   8  -9  -1    1.72    0.12
  -8   9   1    1.46    0.18
  -8   9   1    1.46    0.14
  -8   9   1    1.78    0.14
  -7  -9   1    1.05    0.08
   7  -9  -1    0.95    0.09
  -7  -9   1    1.14    0.10
   7   9  -1    1.07    0.09
  -7   9   1    0.94    0.11
  -7   9   1    0.98    0.10
  -7   9   1    1.08    0.15
   6  -9  -1   11.28    0.49
  -6  -9   1   10.78    0.48
  -6  -9   1   11.08    0.47
   6   9  -1   11.14    0.43
  -6   9   1   11.32    0.50
  -6   9   1   11.64    0.47
   6   9  -1   11.10    0.47
  -6   9   1   11.41    0.57
  -5  -9   1    0.42    0.05
  -5  -9   1    0.49    0.07
   5  -9  -1    0.46    0.07
  -5   9   1    0.53    0.08
  -5   9   1    0.55    0.10
   5   9  -1    0.55    0.07
  -5   9   1    0.31    0.07
   5   9  -1    0.48    0.05
  -4  -9   1    0.21    0.05
   4  -9  -1    0.23    0.06
  -4  -9   1    0.16    0.03
  -4   9   1    0.23    0.06
  -4   9   1    0.38    0.09
  -4   9   1    0.29    0.06
   4   9  -1    0.20    0.04
   3  -9  -1   14.85    0.61
  -3  -9   1   14.45    0.61
  -3  -9   1   14.65    0.58
   3  -9  -1   13.99    0.57
   3   9  -1   14.24    0.57
  -3   9   1   13.84    0.57
   3   9  -1   14.97    0.60
  -3   9   1   14.68    0.66
   3   9  -1   14.64    0.61
  -3   9   1   14.44    0.61
   2  -9  -1   15.44    0.61
  -2  -9   1   14.88    0.61
   2  -9  -1   15.70    0.64
   2   9  -1   15.67    0.66
   2   9  -1   15.27    0.60
  -2   9   1   15.25    0.68
  -2   9   1   15.75    0.64
  -2   9   1   15.37    0.61
   2   9  -1   15.59    0.64
   1  -9  -1   21.16    0.80
  -1  -9   1   20.14    0.80
   1   9  -1   20.71    0.80
   1   9  -1   21.36    0.85
  -1   9   1   21.06    0.84
  -1   9   1   20.32    0.80
   1   9  -1   21.18    0.88
  -1   9   1   20.53    0.89
   0  -9   1    7.99    0.33
   0  -9  -1    8.33    0.34
   0   9   1    8.00    0.37
   0   9   1    7.90    0.35
   0   9   1    8.16    0.33
   0   9  -1    8.11    0.38
   0   9  -1    7.80    0.36
   0   9  -1    7.63    0.33
   1  -9   1    0.77    0.08
   1  -9   1    0.94    0.07
  -1  -9  -1    0.96    0.07
  -1   9  -1    0.96    0.08
   1   9   1    0.97    0.07
  -1   9  -1    0.73    0.10
   1   9   1    0.99    0.08
   1   9   1    0.99    0.08
  -1   9  -1    0.80    0.08
   2  -9   1    3.19    0.17
   2  -9   1    3.06    0.15
  -2  -9  -1    3.39    0.16
  -2   9  -1    3.15    0.21
   2   9   1    3.31    0.15
   2   9   1    3.33    0.14
   2   9   1    3.58    0.16
  -2   9  -1    3.03    0.17
   2   9   1    3.24    0.15
  -2   9  -1    3.04    0.18
  -3  -9  -1    0.08    0.04
   3  -9   1   -0.01    0.03
  -3   9  -1    0.07    0.05
  -3   9  -1    0.04    0.07
  -3   9  -1   -0.08    0.04
  -4  -9  -1    0.01    0.04
   4  -9   1   -0.03    0.04
  -4   9  -1   -0.08    0.05
  -4   9  -1   -0.05    0.07
  -4   9  -1   -0.01    0.05
   4   9   1    0.00    0.03
   5  -9   1    0.48    0.06
  -5  -9  -1    0.62    0.06
  -5   9  -1    0.38    0.07
  -5   9  -1    0.43    0.10
  -5   9  -1    0.40    0.08
   6  -9   1    0.03    0.03
  -6  -9  -1    0.00    0.04
  -6   9  -1   -0.05    0.08
  -6   9  -1   -0.05    0.06
  -6   9  -1   -0.01    0.05
   7  -9   1   -0.04    0.03
  -7  -9  -1    0.01    0.02
  -7  -9  -1   -0.11    0.04
  -7   9  -1    0.05    0.10
   7   9   1    0.02    0.03
  -7   9  -1    0.07    0.07
  -7   9  -1   -0.02    0.06
  -8  -9  -1    3.61    0.19
  -8  -9  -1    3.47    0.18
  -8   9  -1    3.67    0.23
  -8   9  -1    3.78    0.31
  -8   9  -1    3.74    0.21
  -9  -9  -1   -0.01    0.06
  -9   9  -1    0.00    0.08
  -9   9  -1   -0.05    0.08
  -9   9  -1   -0.04    0.11
 -10  -9  -1    0.46    0.09
 -10   9  -1    0.34    0.10
 -10   9  -1    0.47    0.15
 -10   9  -1    0.22    0.10
 -11  -9  -1    1.02    0.12
 -11   9  -1    1.24    0.14
 -11   9  -1    1.02    0.19
 -11   9  -1    0.89    0.14
 -12  -9  -1   -0.08    0.06
 -12   9  -1    0.06    0.08
 -12   9  -1    0.00    0.12
 -12   9  -1    0.02    0.09
 -13  -9  -1    0.22    0.09
 -13   9  -1    0.19    0.15
 -13   9  -1    0.11    0.11
 -13   9  -1    0.46    0.11
 -14  -9  -1   -0.10    0.07
 -14   9  -1    0.05    0.15
 -14   9  -1    0.20    0.11
 -14   9  -1    0.00    0.09
 -15  -9  -1    0.49    0.13
 -15   9  -1    0.63    0.13
 -15   9  -1    0.61    0.15
 -15   9  -1    0.39    0.18
 -16  -9  -1    0.08    0.11
 -16   9  -1    0.27    0.14
 -16   9  -1    0.06    0.16
 -16   9  -1    0.15    0.11
 -17  -9  -1    0.74    0.16
 -17   9  -1    0.53    0.15
 -17   9  -1    0.71    0.22
 -17 -10   1    0.23    0.12
 -17  10   1    0.00    0.12
 -17  10   1    0.11    0.18
 -16 -10   1    0.20    0.11
 -16  10   1    0.06    0.15
 -16  10   1    0.08    0.12
 -16  10   1    0.16    0.11
 -15 -10   1    0.01    0.08
 -15  10   1   -0.12    0.09
 -15  10   1   -0.03    0.10
 -15  10   1   -0.24    0.11
 -14 -10   1   -0.09    0.07
 -14  10   1   -0.01    0.12
 -14  10   1    0.20    0.11
 -14  10   1   -0.10    0.08
 -13 -10   1   -0.05    0.07
 -13  10   1    0.13    0.09
 -13  10   1   -0.16    0.12
 -13  10   1    0.04    0.10
 -12 -10   1    0.12    0.08
 -12  10   1    0.13    0.09
 -12  10   1    0.02    0.09
 -12  10   1    0.04    0.11
 -11 -10   1    2.24    0.17
 -11  10   1    1.94    0.19
 -11  10   1    2.06    0.17
 -11  10   1    2.38    0.25
 -10 -10   1    2.09    0.17
 -10  10   1    2.19    0.19
 -10  10   1    2.68    0.19
 -10  10   1    2.44    0.26
  -9 -10   1    0.03    0.07
  -9  10   1   -0.03    0.08
  -9  10   1    0.05    0.11
  -9  10   1    0.06    0.08
  -8 -10   1    0.20    0.06
   8 -10  -1    0.08    0.06
  -8 -10   1    0.15    0.04
  -8  10   1    0.06    0.08
  -8  10   1    0.06    0.11
  -8  10   1   -0.05    0.07
   7 -10  -1   -0.02    0.05
  -7 -10   1   -0.03    0.05
  -7 -10   1    0.02    0.03
  -7  10   1   -0.06    0.08
  -7  10   1    0.02    0.07
  -7  10   1   -0.06    0.06
   7  10  -1    0.00    0.04
  -6 -10   1    0.06    0.05
  -6 -10   1    0.02    0.03
   6 -10  -1    0.07    0.05
  -6  10   1    0.02    0.07
   6  10  -1    0.06    0.05
   6  10  -1    0.05    0.04
  -6  10   1    0.14    0.07
  -6  10   1    0.09    0.09
   5 -10  -1    1.45    0.12
  -5 -10   1    1.24    0.11
  -5 -10   1    1.57    0.09
  -5  10   1    1.38    0.12
   5  10  -1    1.53    0.11
  -5  10   1    1.20    0.15
  -5  10   1    1.36    0.11
   5  10  -1    1.45    0.09
  -4 -10   1   15.65    0.62
  -4 -10   1   15.74    0.65
   4 -10  -1   15.31    0.65
  -4  10   1   15.67    0.72
  -4  10   1   15.46    0.62
   4  10  -1   15.28    0.64
  -4  10   1   14.80    0.65
   4  10  -1   14.85    0.60
   4  10  -1   16.16    0.65
  -3 -10   1    1.79    0.11
  -3 -10   1    1.81    0.12
   3 -10  -1    2.21    0.14
   3 -10  -1    2.01    0.12
   3  10  -1    1.91    0.13
  -3  10   1    1.95    0.17
  -3  10   1    2.00    0.13
   3  10  -1    1.94    0.12
   3  10  -1    1.85    0.12
  -3  10   1    2.08    0.14
   2 -10  -1    1.28    0.09
   2 -10  -1    1.18    0.10
  -2 -10   1    1.11    0.09
  -2  10   1    1.13    0.10
  -2  10   1    1.34    0.10
   2  10  -1    1.14    0.09
   2  10  -1    1.09    0.10
   2  10  -1    1.27    0.10
  -2  10   1    1.22    0.11
   1 -10  -1   13.90    0.58
  -1 -10   1   14.78    0.58
   1  10  -1   14.93    0.61
  -1  10   1   14.59    0.65
  -1  10   1   14.46    0.61
   1  10  -1   14.67    0.58
  -1  10   1   14.39    0.58
   1  10  -1   15.50    0.64
   0 -10   1    0.39    0.05
   0 -10  -1    0.27    0.05
   0  10  -1    0.39    0.07
   0  10  -1    0.43    0.07
   0  10   1    0.31    0.06
   0  10  -1    0.41    0.06
   0  10   1    0.32    0.05
   0  10   1    0.35    0.06
  -1 -10  -1   -0.04    0.03
   1 -10   1   -0.01    0.03
   1 -10   1    0.07    0.04
   1  10   1   -0.01    0.03
  -1  10  -1   -0.06    0.04
  -1  10  -1   -0.08    0.05
   1  10   1    0.02    0.04
  -1  10  -1   -0.01    0.04
   1  10   1    0.04    0.04
   2 -10   1    8.33    0.36
   2 -10   1    8.99    0.39
  -2 -10  -1    8.62    0.36
   2  10   1    8.83    0.37
  -2  10  -1    8.58    0.37
   2  10   1    8.83    0.34
   2  10   1    8.73    0.38
  -2  10  -1    8.58    0.39
  -2  10  -1    8.64    0.43
   2  10   1    8.92    0.37
  -3 -10  -1    4.70    0.22
   3 -10   1    4.53    0.23
   3  10   1    4.96    0.21
  -3  10  -1    4.76    0.24
  -3  10  -1    4.68    0.23
  -3  10  -1    4.09    0.27
  -4 -10  -1    1.16    0.09
   4 -10   1    1.24    0.10
  -4  10  -1    1.38    0.15
  -4  10  -1    1.32    0.11
   4  10   1    1.27    0.08
  -4  10  -1    1.32    0.11
   5 -10   1    1.38    0.10
  -5 -10  -1    1.54    0.10
  -5  10  -1    1.31    0.12
  -5  10  -1    1.32    0.16
  -5  10  -1    1.15    0.11
  -6 -10  -1    0.15    0.05
   6 -10   1    0.00    0.04
  -6  10  -1   -0.01    0.06
  -6  10  -1    0.08    0.10
  -6  10  -1   -0.01    0.06
  -7 -10  -1    1.51    0.12
  -7  10  -1    1.74    0.14
  -7  10  -1    1.93    0.21
  -7  10  -1    1.72    0.15
  -8 -10  -1   -0.04    0.06
  -8  10  -1    0.31    0.13
  -8  10  -1   -0.11    0.06
  -8  10  -1   -0.06    0.08
  -9 -10  -1    0.01    0.06
  -9  10  -1    0.01    0.09
  -9  10  -1    0.13    0.13
  -9  10  -1    0.05    0.09
 -10 -10  -1    0.70    0.10
 -10  10  -1    0.96    0.13
 -10  10  -1    0.93    0.18
 -10  10  -1    0.85    0.14
 -11 -10  -1    0.66    0.10
 -11  10  -1    0.37    0.10
 -11  10  -1    0.41    0.16
 -11  10  -1    0.38    0.11
 -12 -10  -1   -0.08    0.06
 -12  10  -1   -0.08    0.08
 -12  10  -1    0.03    0.09
 -12  10  -1   -0.02    0.12
 -13 -10  -1    0.06    0.08
 -13  10  -1    0.10    0.10
 -13  10  -1    0.30    0.16
 -13  10  -1    0.00    0.09
 -14 -10  -1   -0.08    0.07
 -14  10  -1    0.16    0.14
 -14  10  -1    0.03    0.10
 -14  10  -1    0.26    0.12
 -15 -10  -1    0.05    0.10
 -15  10  -1    0.05    0.11
 -15  10  -1   -0.09    0.14
 -15  10  -1    0.09    0.11
 -16 -10  -1    0.06    0.11
 -16  10  -1    0.14    0.12
 -16  10  -1    0.07    0.17
 -17 -10  -1    0.15    0.13
 -17  10  -1   -0.10    0.17
 -17  10  -1   -0.05    0.11
 -17 -11   1   -0.09    0.10
 -17  11   1   -0.25    0.13
 -17  11   1   -0.10    0.11
 -16 -11   1    0.14    0.11
 -16  11   1    0.16    0.12
 -16  11   1    0.07    0.17
 -16  11   1    0.26    0.14
 -15 -11   1    0.03    0.09
 -15  11   1    0.17    0.12
 -15  11   1   -0.02    0.14
 -15  11   1   -0.01    0.09
 -14 -11   1    0.01    0.09
 -14  11   1   -0.07    0.14
 -14  11   1   -0.01    0.10
 -14  11   1    0.05    0.09
 -13 -11   1   -0.04    0.07
 -13  11   1    0.09    0.13
 -13  11   1    0.06    0.10
 -13  11   1    0.02    0.09
 -12 -11   1   -0.04    0.07
 -12  11   1    0.06    0.13
 -12  11   1   -0.08    0.08
 -12  11   1    0.04    0.10
 -11 -11   1    0.35    0.09
 -11  11   1    0.17    0.09
 -11  11   1    0.11    0.13
 -11  11   1    0.12    0.10
 -10 -11   1    3.42    0.22
 -10  11   1    3.49    0.23
 -10  11   1    3.62    0.31
 -10  11   1    3.72    0.26
  -9 -11   1    0.34    0.09
  -9  11   1    0.22    0.13
  -9  11   1    0.30    0.10
  -9  11   1    0.51    0.10
  -8 -11   1    0.09    0.07
  -8 -11   1    0.04    0.03
  -8  11   1    0.04    0.07
  -8  11   1    0.00    0.10
  -8  11   1    0.03    0.08
  -7 -11   1    0.17    0.04
   7 -11  -1    0.16    0.06
  -7 -11   1    0.09    0.06
  -7  11   1    0.16    0.08
  -7  11   1    0.28    0.09
  -7  11   1    0.26    0.11
  -6 -11   1    1.71    0.10
   6 -11  -1    1.78    0.13
  -6 -11   1    1.55    0.12
  -6  11   1    1.56    0.17
  -6  11   1    1.59    0.13
  -6  11   1    1.58    0.14
   6  11  -1    1.57    0.09
   6  11  -1    1.46    0.12
   5 -11  -1    0.10    0.05
  -5 -11   1    0.07    0.03
  -5 -11   1    0.12    0.05
   5  11  -1    0.05    0.04
  -5  11   1    0.13    0.06
  -5  11   1    0.18    0.07
   5  11  -1    0.08    0.05
   5  11  -1    0.13    0.04
  -5  11   1   -0.10    0.07
  -4 -11   1    0.03    0.03
  -4 -11   1    0.00    0.04
   4 -11  -1    0.08    0.04
   4 -11  -1    0.04    0.05
   4  11  -1   -0.05    0.03
   4  11  -1   -0.01    0.04
  -4  11   1   -0.01    0.05
  -4  11   1   -0.01    0.07
   4  11  -1    0.13    0.05
  -4  11   1   -0.04    0.05
  -3 -11   1   11.82    0.50
   3 -11  -1   11.62    0.49
   3 -11  -1   12.05    0.53
   3  11  -1   12.28    0.49
  -3  11   1   12.10    0.50
   3  11  -1   12.38    0.53
   3  11  -1   12.52    0.52
  -3  11   1   12.13    0.58
  -3  11   1   12.13    0.53
   2 -11  -1    0.50    0.07
  -2 -11   1    0.67    0.07
   2 -11  -1    0.46    0.07
  -2  11   1    0.37    0.07
  -2  11   1    0.38    0.09
   2  11  -1    0.55    0.07
   2  11  -1    0.60    0.07
  -2  11   1    0.51    0.07
   2  11  -1    0.67    0.08
   1 -11  -1    4.55    0.23
  -1 -11   1    5.14    0.23
   1  11  -1    5.18    0.26
  -1  11   1    4.82    0.27
  -1  11   1    4.62    0.24
   1  11  -1    4.87    0.23
   1  11  -1    5.12    0.25
  -1  11   1    4.51    0.22
   0 -11  -1    0.93    0.08
   0 -11   1    0.57    0.07
   0  11   1    0.90    0.08
   0  11   1    0.88    0.09
   0  11  -1    0.74    0.08
   0  11  -1    0.73    0.09
   0  11   1    0.90    0.09
   0  11  -1    0.88    0.10
   1 -11   1   30.46    1.15
  -1 -11  -1   29.76    1.15
   1 -11   1   30.75    1.22
   1  11   1   29.60    1.25
  -1  11  -1   30.63    1.29
  -1  11  -1   30.40    1.22
   1  11   1   29.94    1.20
  -1  11  -1   30.22    1.15
   1  11   1   29.72    1.14
   2 -11   1    3.40    0.17
  -2 -11  -1    3.26    0.17
   2 -11   1    3.58    0.19
  -2  11  -1    3.69    0.23
   2  11   1    3.36    0.17
  -2  11  -1    3.47    0.18
  -2  11  -1    3.39    0.20
   2  11   1    3.19    0.15
   2  11   1    3.33    0.18
  -3 -11  -1    3.51    0.18
   3 -11   1    3.30    0.18
   3  11   1    3.47    0.15
   3  11   1    3.23    0.17
  -3  11  -1    3.27    0.18
  -3  11  -1    3.27    0.24
   3  11   1    3.41    0.14
  -3  11  -1    3.17    0.20
  -4 -11  -1   -0.02    0.04
   4 -11   1   -0.01    0.04
   4  11   1    0.02    0.03
  -4  11  -1   -0.09    0.07
  -4  11  -1   -0.01    0.06
  -4  11  -1   -0.02    0.05
   5 -11   1    2.02    0.13
  -5 -11  -1    2.11    0.13
  -5  11  -1    2.11    0.15
  -5  11  -1    2.37    0.21
  -5  11  -1    2.01    0.16
   6 -11   1    1.49    0.11
  -6 -11  -1    1.90    0.12
  -6  11  -1    1.89    0.19
  -6  11  -1    1.69    0.15
  -6  11  -1    1.56    0.13
  -7 -11  -1    0.07    0.06
  -7  11  -1    0.33    0.13
  -7  11  -1    0.15    0.09
  -7  11  -1    0.14    0.08
  -8 -11  -1    0.08    0.06
  -8  11  -1    0.01    0.08
  -8  11  -1    0.06    0.08
  -8  11  -1    0.15    0.13
  -9 -11  -1    0.29    0.08
  -9  11  -1    0.12    0.13
  -9  11  -1    0.24    0.10
  -9  11  -1    0.22    0.10
 -10 -11  -1    2.41    0.17
 -10  11  -1    2.31    0.19
 -10  11  -1    2.44    0.27
 -10  11  -1    2.14    0.20
 -11 -11  -1    0.71    0.11
 -11  11  -1    0.76    0.12
 -11  11  -1    0.49    0.17
 -11  11  -1    0.70    0.13
 -12 -11  -1    0.23    0.09
 -12  11  -1    0.11    0.10
 -12  11  -1    0.16    0.11
 -12  11  -1    0.04    0.14
 -13 -11  -1    0.17    0.09
 -13  11  -1   -0.07    0.13
 -13  11  -1   -0.06    0.09
 -13  11  -1   -0.14    0.09
 -14 -11  -1    0.00    0.09
 -14  11  -1    0.02    0.10
 -14  11  -1    0.07    0.14
 -14  11  -1   -0.05    0.09
 -15 -11  -1    0.35    0.12
 -15  11  -1    0.19    0.11
 -15  11  -1    0.25    0.13
 -15  11  -1    0.16    0.17
 -16 -11  -1   -0.01    0.10
 -16  11  -1    0.19    0.12
 -16  11  -1    0.15    0.18
 -17 -12   1    0.10    0.12
 -17  12   1    0.06    0.12
 -16 -12   1    0.36    0.13
 -16  12   1    0.22    0.12
 -16  12   1    0.36    0.14
 -16  12   1    0.40    0.21
 -15 -12   1    0.10    0.10
 -15  12   1    0.17    0.17
 -15  12   1    0.13    0.12
 -15  12   1    0.25    0.12
 -14 -12   1    0.12    0.09
 -14  12   1    0.38    0.14
 -14  12   1    0.38    0.12
 -14  12   1    0.28    0.16
 -13 -12   1    0.09    0.08
 -13  12   1    0.15    0.11
 -13  12   1    0.13    0.15
 -13  12   1   -0.01    0.09
 -12 -12   1    0.20    0.09
 -12  12   1    0.16    0.14
 -12  12   1   -0.07    0.09
 -12  12   1    0.09    0.09
 -11 -12   1    0.30    0.10
 -11  12   1    0.33    0.14
 -11  12   1    0.37    0.12
 -11  12   1    0.44    0.11
 -10 -12   1    0.55    0.11
 -10  12   1    0.33    0.11
 -10  12   1    0.50    0.16
 -10  12   1    0.53    0.12
  -9 -12   1    1.85    0.15
  -9  12   1    1.86    0.18
  -9  12   1    1.99    0.17
  -9  12   1    2.07    0.23
  -8 -12   1    1.67    0.14
  -8  12   1    1.85    0.21
  -8  12   1    1.81    0.15
  -8  12   1    1.63    0.16
   7 -12  -1    0.11    0.07
  -7 -12   1    0.10    0.03
  -7 -12   1    0.09    0.06
  -7  12   1    0.27    0.09
  -7  12   1    0.03    0.11
  -7  12   1    0.09    0.08
   6 -12  -1    0.05    0.06
  -6 -12   1    0.02    0.02
  -6 -12   1   -0.04    0.05
   6  12  -1   -0.01    0.03
   6  12  -1    0.03    0.03
  -6  12   1   -0.05    0.07
  -6  12   1   -0.07    0.06
  -6  12   1   -0.03    0.09
   6  12  -1    0.00    0.05
   5 -12  -1    3.59    0.21
  -5 -12   1    3.82    0.18
  -5 -12   1    3.36    0.19
  -5  12   1    2.92    0.19
  -5  12   1    3.34    0.25
  -5  12   1    3.02    0.21
   5  12  -1    3.53    0.17
   5  12  -1    3.77    0.20
   5  12  -1    3.75    0.18
   4 -12  -1   -0.07    0.05
  -4 -12   1    0.02    0.05
   4 -12  -1   -0.05    0.04
   4  12  -1   -0.04    0.04
  -4  12   1   -0.01    0.06
  -4  12   1   -0.05    0.08
   4  12  -1   -0.02    0.05
  -4  12   1    0.10    0.06
   4  12  -1    0.01    0.04
   3 -12  -1    0.17    0.06
   3 -12  -1    0.02    0.04
  -3 -12   1    0.25    0.06
   3  12  -1    0.11    0.05
   3  12  -1    0.23    0.07
  -3  12   1    0.04    0.06
  -3  12   1    0.04    0.07
  -3  12   1    0.10    0.06
   3  12  -1    0.07    0.05
  -2 -12   1   -0.04    0.04
   2 -12  -1    0.04    0.05
   2 -12  -1   -0.07    0.03
  -2  12   1   -0.04    0.05
  -2  12   1   -0.02    0.06
  -2  12   1   -0.01    0.07
   2  12  -1   -0.07    0.04
   2  12  -1    0.05    0.05
   2  12  -1   -0.03    0.05
   1 -12  -1   12.78    0.53
  -1 -12   1   12.84    0.53
  -1  12   1   12.45    0.52
   1  12  -1   12.30    0.52
   1  12  -1   13.31    0.58
   1  12  -1   12.83    0.55
  -1  12   1   13.25    0.59
  -1  12   1   12.94    0.55
   0 -12  -1    0.88    0.08
   0 -12   1    0.50    0.07
   0  12  -1    0.54    0.08
   0  12  -1    0.59    0.09
   0  12  -1    0.55    0.08
  -1 -12  -1    0.12    0.05
   1 -12   1   -0.06    0.03
   1 -12   1   -0.01    0.04
   1  12   1    0.05    0.04
  -1  12  -1   -0.06    0.05
   1  12   1    0.05    0.05
   1  12   1    0.04    0.05
  -1  12  -1   -0.02    0.06
  -1  12  -1   -0.05    0.06
  -2 -12  -1    2.40    0.14
   2 -12   1    2.69    0.16
   2 -12   1    2.25    0.14
   2  12   1    2.60    0.15
  -2  12  -1    2.25    0.18
   2  12   1    2.36    0.14
  -2  12  -1    2.47    0.17
   2  12   1    2.40    0.12
  -2  12  -1    2.25    0.15
  -3 -12  -1    0.99    0.09
   3 -12   1    0.77    0.09
  -3  12  -1    0.69    0.09
   3  12   1    1.01    0.06
  -3  12  -1    0.57    0.09
  -3  12  -1    0.62    0.12
   3  12   1    0.97    0.06
   3  12   1    0.85    0.07
   3  12   1    0.95    0.08
  -4 -12  -1    0.33    0.06
   4 -12   1    0.49    0.07
  -4  12  -1    0.55    0.09
  -4  12  -1    0.47    0.08
   4  12   1    0.41    0.05
  -4  12  -1    0.45    0.12
   5 -12   1    0.00    0.05
  -5 -12  -1    0.02    0.04
  -5  12  -1   -0.03    0.07
  -5  12  -1    0.12    0.10
  -5  12  -1   -0.02    0.07
  -6 -12  -1    0.65    0.08
   6 -12   1    0.65    0.08
  -6  12  -1    0.79    0.15
  -6  12  -1    0.92    0.12
  -6  12  -1    0.71    0.10
  -7 -12  -1    2.23    0.16
  -7  12  -1    2.53    0.24
  -7  12  -1    2.04    0.17
  -7  12  -1    2.79    0.20
  -8 -12  -1    1.47    0.13
  -8  12  -1    1.45    0.15
  -8  12  -1    1.54    0.16
  -8  12  -1    1.43    0.21
  -9 -12  -1    0.10    0.07
  -9  12  -1    0.01    0.10
  -9  12  -1    0.11    0.14
  -9  12  -1    0.16    0.10
 -10 -12  -1   -0.01    0.07
 -10  12  -1    0.00    0.13
 -10  12  -1    0.06    0.09
 -10  12  -1    0.16    0.10
 -11 -12  -1    0.58    0.10
 -11  12  -1    0.59    0.13
 -11  12  -1    0.59    0.12
 -11  12  -1    0.52    0.17
 -12 -12  -1    0.10    0.08
 -12  12  -1    0.01    0.09
 -12  12  -1   -0.10    0.11
 -12  12  -1    0.05    0.09
 -13 -12  -1   -0.02    0.08
 -13  12  -1    0.05    0.09
 -13  12  -1   -0.11    0.14
 -13  12  -1    0.11    0.11
 -14 -12  -1    1.04    0.15
 -14  12  -1    0.77    0.20
 -14  12  -1    0.95    0.17
 -14  12  -1    0.76    0.15
 -15 -12  -1    0.05    0.10
 -15  12  -1    0.12    0.11
 -15  12  -1    0.02    0.15
 -15  12  -1    0.30    0.13
 -16 -12  -1    0.06    0.11
 -16  12  -1   -0.04    0.17
 -16  12  -1   -0.13    0.11
 -16 -13   1    0.16    0.11
 -16  13   1   -0.03    0.17
 -16  13   1   -0.06    0.10
 -16  13   1    0.18    0.14
 -15 -13   1    0.13    0.10
 -15  13   1   -0.08    0.10
 -15  13   1   -0.07    0.14
 -15  13   1   -0.12    0.11
 -14 -13   1    0.00    0.08
 -14  13   1    0.18    0.12
 -14  13   1   -0.09    0.09
 -14  13   1    0.00    0.15
 -13 -13   1    0.28    0.10
 -13  13   1    0.34    0.12
 -13  13   1    0.36    0.12
 -13  13   1    0.39    0.16
 -12 -13   1    0.92    0.13
 -12  13   1    0.97    0.14
 -12  13   1    1.02    0.21
 -12  13   1    0.81    0.15
 -11 -13   1    0.08    0.08
 -11  13   1    0.14    0.09
 -11  13   1   -0.07    0.11
 -11  13   1    0.13    0.10
 -10 -13   1    1.08    0.13
 -10  13   1    1.08    0.20
 -10  13   1    1.17    0.15
 -10  13   1    0.98    0.14
  -9 -13   1    3.16    0.20
  -9  13   1    2.60    0.27
  -9  13   1    2.71    0.22
  -9  13   1    2.82    0.21
  -8 -13   1    2.01    0.15
  -8  13   1    1.61    0.21
  -8  13   1    2.09    0.19
  -8  13   1    2.00    0.17
  -7 -13   1    1.80    0.14
   7 -13  -1    1.81    0.15
  -7  13   1    1.47    0.20
  -7  13   1    1.82    0.15
  -7  13   1    2.02    0.17
  -6 -13   1    1.88    0.11
  -6 -13   1    1.95    0.14
   6 -13  -1    2.06    0.15
   6  13  -1    1.96    0.14
   6  13  -1    1.88    0.11
   6  13  -1    1.95    0.11
  -6  13   1    1.93    0.20
  -6  13   1    2.26    0.18
  -6  13   1    1.86    0.15
  -5 -13   1    4.76    0.24
   5 -13  -1    4.49    0.25
  -5  13   1    4.52    0.31
   5  13  -1    4.74    0.24
   5  13  -1    4.65    0.21
  -5  13   1    4.48    0.27
  -5  13   1    4.55    0.25
   5  13  -1    4.79    0.22
   4 -13  -1    3.31    0.18
  -4 -13   1    3.15    0.19
   4 -13  -1    3.35    0.21
   4  13  -1    3.10    0.17
  -4  13   1    3.31    0.21
  -4  13   1    3.52    0.25
  -4  13   1    3.49    0.20
   4  13  -1    3.22    0.18
   4  13  -1    3.36    0.19
   3 -13  -1    7.14    0.32
  -3 -13   1    6.77    0.32
   3 -13  -1    6.98    0.34
   3  13  -1    7.04    0.33
   3  13  -1    6.88    0.33
   3  13  -1    6.95    0.31
  -3  13   1    7.00    0.38
  -3  13   1    6.49    0.34
  -3  13   1    7.05    0.32
  -2 -13   1    2.48    0.15
   2 -13  -1    2.74    0.17
   2 -13  -1    2.32    0.15
   2  13  -1    2.46    0.16
   2  13  -1    2.36    0.17
  -2  13   1    2.40    0.15
   2  13  -1    2.40    0.15
  -2  13   1    2.46    0.20
  -2  13   1    2.51    0.17
   1 -13  -1    3.60    0.20
  -1 -13   1    4.01    0.20
   1  13  -1    3.75    0.20
  -1  13   1    3.90    0.22
   1  13  -1    4.03    0.22
   1  13  -1    3.83    0.23
  -1  13   1    3.94    0.24
  -1  13   1    3.92    0.20
   0 -13   1    1.42    0.11
   0 -13  -1    1.70    0.12
   0  13   1    1.83    0.12
   0  13  -1    1.85    0.13
   0  13  -1    1.83    0.15
   0  13   1    1.48    0.13
   0  13  -1    1.64    0.14
   0  13   1    1.68    0.14
  -1 -13  -1    0.27    0.06
   1 -13   1    0.43    0.07
   1 -13   1    0.52    0.07
  -1  13  -1    0.49    0.09
  -1  13  -1    0.39    0.07
   1  13   1    0.47    0.07
   1  13   1    0.39    0.07
  -1  13  -1    0.54    0.10
   1  13   1    0.43    0.06
   2 -13   1    2.34    0.14
   2 -13   1    2.44    0.16
  -2 -13  -1    2.34    0.14
  -2  13  -1    2.31    0.20
   2  13   1    2.30    0.15
   2  13   1    2.33    0.12
  -2  13  -1    2.29    0.17
  -2  13  -1    2.00    0.15
   2  13   1    2.42    0.15
   3 -13   1    5.62    0.29
   3 -13   1    5.67    0.26
  -3 -13  -1    5.22    0.27
  -3  13  -1    5.59    0.28
   3  13   1    5.98    0.25
   3  13   1    5.53    0.26
  -3  13  -1    5.69    0.34
   3  13   1    5.50    0.23
   3  13   1    5.82    0.27
  -3  13  -1    6.03    0.30
  -4 -13  -1    1.51    0.12
   4 -13   1    1.72    0.13
  -4  13  -1    1.58    0.14
  -4  13  -1    1.59    0.17
   4  13   1    1.56    0.11
  -4  13  -1    1.70    0.14
  -5 -13  -1    1.16    0.11
   5 -13   1    1.14    0.10
  -5  13  -1    1.26    0.12
  -5  13  -1    0.91    0.15
  -5  13  -1    1.05    0.13
  -6 -13  -1    0.06    0.06
  -6  13  -1    0.07    0.09
  -6  13  -1    0.10    0.07
  -6  13  -1   -0.01    0.10
  -7 -13  -1    0.12    0.06
  -7  13  -1    0.08    0.09
  -7  13  -1   -0.02    0.11
  -7  13  -1   -0.01    0.08
  -8 -13  -1    0.44    0.09
  -8  13  -1    0.51    0.12
  -8  13  -1    0.65    0.17
  -8  13  -1    0.57    0.11
  -9 -13  -1    4.39    0.25
  -9  13  -1    4.11    0.29
  -9  13  -1    4.50    0.38
  -9  13  -1    5.14    0.28
 -10 -13  -1    1.58    0.15
 -10  13  -1    1.45    0.17
 -10  13  -1    1.57    0.16
 -10  13  -1    1.59    0.23
 -11 -13  -1    0.05    0.07
 -11  13  -1    0.01    0.09
 -11  13  -1    0.00    0.09
 -11  13  -1    0.10    0.14
 -12 -13  -1    0.04    0.08
 -12  13  -1    0.02    0.10
 -12  13  -1    0.07    0.11
 -12  13  -1    0.15    0.15
 -13 -13  -1    0.17    0.09
 -13  13  -1   -0.03    0.10
 -13  13  -1   -0.07    0.14
 -13  13  -1    0.01    0.10
 -14 -13  -1    0.17    0.09
 -14  13  -1    0.09    0.11
 -14  13  -1    0.01    0.15
 -14  13  -1    0.15    0.12
 -15 -13  -1    0.13    0.11
 -15  13  -1    0.04    0.11
 -15  13  -1    0.15    0.18
 -15  13  -1    0.09    0.13
 -16 -13  -1    0.15    0.12
 -16  13  -1    0.05    0.12
 -16 -14   1    0.11    0.11
 -16  14   1    0.37    0.14
 -15 -14   1    0.18    0.11
 -15  14   1    0.09    0.15
 -15  14   1    0.08    0.11
 -15  14   1    0.17    0.13
 -14 -14   1   -0.02    0.09
 -14  14   1   -0.02    0.15
 -14  14   1    0.15    0.12
 -14  14   1    0.15    0.11
 -13 -14   1    0.10    0.09
 -13  14   1    0.11    0.12
 -13  14   1    0.03    0.13
 -13  14   1   -0.06    0.09
 -12 -14   1   -0.02    0.08
 -12  14   1   -0.17    0.11
 -12  14   1   -0.01    0.09
 -12  14   1    0.18    0.11
 -11 -14   1   -0.01    0.07
 -11  14   1    0.03    0.09
 -11  14   1    0.02    0.12
 -11  14   1    0.18    0.11
 -10 -14   1    0.35    0.10
 -10  14   1    0.22    0.11
 -10  14   1    0.35    0.11
 -10  14   1    0.27    0.15
  -9 -14   1    0.79    0.12
  -9  14   1    1.13    0.15
  -9  14   1    1.00    0.20
  -9  14   1    0.95    0.13
  -8 -14   1    5.46    0.30
  -8  14   1    5.38    0.33
  -8  14   1    5.92    0.31
  -8  14   1    6.20    0.41
  -7 -14   1    0.28    0.08
  -7  14   1    0.23    0.13
  -7  14   1    0.29    0.09
  -7  14   1    0.31    0.11
   6 -14  -1    0.70    0.10
  -6 -14   1    0.79    0.10
  -6  14   1    0.78    0.15
   6  14  -1    0.65    0.06
  -6  14   1    0.63    0.11
  -6  14   1    0.78    0.11
  -5 -14   1    0.30    0.07
   5 -14  -1    0.26    0.08
  -5  14   1    0.23    0.08
   5  14  -1    0.30    0.07
   5  14  -1    0.28    0.05
  -5  14   1    0.34    0.10
  -5  14   1    0.22    0.11
   5  14  -1    0.32    0.06
   4 -14  -1    1.27    0.13
   4 -14  -1    1.29    0.11
  -4 -14   1    1.63    0.13
   4  14  -1    1.75    0.14
  -4  14   1    1.30    0.12
  -4  14   1    1.11    0.13
   4  14  -1    1.75    0.12
   4  14  -1    1.70    0.12
  -4  14   1    1.33    0.16
   3 -14  -1    1.51    0.12
   3 -14  -1    1.93    0.15
  -3 -14   1    1.56    0.12
   3  14  -1    1.53    0.13
  -3  14   1    1.91    0.15
  -3  14   1    1.71    0.14
   3  14  -1    1.30    0.11
   3  14  -1    1.41    0.12
  -3  14   1    1.29    0.15
   2 -14  -1    1.07    0.10
   2 -14  -1    0.97    0.11
  -2 -14   1    0.92    0.10
  -2  14   1    1.06    0.11
  -2  14   1    0.92    0.13
   2  14  -1    1.25    0.10
   2  14  -1    1.12    0.11
   2  14  -1    1.06    0.11
  -2  14   1    0.90    0.11
   1 -14  -1    4.74    0.24
  -1 -14   1    4.33    0.23
   1  14  -1    4.65    0.26
  -1  14   1    4.76    0.28
   1  14  -1    4.60    0.26
   1  14  -1    4.47    0.23
  -1  14   1    4.74    0.24
  -1  14   1    5.25    0.26
   0 -14   1    0.00    0.04
   0 -14  -1    0.00    0.05
   0  14   1   -0.01    0.06
   0  14  -1   -0.11    0.06
   0  14   1    0.05    0.06
   0  14  -1    0.00    0.06
   0  14  -1    0.00    0.07
   0  14   1    0.00    0.05
  -1 -14  -1    1.53    0.12
   1 -14   1    1.23    0.11
   1 -14   1    1.31    0.13
   1  14   1    1.61    0.11
  -1  14  -1    1.23    0.12
   1  14   1    1.65    0.13
  -1  14  -1    1.13    0.14
  -1  14  -1    1.41    0.13
   1  14   1    1.69    0.14
   2 -14   1    0.24    0.07
   2 -14   1    0.23    0.06
  -2 -14  -1    0.11    0.05
  -2  14  -1    0.17    0.09
  -2  14  -1    0.14    0.07
   2  14   1    0.11    0.06
   2  14   1    0.05    0.04
   2  14   1    0.07    0.05
  -2  14  -1    0.20    0.07
   3 -14   1    0.02    0.04
   3 -14   1    0.14    0.06
  -3 -14  -1    0.03    0.05
  -3  14  -1    0.03    0.06
  -3  14  -1   -0.15    0.07
   3  14   1   -0.02    0.05
   3  14   1   -0.04    0.04
  -3  14  -1    0.10    0.08
   3  14   1    0.00    0.03
  -4 -14  -1    0.21    0.06
   4 -14   1    0.23    0.07
  -4  14  -1    0.04    0.10
  -4  14  -1    0.15    0.08
   4  14   1    0.12    0.05
  -4  14  -1    0.28    0.09
  -5 -14  -1    0.67    0.09
   5 -14   1    0.91    0.10
  -5  14  -1    0.91    0.11
  -5  14  -1    0.82    0.16
  -5  14  -1    0.72    0.12
  -6 -14  -1    1.53    0.13
  -6  14  -1    2.01    0.17
  -6  14  -1    1.70    0.20
  -6  14  -1    1.61    0.15
  -7 -14  -1    0.75    0.10
  -7  14  -1    0.69    0.13
  -7  14  -1    0.91    0.12
  -7  14  -1    1.12    0.18
  -8 -14  -1    0.03    0.07
  -8  14  -1   -0.08    0.09
  -8  14  -1    0.18    0.10
  -8  14  -1    0.00    0.13
  -9 -14  -1    1.00    0.12
  -9  14  -1    0.92    0.19
  -9  14  -1    1.06    0.14
  -9  14  -1    0.82    0.14
 -10 -14  -1    0.05    0.07
 -10  14  -1    0.14    0.10
 -10  14  -1    0.05    0.13
 -10  14  -1    0.25    0.11
 -11 -14  -1    0.06    0.08
 -11  14  -1    0.03    0.09
 -11  14  -1   -0.12    0.12
 -11  14  -1    0.05    0.09
 -12 -14  -1   -0.01    0.08
 -12  14  -1    0.03    0.10
 -12  14  -1    0.00    0.10
 -12  14  -1   -0.04    0.13
 -13 -14  -1    0.14    0.10
 -13  14  -1    0.23    0.18
 -13  14  -1    0.22    0.12
 -13  14  -1    0.19    0.12
 -14 -14  -1    0.12    0.10
 -14  14  -1    0.14    0.18
 -14  14  -1    0.18    0.12
 -14  14  -1    0.30    0.12
 -15 -14  -1    0.11    0.11
 -15  14  -1    0.06    0.11
 -15  14  -1   -0.23    0.14
 -16 -14  -1    0.03    0.11
 -16  14  -1   -0.05    0.12
 -16 -15   1    0.08    0.11
 -16  15   1    0.03    0.11
 -15 -15   1    0.15    0.11
 -15  15   1    0.10    0.17
 -15  15   1    0.27    0.12
 -15  15   1    0.34    0.14
 -14 -15   1    0.00    0.09
 -14  15   1   -0.08    0.14
 -14  15   1    0.20    0.12
 -14  15   1    0.09    0.11
 -13 -15   1    0.04    0.09
 -13  15   1    0.15    0.15
 -13  15   1    0.17    0.11
 -13  15   1    0.19    0.12
 -12 -15   1    0.03    0.08
 -12  15   1    0.04    0.14
 -12  15   1   -0.12    0.10
 -12  15   1    0.17    0.10
 -11 -15   1    0.11    0.08
 -11  15   1    0.17    0.10
 -11  15   1    0.00    0.13
 -11  15   1    0.05    0.09
 -10 -15   1    0.39    0.10
 -10  15   1    0.08    0.13
 -10  15   1    0.22    0.10
 -10  15   1    0.22    0.11
  -9 -15   1    0.32    0.09
  -9  15   1    0.08    0.10
  -9  15   1    0.15    0.10
  -9  15   1    0.12    0.13
  -8 -15   1    0.70    0.11
  -8  15   1    0.36    0.15
  -8  15   1    0.45    0.12
  -8  15   1    0.61    0.12
  -7 -15   1    1.96    0.16
  -7  15   1    2.08    0.23
  -7  15   1    2.02    0.17
  -7  15   1    2.10    0.19
   6 -15  -1    0.16    0.08
  -6 -15   1    0.22    0.08
  -6  15   1    0.00    0.09
  -6  15   1    0.24    0.12
  -6  15   1    0.15    0.08
  -5 -15   1    0.06    0.06
   5 -15  -1    0.00    0.07
   5  15  -1    0.00    0.06
  -5  15   1   -0.04    0.07
  -5  15   1   -0.01    0.08
   5  15  -1    0.05    0.05
  -5  15   1    0.10    0.10
  -4 -15   1    0.47    0.08
   4 -15  -1    0.59    0.08
   4 -15  -1    0.49    0.10
  -4  15   1    0.66    0.11
  -4  15   1    0.51    0.13
   4  15  -1    0.42    0.07
   4  15  -1    0.50    0.09
  -4  15   1    0.40    0.09
   4  15  -1    0.53    0.07
  -3 -15   1    0.04    0.06
   3 -15  -1    0.20    0.06
   3 -15  -1    0.13    0.07
  -3  15   1    0.21    0.08
  -3  15   1    0.03    0.07
   3  15  -1    0.05    0.06
   3  15  -1    0.06    0.07
  -3  15   1    0.00    0.08
   3  15  -1    0.24    0.07
  -2 -15   1    0.04    0.05
   2 -15  -1    0.02    0.05
   2 -15  -1    0.03    0.06
  -2  15   1    0.00    0.06
   2  15  -1   -0.01    0.06
  -2  15   1    0.02    0.07
   2  15  -1    0.00    0.07
  -2  15   1   -0.01    0.08
   2  15  -1    0.06    0.06
   1 -15  -1    1.04    0.10
  -1 -15   1    0.85    0.09
  -1  15   1    0.92    0.10
  -1  15   1    1.23    0.13
   1  15  -1    0.86    0.10
   1  15  -1    0.75    0.11
   1  15  -1    0.60    0.10
  -1  15   1    0.87    0.11
   0 -15   1    0.45    0.07
   0 -15  -1    0.49    0.08
   0  15   1    0.50    0.09
   0  15   1    0.47    0.07
   0  15  -1    0.43    0.09
   0  15  -1    0.23    0.09
   0  15  -1    0.33    0.08
   0  15   1    0.45    0.09
   1 -15   1   -0.09    0.05
   1 -15   1   -0.05    0.04
  -1 -15  -1    0.03    0.05
  -1  15  -1    0.16    0.08
   1  15   1    0.06    0.06
  -1  15  -1    0.06    0.08
   1  15   1    0.00    0.05
  -1  15  -1    0.03    0.07
   1  15   1    0.06    0.06
   2 -15   1    2.11    0.14
   2 -15   1    2.27    0.16
  -2 -15  -1    2.41    0.15
  -2  15  -1    2.12    0.19
  -2  15  -1    2.18    0.16
   2  15   1    2.17    0.16
  -2  15  -1    2.09    0.17
   2  15   1    2.30    0.13
   2  15   1    2.56    0.15
   3 -15   1    1.17    0.10
   3 -15   1    0.99    0.11
  -3 -15  -1    1.05    0.11
   3  15   1    1.04    0.07
  -3  15  -1    0.84    0.11
  -3  15  -1    0.81    0.12
  -3  15  -1    0.98    0.16
   3  15   1    0.92    0.08
   3  15   1    1.15    0.10
   4 -15   1    0.06    0.06
  -4 -15  -1    0.01    0.05
  -4  15  -1   -0.09    0.07
  -4  15  -1   -0.04    0.10
  -4  15  -1   -0.04    0.07
  -5 -15  -1    0.68    0.09
  -5  15  -1    0.80    0.13
  -5  15  -1    0.64    0.11
  -5  15  -1    0.80    0.15
  -6 -15  -1    0.15    0.07
  -6  15  -1    0.09    0.09
  -6  15  -1    0.13    0.13
  -6  15  -1    0.10    0.10
  -7 -15  -1    0.33    0.09
  -7  15  -1    0.65    0.12
  -7  15  -1    0.42    0.15
  -7  15  -1    0.27    0.11
  -8 -15  -1    4.47    0.26
  -8  15  -1    4.73    0.38
  -8  15  -1    5.34    0.32
  -8  15  -1    5.19    0.29
  -9 -15  -1    5.09    0.29
  -9  15  -1    6.41    0.43
  -9  15  -1    5.71    0.31
  -9  15  -1    4.66    0.32
 -10 -15  -1    0.14    0.08
 -10  15  -1    0.18    0.15
 -10  15  -1    0.28    0.11
 -10  15  -1    0.05    0.09
 -11 -15  -1    0.01    0.08
 -11  15  -1    0.05    0.15
 -11  15  -1   -0.04    0.09
 -11  15  -1    0.10    0.10
 -12 -15  -1    0.20    0.10
 -12  15  -1    0.25    0.12
 -12  15  -1    0.03    0.15
 -12  15  -1    0.38    0.12
 -13 -15  -1    0.28    0.10
 -13  15  -1    0.29    0.14
 -13  15  -1   -0.03    0.16
 -13  15  -1    0.29    0.12
 -14 -15  -1    0.11    0.10
 -14  15  -1   -0.12    0.09
 -14  15  -1    0.27    0.14
 -14  15  -1    0.02    0.17
 -15 -15  -1   -0.09    0.10
 -15  15  -1   -0.22    0.14
 -15  15  -1    0.05    0.11
 -15 -16   1    0.20    0.11
 -15  16   1   -0.02    0.17
 -15  16   1    0.40    0.16
 -15  16   1    0.18    0.12
 -14 -16   1    0.16    0.10
 -14  16   1   -0.26    0.12
 -14  16   1    0.10    0.12
 -14  16   1   -0.04    0.10
 -13 -16   1    0.07    0.10
 -13  16   1    0.23    0.11
 -13  16   1    0.10    0.15
 -13  16   1    0.07    0.12
 -12 -16   1    0.23    0.10
 -12  16   1    0.51    0.12
 -12  16   1    0.07    0.15
 -12  16   1    0.20    0.12
 -11 -16   1   -0.03    0.08
 -11  16   1    0.01    0.13
 -11  16   1   -0.06    0.08
 -11  16   1    0.02    0.10
 -10 -16   1    0.22    0.10
 -10  16   1    0.24    0.15
 -10  16   1    0.37    0.11
 -10  16   1    0.39    0.13
  -9 -16   1    1.51    0.16
  -9  16   1    1.67    0.18
  -9  16   1    1.71    0.16
  -9  16   1    1.86    0.24
  -8 -16   1    0.01    0.07
  -8  16   1    0.20    0.14
  -8  16   1    0.44    0.12
  -8  16   1    0.37    0.11
  -7 -16   1    1.08    0.12
  -7  16   1    1.29    0.15
  -7  16   1    0.93    0.13
  -7  16   1    1.01    0.19
  -6 -16   1   -0.02    0.06
   6 -16  -1    0.04    0.07
  -6  16   1    0.06    0.10
  -6  16   1   -0.01    0.08
  -6  16   1    0.21    0.12
  -5 -16   1    0.34    0.08
   5 -16  -1    0.14    0.08
  -5  16   1    0.33    0.13
   5  16  -1    0.27    0.06
  -5  16   1    0.18    0.09
  -5  16   1    0.44    0.11
  -4 -16   1    1.05    0.11
   4 -16  -1    0.80    0.10
   4 -16  -1    0.84    0.12
  -4  16   1    0.93    0.11
   4  16  -1    1.04    0.12
  -4  16   1    0.80    0.14
  -4  16   1    0.81    0.12
   4  16  -1    1.07    0.10
   4  16  -1    0.97    0.10
  -3 -16   1    0.07    0.06
   3 -16  -1    0.06    0.06
   3 -16  -1   -0.04    0.06
  -3  16   1    0.03    0.08
   3  16  -1   -0.05    0.06
  -3  16   1   -0.01    0.07
   3  16  -1    0.11    0.07
   3  16  -1   -0.02    0.07
  -3  16   1    0.24    0.11
   2 -16  -1    0.40    0.09
  -2 -16   1    0.62    0.09
   2 -16  -1    0.42    0.08
   2  16  -1    0.56    0.10
  -2  16   1    0.38    0.08
   2  16  -1    0.43    0.10
   2  16  -1    0.54    0.09
  -2  16   1    0.41    0.10
  -2  16   1    0.50    0.12
  -1 -16   1    1.22    0.11
   1 -16  -1    1.01    0.11
  -1  16   1    1.15    0.12
   1  16  -1    0.88    0.11
  -1  16   1    1.20    0.14
   1  16  -1    1.26    0.13
   1  16  -1    1.12    0.13
  -1  16   1    1.04    0.11
   0 -16  -1    0.19    0.06
   0 -16   1    0.23    0.07
   0  16  -1    0.18    0.08
   0  16   1    0.14    0.08
   0  16   1    0.17    0.06
   0  16  -1    0.09    0.08
   0  16   1    0.10    0.08
   0  16  -1    0.01    0.08
  -1 -16  -1   -0.01    0.05
   1 -16   1    0.05    0.05
   1 -16   1    0.05    0.07
  -1  16  -1    0.05    0.09
  -1  16  -1    0.09    0.07
  -1  16  -1   -0.02    0.08
   1  16   1   -0.09    0.05
   1  16   1    0.07    0.07
   1  16   1   -0.03    0.06
   2 -16   1    0.09    0.07
  -2 -16  -1    0.03    0.05
   2 -16   1    0.17    0.06
   2  16   1    0.07    0.06
  -2  16  -1    0.16    0.08
   2  16   1    0.09    0.05
  -2  16  -1    0.15    0.09
  -2  16  -1    0.02    0.10
   2  16   1    0.05    0.06
  -3 -16  -1    0.13    0.06
   3 -16   1    0.24    0.06
   3 -16   1    0.29    0.08
  -3  16  -1    0.24    0.09
  -3  16  -1    0.16    0.11
   3  16   1    0.26    0.05
   3  16   1    0.17    0.04
  -3  16  -1    0.11    0.08
  -4 -16  -1   -0.03    0.06
   4 -16   1    0.04    0.07
  -4  16  -1    0.02    0.09
  -4  16  -1    0.07    0.11
  -4  16  -1    0.07    0.08
  -5 -16  -1    1.55    0.14
  -5  16  -1    1.58    0.21
  -5  16  -1    1.60    0.15
  -5  16  -1    1.29    0.16
  -6 -16  -1    0.08    0.07
  -6  16  -1    0.00    0.09
  -6  16  -1   -0.01    0.12
  -6  16  -1    0.10    0.10
  -7 -16  -1    1.28    0.13
  -7  16  -1    1.49    0.17
  -7  16  -1    1.22    0.14
  -7  16  -1    1.16    0.20
  -8 -16  -1   -0.02    0.06
  -8  16  -1    0.05    0.14
  -8  16  -1   -0.07    0.08
  -8  16  -1    0.07    0.10
  -9 -16  -1    0.36    0.10
  -9  16  -1    0.25    0.12
  -9  16  -1    0.33    0.11
  -9  16  -1   -0.04    0.13
 -10 -16  -1    0.26    0.09
 -10  16  -1    0.21    0.11
 -10  16  -1   -0.06    0.13
 -10  16  -1    0.27    0.12
 -11 -16  -1    0.09    0.08
 -11  16  -1   -0.11    0.09
 -11  16  -1    0.00    0.10
 -11  16  -1   -0.02    0.14
 -12 -16  -1    0.06    0.09
 -12  16  -1    0.11    0.11
 -12  16  -1    0.10    0.15
 -12  16  -1    0.00    0.10
 -13 -16  -1    0.26    0.11
 -13  16  -1    0.30    0.13
 -13  16  -1    0.44    0.14
 -13  16  -1    0.30    0.18
 -14 -16  -1    0.11    0.10
 -14  16  -1   -0.10    0.16
 -14  16  -1   -0.03    0.12
 -14  16  -1    0.10    0.12
 -15 -16  -1    0.20    0.12
 -15  16  -1    0.09    0.13
 -15 -17   1    0.02    0.11
 -15  17   1   -0.05    0.11
 -15  17   1   -0.01    0.13
 -14 -17   1    0.03    0.10
 -14  17   1    0.09    0.11
 -14  17   1   -0.10    0.11
 -14  17   1   -0.20    0.15
 -13 -17   1    0.00    0.09
 -13  17   1    0.12    0.13
 -13  17   1    0.10    0.11
 -13  17   1   -0.10    0.13
 -12 -17   1    0.03    0.08
 -12  17   1   -0.03    0.09
 -12  17   1    0.05    0.14
 -12  17   1    0.02    0.11
 -11 -17   1    0.02    0.08
 -11  17   1   -0.02    0.09
 -11  17   1    0.15    0.11
 -11  17   1   -0.03    0.12
 -10 -17   1    0.11    0.08
 -10  17   1    0.02    0.09
 -10  17   1    0.08    0.10
 -10  17   1   -0.02    0.13
  -9 -17   1    2.82    0.21
  -9  17   1    2.73    0.29
  -9  17   1    2.66    0.23
  -9  17   1    2.95    0.22
  -8 -17   1    1.42    0.15
  -8  17   1    1.47    0.15
  -8  17   1    1.34    0.17
  -8  17   1    1.03    0.20
  -7 -17   1   -0.09    0.06
  -7  17   1    0.15    0.14
  -7  17   1    0.02    0.09
  -7  17   1    0.02    0.10
  -6 -17   1    0.24    0.08
  -6  17   1    0.16    0.12
  -6  17   1    0.24    0.11
  -6  17   1    0.08    0.09
   5 -17  -1    0.32    0.09
  -5 -17   1    0.30    0.08
   5  17  -1    0.17    0.06
  -5  17   1    0.18    0.10
  -5  17   1    0.35    0.13
  -5  17   1    0.27    0.09
   4 -17  -1    1.01    0.13
  -4 -17   1    1.12    0.12
   4 -17  -1    1.19    0.12
  -4  17   1    1.34    0.14
  -4  17   1    1.20    0.14
  -4  17   1    1.30    0.17
   4  17  -1    1.25    0.11
   3 -17  -1    0.44    0.10
   3 -17  -1    0.49    0.09
  -3 -17   1    0.64    0.10
  -3  17   1    0.38    0.13
  -3  17   1    0.46    0.11
   3  17  -1    0.76    0.10
  -3  17   1    0.70    0.10
   3  17  -1    0.67    0.11
   3  17  -1    0.64    0.09
   2 -17  -1    0.13    0.07
  -2 -17   1    0.01    0.06
   2 -17  -1    0.05    0.07
   2  17  -1    0.16    0.08
  -2  17   1    0.07    0.08
  -2  17   1    0.09    0.10
   2  17  -1    0.03    0.08
   2  17  -1    0.13    0.08
  -2  17   1   -0.02    0.08
  -1 -17   1    0.64    0.09
   1 -17  -1    0.66    0.10
   1  17  -1    0.59    0.11
  -1  17   1    0.84    0.11
   1  17  -1    0.78    0.10
   1  17  -1    0.50    0.11
  -1  17   1    0.82    0.10
  -1  17   1    0.76    0.13
   0 -17   1    0.21    0.07
   0 -17  -1    0.24    0.07
   0  17  -1    0.18    0.10
   0  17   1    0.36    0.09
   0  17  -1    0.30    0.11
   0  17   1    0.35    0.09
   0  17  -1    0.03    0.07
   0  17   1    0.35    0.08
   1 -17   1    0.03    0.06
  -1 -17  -1    0.13    0.07
   1 -17   1    0.22    0.08
  -1  17  -1    0.17    0.10
   1  17   1    0.15    0.08
   1  17   1    0.05    0.06
   1  17   1    0.23    0.08
  -1  17  -1    0.12    0.08
  -1  17  -1    0.20    0.09
   2 -17   1   -0.03    0.06
  -2 -17  -1    0.05    0.06
   2 -17   1    0.15    0.06
  -2  17  -1    0.10    0.11
   2  17   1    0.13    0.07
   2  17   1    0.20    0.06
  -2  17  -1    0.00    0.08
  -2  17  -1    0.04    0.09
   3 -17   1    0.61    0.08
  -3 -17  -1    0.36    0.08
   3 -17   1    0.53    0.10
  -3  17  -1    0.59    0.12
  -3  17  -1    0.55    0.14
  -3  17  -1    0.58    0.11
  -4 -17  -1    2.98    0.19
  -4  17  -1    2.75    0.26
  -4  17  -1    3.09    0.23
  -4  17  -1    3.02    0.21
  -5 -17  -1    0.40    0.09
  -5  17  -1    0.53    0.15
  -5  17  -1    0.50    0.11
  -5  17  -1    0.48    0.12
  -6 -17  -1    0.38    0.09
  -6  17  -1    0.17    0.09
  -6  17  -1    0.30    0.11
  -6  17  -1    0.22    0.15
  -7 -17  -1    1.17    0.13
  -7  17  -1    0.89    0.13
  -7  17  -1    1.19    0.20
  -7  17  -1    1.07    0.15
  -8 -17  -1    0.96    0.13
  -8  17  -1    1.02    0.14
  -8  17  -1    1.08    0.21
  -8  17  -1    0.94    0.15
  -9 -17  -1    0.42    0.10
  -9  17  -1    0.40    0.12
  -9  17  -1    0.22    0.15
  -9  17  -1    0.43    0.13
 -10 -17  -1    0.10    0.08
 -10  17  -1    0.04    0.09
 -10  17  -1   -0.08    0.14
 -10  17  -1    0.04    0.11
 -11 -17  -1    0.36    0.11
 -11  17  -1    0.30    0.16
 -11  17  -1    0.28    0.11
 -11  17  -1    0.09    0.11
 -12 -17  -1    0.16    0.10
 -12  17  -1   -0.11    0.10
 -12  17  -1    0.01    0.11
 -12  17  -1    0.07    0.17
 -13 -17  -1    0.11    0.10
 -13  17  -1   -0.07    0.16
 -13  17  -1    0.25    0.12
 -13  17  -1    0.11    0.12
 -14 -17  -1    0.29    0.11
 -14  17  -1    0.22    0.13
 -14  17  -1    0.00    0.13
 -14  17  -1   -0.03    0.17
 -15 -17  -1    0.23    0.13
 -15  17  -1    0.11    0.12
 -15 -18   1    0.19    0.13
 -15  18   1    0.43    0.15
 -14 -18   1    0.21    0.12
 -14  18   1   -0.01    0.16
 -14  18   1    0.16    0.13
 -14  18   1    0.24    0.12
 -13 -18   1    0.23    0.11
 -13  18   1    0.00    0.16
 -13  18   1    0.19    0.11
 -13  18   1    0.23    0.14
 -12 -18   1    0.02    0.09
 -12  18   1   -0.02    0.16
 -12  18   1   -0.04    0.11
 -12  18   1    0.21    0.11
 -11 -18   1   -0.02    0.08
 -11  18   1    0.03    0.09
 -11  18   1   -0.13    0.10
 -11  18   1    0.31    0.16
 -10 -18   1   -0.01    0.08
 -10  18   1    0.02    0.14
 -10  18   1    0.03    0.10
 -10  18   1    0.02    0.09
  -9 -18   1    0.91    0.13
  -9  18   1    0.90    0.20
  -9  18   1    0.89    0.15
  -9  18   1    0.96    0.14
  -8 -18   1   -0.01    0.07
  -8  18   1    0.01    0.10
  -8  18   1   -0.07    0.08
  -8  18   1   -0.05    0.12
  -7 -18   1    0.07    0.08
  -7  18   1    0.20    0.14
  -7  18   1    0.12    0.09
  -7  18   1    0.02    0.10
  -6 -18   1    0.05    0.07
  -6  18   1    0.00    0.08
  -6  18   1   -0.01    0.12
  -6  18   1    0.05    0.10
   5 -18  -1    1.97    0.17
  -5 -18   1    1.89    0.16
  -5  18   1    1.84    0.16
  -5  18   1    1.67    0.21
  -5  18   1    1.85    0.19
   4 -18  -1    2.77    0.18
  -4 -18   1    2.48    0.19
   4 -18  -1    2.67    0.21
  -4  18   1    2.72    0.25
   4  18  -1    2.90    0.16
  -4  18   1    2.72    0.22
  -4  18   1    2.47    0.19
   3 -18  -1    0.98    0.13
   3 -18  -1    1.01    0.12
  -3 -18   1    0.94    0.12
  -3  18   1    1.34    0.17
  -3  18   1    1.02    0.13
   3  18  -1    1.06    0.13
   3  18  -1    0.96    0.11
  -3  18   1    1.21    0.14
   2 -18  -1    6.73    0.36
   2 -18  -1    6.19    0.32
  -2 -18   1    6.10    0.32
  -2  18   1    6.54    0.35
   2  18  -1    6.60    0.35
  -2  18   1    6.66    0.38
  -2  18   1    6.63    0.32
   2  18  -1    6.14    0.31
   2  18  -1    6.35    0.34
   1 -18  -1    2.52    0.18
   1 -18  -1    2.88    0.21
  -1 -18   1    2.47    0.18
  -1  18   1    2.75    0.22
   1  18  -1    2.40    0.22
   1  18  -1    2.51    0.18
   1  18  -1    2.87    0.21
  -1  18   1    2.85    0.18
  -1  18   1    2.83    0.21
   0 -18  -1    5.00    0.28
   0 -18   1    5.28    0.28
   0  18  -1    5.41    0.31
   0  18   1    6.02    0.32
   0  18   1    5.69    0.27
   0  18   1    5.61    0.30
   0  18  -1    5.42    0.29
   0  18  -1    5.41    0.33
  -1 -18  -1    0.50    0.09
   1 -18   1    0.51    0.09
   1 -18   1    0.60    0.11
  -1  18  -1    0.49    0.10
   1  18   1    0.47    0.08
   1  18   1    0.53    0.10
  -1  18  -1    0.66    0.12
  -1  18  -1    0.44    0.13
  -2 -18  -1    2.82    0.19
   2 -18   1    2.42    0.17
   2 -18   1    2.93    0.21
  -2  18  -1    2.60    0.20
   2  18   1    2.86    0.15
  -2  18  -1    2.68    0.21
  -2  18  -1    2.83    0.25
   3 -18   1    3.04    0.21
   3 -18   1    3.05    0.18
  -3 -18  -1    2.67    0.19
  -3  18  -1    2.78    0.22
  -3  18  -1    3.25    0.28
  -3  18  -1    2.87    0.20
  -4 -18  -1    0.10    0.07
  -4  18  -1   -0.09    0.09
  -4  18  -1    0.19    0.14
  -4  18  -1    0.13    0.09
  -5 -18  -1   -0.04    0.07
  -5  18  -1   -0.04    0.12
  -5  18  -1    0.07    0.10
  -5  18  -1    0.01    0.09
  -6 -18  -1    0.56    0.10
  -6  18  -1    0.77    0.17
  -6  18  -1    0.66    0.12
  -6  18  -1    0.72    0.14
  -7 -18  -1   -0.15    0.06
  -7  18  -1   -0.01    0.14
  -7  18  -1    0.09    0.09
  -7  18  -1   -0.03    0.09
  -8 -18  -1    1.74    0.16
  -8  18  -1    1.71    0.19
  -8  18  -1    2.18    0.26
  -8  18  -1    1.92    0.18
  -9 -18  -1    0.00    0.08
  -9  18  -1   -0.01    0.09
  -9  18  -1   -0.15    0.12
  -9  18  -1    0.07    0.11
 -10 -18  -1    1.11    0.15
 -10  18  -1    0.53    0.19
 -10  18  -1    0.87    0.16
 -10  18  -1    1.00    0.15
 -11 -18  -1    0.12    0.09
 -11  18  -1    0.18    0.12
 -11  18  -1    0.04    0.11
 -11  18  -1    0.09    0.16
 -12 -18  -1    0.38    0.12
 -12  18  -1    0.08    0.16
 -12  18  -1    0.15    0.13
 -12  18  -1    0.32    0.12
 -13 -18  -1    0.16    0.11
 -13  18  -1    0.12    0.12
 -13  18  -1    0.08    0.17
 -13  18  -1    0.13    0.11
 -14 -18  -1    0.14    0.12
 -14  18  -1    0.20    0.13
 -14 -19   1    0.06    0.10
 -14  19   1    0.26    0.13
 -14  19   1    0.13    0.13
 -13 -19   1    0.08    0.10
 -13  19   1   -0.07    0.10
 -13  19   1    0.00    0.11
 -13  19   1    0.00    0.15
 -12 -19   1    0.21    0.11
 -12  19   1    0.11    0.11
 -12  19   1    0.17    0.16
 -12  19   1    0.35    0.14
 -11 -19   1    0.36    0.11
 -11  19   1    0.13    0.15
 -11  19   1    0.23    0.12
 -11  19   1    0.36    0.13
 -10 -19   1    0.05    0.08
 -10  19   1   -0.06    0.10
 -10  19   1   -0.15    0.12
 -10  19   1   -0.09    0.09
  -9 -19   1    1.04    0.15
  -9  19   1    1.22    0.23
  -9  19   1    1.44    0.16
  -9  19   1    1.20    0.17
  -8 -19   1   -0.06    0.07
  -8  19   1    0.13    0.14
  -8  19   1    0.17    0.10
  -8  19   1   -0.05    0.09
  -7 -19   1    0.12    0.08
  -7  19   1   -0.07    0.12
  -7  19   1   -0.07    0.08
  -7  19   1    0.10    0.09
  -6 -19   1    0.02    0.07
  -6  19   1    0.18    0.13
  -6  19   1   -0.08    0.09
  -6  19   1    0.08    0.09
  -5 -19   1   -0.03    0.06
  -5  19   1    0.01    0.12
  -5  19   1    0.00    0.08
  -5  19   1    0.14    0.10
   4 -19  -1    1.59    0.17
  -4 -19   1    1.75    0.16
   4 -19  -1    1.65    0.15
   4  19  -1    1.90    0.13
  -4  19   1    1.76    0.21
  -4  19   1    1.98    0.18
  -4  19   1    1.60    0.16
  -3 -19   1    0.48    0.10
   3 -19  -1    0.51    0.10
   3 -19  -1    0.40    0.11
  -3  19   1    0.67    0.11
  -3  19   1    0.33    0.13
   3  19  -1    0.46    0.09
  -3  19   1    0.46    0.12
   2 -19  -1    2.61    0.19
  -2 -19   1    2.65    0.19
   2 -19  -1    2.83    0.22
  -2  19   1    2.86    0.21
  -2  19   1    2.81    0.24
   2  19  -1    2.65    0.20
   2  19  -1    2.54    0.18
  -2  19   1    2.65    0.19
   2  19  -1    2.43    0.21
  -1 -19   1   -0.02    0.07
   1 -19  -1    0.08    0.08
   1 -19  -1    0.18    0.09
   1  19  -1    0.08    0.08
   1  19  -1    0.03    0.09
  -1  19   1    0.08    0.08
  -1  19   1    0.04    0.09
  -1  19   1    0.06    0.10
   1  19  -1    0.19    0.11
   0 -19   1    0.54    0.10
   0 -19   1    0.77    0.12
   0 -19  -1    0.30    0.09
   0  19  -1    0.36    0.11
   0  19   1    0.24    0.08
   0  19  -1    0.39    0.10
   0  19   1    0.42    0.11
   0  19  -1    0.41    0.12
   1 -19   1    3.76    0.25
   1 -19   1    3.51    0.21
  -1 -19  -1    3.51    0.22
  -1  19  -1    3.96    0.29
   1  19   1    3.39    0.19
  -1  19  -1    3.54    0.22
   1  19   1    3.49    0.24
  -1  19  -1    3.44    0.25
  -2 -19  -1    2.52    0.19
   2 -19   1    2.83    0.19
   2 -19   1    2.86    0.22
  -2  19  -1    2.99    0.27
  -2  19  -1    3.06    0.21
  -2  19  -1    3.09    0.24
   2  19   1    2.80    0.16
   3 -19   1    0.23    0.07
  -3 -19  -1    0.19    0.08
  -3  19  -1    0.16    0.10
  -3  19  -1    0.17    0.11
  -3  19  -1    0.15    0.13
  -4 -19  -1    0.56    0.10
  -4  19  -1    0.82    0.14
  -4  19  -1    0.74    0.12
  -4  19  -1    0.65    0.17
  -5 -19  -1    0.15    0.09
  -5  19  -1    0.04    0.13
  -5  19  -1    0.25    0.11
  -5  19  -1    0.36    0.10
  -6 -19  -1    0.22    0.09
  -6  19  -1    0.38    0.12
  -6  19  -1    0.46    0.11
  -6  19  -1    0.31    0.15
  -7 -19  -1   -0.03    0.07
  -7  19  -1   -0.10    0.08
  -7  19  -1   -0.08    0.08
  -7  19  -1    0.05    0.13
  -8 -19  -1    0.01    0.08
  -8  19  -1   -0.04    0.09
  -8  19  -1   -0.03    0.10
  -8  19  -1   -0.08    0.13
  -9 -19  -1    0.12    0.08
  -9  19  -1    0.05    0.11
  -9  19  -1   -0.04    0.15
  -9  19  -1    0.00    0.10
 -10 -19  -1    0.09    0.09
 -10  19  -1    0.19    0.11
 -10  19  -1    0.12    0.11
 -10  19  -1   -0.23    0.13
 -11 -19  -1    0.11    0.09
 -11  19  -1    0.16    0.11
 -11  19  -1   -0.12    0.15
 -11  19  -1    0.19    0.12
 -12 -19  -1    0.09    0.10
 -12  19  -1    0.25    0.12
 -12  19  -1   -0.02    0.15
 -12  19  -1    0.02    0.12
 -13 -19  -1    0.41    0.13
 -13  19  -1    0.14    0.14
 -13  19  -1    0.45    0.15
 -13  19  -1    0.40    0.21
 -14 -19  -1    0.05    0.11
 -14  19  -1    0.18    0.13
 -14 -20   1    0.02    0.11
 -14  20   1    0.23    0.13
 -13 -20   1   -0.05    0.09
 -13  20   1    0.16    0.14
 -13  20   1   -0.22    0.16
 -13  20   1    0.05    0.11
 -12 -20   1    0.09    0.10
 -12  20   1    0.01    0.12
 -12  20   1    0.06    0.10
 -12  20   1   -0.19    0.15
 -11 -20   1   -0.05    0.08
 -11  20   1   -0.06    0.13
 -11  20   1   -0.18    0.09
 -11  20   1   -0.02    0.10
 -10 -20   1    0.54    0.13
 -10  20   1    0.71    0.14
 -10  20   1    0.71    0.20
 -10  20   1    0.70    0.15
  -9 -20   1    0.13    0.09
  -9  20   1    0.26    0.12
  -9  20   1    0.21    0.11
  -9  20   1   -0.14    0.13
  -8 -20   1    0.41    0.11
  -8  20   1    0.28    0.12
  -8  20   1    0.43    0.16
  -8  20   1    0.44    0.12
  -7 -20   1   -0.15    0.06
  -7  20   1    0.01    0.09
  -7  20   1    0.02    0.09
  -7  20   1   -0.14    0.10
  -6 -20   1    0.11    0.08
  -6  20   1    0.15    0.09
  -6  20   1    0.19    0.13
  -6  20   1    0.12    0.10
  -5 -20   1    0.25    0.09
  -5  20   1    0.25    0.11
  -5  20   1    0.28    0.14
  -5  20   1    0.41    0.10
   4 -20  -1    1.10    0.15
   4 -20  -1    1.22    0.13
  -4 -20   1    1.31    0.14
  -4  20   1    0.85    0.12
  -4  20   1    1.22    0.18
  -4  20   1    1.30    0.16
   4  20  -1    1.07    0.11
   3 -20  -1    0.25    0.08
  -3 -20   1    0.21    0.09
   3 -20  -1    0.10    0.09
  -3  20   1    0.19    0.12
  -3  20   1    0.17    0.09
  -3  20   1    0.21    0.10
   3  20  -1    0.20    0.08
   2 -20  -1    1.10    0.15
   2 -20  -1    1.07    0.13
  -2 -20   1    1.24    0.13
  -2  20   1    1.33    0.18
   2  20  -1    1.03    0.12
  -2  20   1    1.08    0.15
  -2  20   1    1.34    0.13
   1 -20  -1    0.28    0.09
   1 -20  -1    0.39    0.11
  -1 -20   1    0.31    0.09
   1  20  -1    0.30    0.12
  -1  20   1    0.42    0.10
  -1  20   1    0.43    0.12
   1  20  -1    0.48    0.12
   1  20  -1    0.41    0.10
   0 -20   1    1.88    0.18
   0 -20   1    1.93    0.16
   0 -20  -1    1.46    0.15
   0  20  -1    1.46    0.15
   0  20  -1    1.77    0.18
   0  20   1    1.98    0.15
   0  20  -1    1.87    0.19
   0  20   1    1.65    0.17
   1 -20   1    1.28    0.14
  -1 -20  -1    1.71    0.15
   1 -20   1    1.39    0.16
  -1  20  -1    1.35    0.18
   1  20   1    1.61    0.13
  -1  20  -1    1.45    0.16
  -1  20  -1    1.24    0.14
   2 -20   1   -0.12    0.08
  -2 -20  -1    0.09    0.07
   2 -20   1   -0.08    0.06
  -2  20  -1   -0.09    0.09
  -2  20  -1    0.04    0.12
  -2  20  -1   -0.12    0.08
   3 -20   1    1.83    0.15
  -3 -20  -1    1.64    0.16
  -3  20  -1    1.69    0.16
  -3  20  -1    2.63    0.25
  -3  20  -1    1.91    0.19
  -4 -20  -1    2.00    0.17
  -4  20  -1    1.92    0.19
  -4  20  -1    2.13    0.23
  -4  20  -1    1.90    0.18
  -5 -20  -1    0.03    0.07
  -5  20  -1   -0.07    0.10
  -5  20  -1   -0.21    0.11
  -5  20  -1    0.13    0.09
  -6 -20  -1    0.25    0.09
  -6  20  -1   -0.10    0.09
  -6  20  -1    0.13    0.10
  -6  20  -1    0.03    0.14
  -7 -20  -1   -0.03    0.08
  -7  20  -1   -0.04    0.09
  -7  20  -1   -0.05    0.08
  -7  20  -1   -0.18    0.13
  -8 -20  -1    0.18    0.09
  -8  20  -1    0.04    0.15
  -8  20  -1    0.06    0.11
  -8  20  -1    0.18    0.11
  -9 -20  -1    0.02    0.09
  -9  20  -1    0.21    0.17
  -9  20  -1    0.12    0.12
  -9  20  -1    0.09    0.11
 -10 -20  -1    0.09    0.09
 -10  20  -1   -0.10    0.10
 -10  20  -1   -0.33    0.12
 -10  20  -1    0.06    0.10
 -11 -20  -1    0.23    0.10
 -11  20  -1    0.10    0.17
 -11  20  -1    0.17    0.13
 -11  20  -1    0.11    0.11
 -12 -20  -1    0.04    0.09
 -12  20  -1   -0.05    0.11
 -12  20  -1    0.21    0.17
 -12  20  -1    0.07    0.12
 -13 -20  -1   -0.04    0.11
 -13  20  -1   -0.02    0.12
 -13  20  -1    0.09    0.14
 -13 -21   1   -0.03    0.11
 -13  21   1    0.14    0.13
 -12 -21   1    0.05    0.10
 -12  21   1    0.13    0.11
 -12  21   1   -0.10    0.15
 -12  21   1    0.27    0.14
 -11 -21   1    0.08    0.10
 -11  21   1    0.18    0.17
 -11  21   1    0.22    0.14
 -11  21   1    0.36    0.12
 -10 -21   1   -0.07    0.09
 -10  21   1    0.11    0.15
 -10  21   1   -0.05    0.09
 -10  21   1    0.07    0.11
  -9 -21   1    0.00    0.08
  -9  21   1    0.22    0.16
  -9  21   1   -0.03    0.09
  -9  21   1    0.16    0.12
  -8 -21   1    0.13    0.09
  -8  21   1    0.38    0.12
  -8  21   1    0.07    0.15
  -8  21   1    0.05    0.10
  -7 -21   1    0.12    0.08
  -7  21   1    0.08    0.11
  -7  21   1    0.10    0.10
  -7  21   1    0.17    0.14
  -6 -21   1   -0.01    0.07
  -6  21   1    0.05    0.13
  -6  21   1    0.03    0.09
  -6  21   1    0.15    0.11
  -5 -21   1    0.36    0.10
  -5  21   1    0.26    0.14
  -5  21   1    0.39    0.12
  -5  21   1    0.35    0.10
   4 -21  -1    1.24    0.13
  -4 -21   1    1.37    0.15
  -4  21   1    1.21    0.19
  -4  21   1    1.16    0.15
  -4  21   1    1.19    0.14
  -3 -21   1    0.06    0.07
   3 -21  -1    0.10    0.08
   3 -21  -1   -0.01    0.08
  -3  21   1   -0.08    0.07
  -3  21   1   -0.13    0.09
   3  21  -1    0.14    0.08
   2 -21  -1    0.62    0.13
  -2 -21   1    0.79    0.11
   2 -21  -1    0.86    0.12
  -2  21   1    0.69    0.11
   2  21  -1    0.75    0.11
  -2  21   1    0.45    0.14
  -1 -21   1   -0.05    0.07
   1 -21  -1   -0.04    0.08
   1 -21  -1   -0.10    0.06
  -1  21   1    0.04    0.07
  -1  21   1   -0.03    0.10
   1  21  -1   -0.03    0.08
   0 -21   1    0.35    0.09
   0 -21   1    0.07    0.09
   0 -21  -1    0.19    0.09
   0  21   1    0.37    0.08
   0  21  -1    0.17    0.10
   0  21  -1    0.21    0.09
   0  21  -1    0.13    0.11
   1 -21   1    0.91    0.13
   1 -21   1    0.58    0.10
  -1 -21  -1    0.65    0.11
  -1  21  -1    0.81    0.14
  -1  21  -1    0.96    0.16
  -1  21  -1    0.72    0.12
   1  21   1    0.78    0.09
   2 -21   1    1.26    0.13
  -2 -21  -1    0.97    0.13
  -2  21  -1    1.33    0.16
  -2  21  -1    1.12    0.18
  -2  21  -1    1.10    0.14
   3 -21   1    0.18    0.08
  -3 -21  -1    0.32    0.09
  -3  21  -1    0.10    0.09
  -3  21  -1    0.43    0.12
  -3  21  -1    0.31    0.13
  -4 -21  -1    0.11    0.08
  -4  21  -1    0.36    0.11
  -4  21  -1    0.28    0.11
  -4  21  -1   -0.11    0.11
  -5 -21  -1    0.11    0.09
  -5  21  -1    0.41    0.16
  -5  21  -1    0.03    0.09
  -5  21  -1    0.24    0.11
  -6 -21  -1    0.62    0.12
  -6  21  -1    0.30    0.17
  -6  21  -1    0.43    0.12
  -6  21  -1    0.65    0.14
  -7 -21  -1    0.03    0.08
  -7  21  -1    0.04    0.11
  -7  21  -1    0.21    0.11
  -7  21  -1    0.18    0.14
  -8 -21  -1    0.22    0.10
  -8  21  -1    0.23    0.13
  -8  21  -1    0.00    0.10
  -8  21  -1    0.28    0.16
  -9 -21  -1    0.15    0.10
  -9  21  -1    0.09    0.10
  -9  21  -1   -0.01    0.15
  -9  21  -1    0.08    0.12
 -10 -21  -1    0.23    0.11
 -10  21  -1    0.13    0.11
 -10  21  -1    0.20    0.12
 -10  21  -1   -0.11    0.14
 -11 -21  -1    0.11    0.10
 -11  21  -1   -0.05    0.12
 -11  21  -1   -0.18    0.16
 -11  21  -1    0.07    0.11
 -12 -21  -1    0.05    0.10
 -12  21  -1    0.21    0.14
 -12  21  -1   -0.22    0.15
 -12  21  -1    0.29    0.14
 -13 -21  -1    0.02    0.11
 -13  21  -1   -0.02    0.12
 -13 -22   1    0.05    0.12
 -13  22   1   -0.02    0.12
 -12 -22   1    0.07    0.10
 -12  22   1   -0.16    0.16
 -12  22   1    0.12    0.12
 -11 -22   1    0.05    0.10
 -11  22   1   -0.13    0.15
 -11  22   1   -0.01    0.10
 -10 -22   1    0.05    0.09
 -10  22   1    0.08    0.11
 -10  22   1   -0.14    0.13
  -9 -22   1    0.19    0.10
  -9  22   1    0.18    0.11
  -9  22   1    0.24    0.16
  -9  22   1    0.36    0.14
  -8 -22   1    0.08    0.09
  -8  22   1    0.13    0.10
  -8  22   1    0.02    0.11
  -8  22   1   -0.09    0.14
  -7 -22   1    0.02    0.08
  -7  22   1   -0.21    0.12
  -7  22   1   -0.11    0.08
  -7  22   1   -0.10    0.10
  -6 -22   1   -0.01    0.08
  -6  22   1    0.07    0.13
  -6  22   1    0.10    0.10
  -6  22   1    0.16    0.11
  -5 -22   1    0.12    0.09
  -5  22   1   -0.03    0.13
  -5  22   1    0.12    0.09
   4 -22  -1    1.59    0.15
  -4 -22   1    1.73    0.17
  -4  22   1    1.76    0.22
  -4  22   1    1.95    0.17
   3 -22  -1    0.06    0.08
  -3 -22   1    0.23    0.09
   3  22  -1    0.12    0.08
  -3  22   1    0.15    0.09
  -3  22   1    0.23    0.12
   2 -22  -1    0.10    0.09
   2 -22  -1    0.06    0.08
  -2 -22   1    0.07    0.08
  -2  22   1   -0.01    0.10
   2  22  -1    0.23    0.09
  -2  22   1    0.18    0.09
   1 -22  -1    0.71    0.12
   1 -22  -1    0.83    0.14
  -1 -22   1    0.97    0.13
  -1  22   1    1.16    0.12
  -1  22   1    0.58    0.14
   1  22  -1    0.71    0.11
   0 -22   1    0.06    0.07
   0 -22  -1    0.05    0.07
   0 -22   1    0.03    0.09
   0  22   1    0.19    0.08
   0  22  -1    0.28    0.09
   0  22  -1    0.07    0.11
  -1 -22  -1    0.36    0.10
   1 -22   1    0.63    0.10
  -1  22  -1    0.34    0.11
  -1  22  -1    0.47    0.14
  -1  22  -1    0.47    0.11
   2 -22   1    0.57    0.10
  -2 -22  -1    0.57    0.11
  -2  22  -1    0.52    0.11
  -2  22  -1    0.66    0.16
  -2  22  -1    0.89    0.14
   3 -22   1    0.51    0.09
  -3 -22  -1    0.17    0.09
  -3  22  -1    0.46    0.11
  -3  22  -1    0.49    0.12
  -3  22  -1    0.05    0.13
  -4 -22  -1    0.01    0.07
  -4  22  -1   -0.05    0.10
  -4  22  -1    0.03    0.14
  -4  22  -1    0.01    0.09
  -5 -22  -1    0.09    0.08
  -5  22  -1   -0.06    0.10
  -5  22  -1   -0.01    0.14
  -5  22  -1    0.08    0.10
  -6 -22  -1   -0.11    0.07
  -6  22  -1   -0.17    0.11
  -6  22  -1   -0.02    0.09
  -6  22  -1    0.01    0.10
  -7 -22  -1   -0.03    0.07
  -7  22  -1    0.21    0.12
  -7  22  -1   -0.18    0.13
  -7  22  -1    0.16    0.11
  -8 -22  -1    0.32    0.11
  -8  22  -1    0.25    0.12
  -8  22  -1    0.61    0.20
  -8  22  -1    0.24    0.13
  -9 -22  -1   -0.03    0.09
  -9  22  -1    0.07    0.12
  -9  22  -1    0.00    0.10
  -9  22  -1   -0.14    0.15
 -10 -22  -1   -0.09    0.08
 -10  22  -1   -0.18    0.15
 -10  22  -1   -0.04    0.11
 -10  22  -1    0.06    0.11
 -11 -22  -1    0.07    0.10
 -11  22  -1    0.07    0.18
 -11  22  -1    0.08    0.12
 -11  22  -1   -0.01    0.12
 -12 -22  -1   -0.03    0.10
 -12  22  -1   -0.15    0.15
 -12  22  -1    0.10    0.12
 -12  22  -1    0.13    0.15
 -12 -23   1    0.07    0.11
 -12  23   1    0.32    0.14
 -11 -23   1    0.06    0.10
 -11  23   1    0.10    0.11
 -11  23   1   -0.03    0.15
 -10 -23   1    0.09    0.10
 -10  23   1    0.16    0.11
 -10  23   1   -0.16    0.15
  -9 -23   1   -0.07    0.09
  -9  23   1    0.15    0.16
  -9  23   1    0.10    0.11
  -8 -23   1    0.15    0.09
  -8  23   1    0.12    0.11
  -8  23   1    0.08    0.15
  -7 -23   1    0.59    0.13
  -7  23   1    0.80    0.14
  -7  23   1    0.63    0.19
  -6 -23   1    0.11    0.09
  -6  23   1    0.23    0.10
  -6  23   1    0.07    0.14
  -5 -23   1    0.19    0.09
  -5  23   1    0.10    0.13
  -5  23   1    0.17    0.10
   4 -23  -1   -0.11    0.07
  -4 -23   1   -0.05    0.07
  -4  23   1    0.03    0.09
  -4  23   1   -0.02    0.12
   3 -23  -1    0.12    0.08
  -3 -23   1   -0.02    0.07
  -3  23   1   -0.08    0.11
  -3  23   1    0.11    0.09
   2 -23  -1   -0.07    0.06
  -2 -23   1   -0.08    0.07
   2 -23  -1    0.00    0.08
  -2  23   1   -0.08    0.07
   2  23  -1   -0.01    0.08
  -2  23   1   -0.09    0.10
   1 -23  -1    0.08    0.10
   1 -23  -1    0.04    0.07
  -1 -23   1   -0.06    0.07
   1  23  -1   -0.09    0.08
  -1  23   1    0.14    0.08
   0 -23  -1    0.14    0.10
   0 -23  -1    0.05    0.08
   0 -23   1    0.15    0.08
   0  23  -1    0.05    0.09
   0  23   1    0.29    0.08
   1 -23   1    0.01    0.07
  -1 -23  -1    0.01    0.08
  -1  23  -1    0.02    0.09
  -1  23  -1    0.12    0.12
  -2 -23  -1    0.11    0.08
   2 -23   1    0.11    0.08
  -2  23  -1    0.08    0.12
  -2  23  -1    0.32    0.11
  -3 -23  -1    0.01    0.08
   3 -23   1    0.02    0.07
  -3  23  -1   -0.11    0.09
  -3  23  -1    0.05    0.10
  -3  23  -1   -0.25    0.11
  -4 -23  -1   -0.02    0.08
  -4  23  -1    0.01    0.14
  -4  23  -1    0.05    0.10
  -4  23  -1   -0.11    0.09
  -5 -23  -1   -0.16    0.07
  -5  23  -1   -0.08    0.14
  -5  23  -1    0.18    0.11
  -5  23  -1    0.01    0.09
  -6 -23  -1   -0.09    0.08
  -6  23  -1    0.05    0.11
  -6  23  -1    0.10    0.10
  -6  23  -1    0.10    0.14
  -7 -23  -1    0.35    0.11
  -7  23  -1    0.25    0.13
  -7  23  -1    0.05    0.16
  -7  23  -1    0.34    0.12
  -8 -23  -1    0.09    0.10
  -8  23  -1    0.04    0.15
  -8  23  -1   -0.06    0.10
  -8  23  -1    0.29    0.14
  -9 -23  -1    0.15    0.10
  -9  23  -1   -0.10    0.10
  -9  23  -1   -0.07    0.15
  -9  23  -1    0.09    0.11
 -10 -23  -1    0.10    0.11
 -10  23  -1    0.12    0.17
 -10  23  -1    0.04    0.13
 -10  23  -1    0.27    0.13
 -11 -23  -1   -0.06    0.10
 -11  23  -1    0.11    0.17
 -11  23  -1   -0.11    0.12
 -11  23  -1    0.00    0.12
 -12 -23  -1   -0.05    0.11
 -12  23  -1    0.09    0.16
 -12  23  -1    0.13    0.13
 -11 -24   1   -0.08    0.09
 -11  24   1   -0.20    0.15
 -11  24   1    0.00    0.11
 -10 -24   1   -0.11    0.08
 -10  24   1    0.19    0.11
 -10  24   1   -0.07    0.17
  -9 -24   1    0.17    0.10
  -9  24   1    0.18    0.12
  -9  24   1   -0.17    0.14
  -8 -24   1   -0.05    0.08
  -8  24   1   -0.06    0.09
  -8  24   1   -0.11    0.14
  -7 -24   1   -0.04    0.09
  -7  24   1    0.25    0.11
  -7  24   1    0.08    0.14
  -6 -24   1   -0.04    0.08
  -6  24   1    0.10    0.09
  -6  24   1   -0.03    0.13
  -5 -24   1    0.19    0.09
  -5  24   1    0.14    0.14
  -5  24   1    0.22    0.10
   4 -24  -1    0.03    0.08
  -4 -24   1    0.10    0.09
  -4  24   1   -0.15    0.11
  -4  24   1    0.01    0.09
  -3 -24   1    0.03    0.08
   3 -24  -1    0.05    0.08
  -3  24   1    0.01    0.08
  -3  24   1   -0.08    0.11
   2 -24  -1    0.06    0.08
  -2 -24   1   -0.01    0.07
  -2  24   1    0.04    0.08
   1 -24  -1    0.05    0.09
   1 -24  -1    0.06    0.08
  -1 -24   1   -0.10    0.06
   1  24  -1   -0.05    0.08
  -1  24   1   -0.03    0.07
   0 -24  -1    0.80    0.15
   0 -24  -1    0.93    0.13
   0 -24   1    0.88    0.13
   0  24  -1    1.01    0.13
  -1 -24  -1    0.05    0.08
   1 -24   1    0.02    0.08
  -1  24  -1    0.16    0.10
  -2 -24  -1   -0.04    0.07
   2 -24   1   -0.03    0.07
  -2  24  -1    0.08    0.13
  -2  24  -1    0.11    0.10
   3 -24   1    0.09    0.08
  -3 -24  -1    0.08    0.08
  -3  24  -1    0.02    0.10
  -3  24  -1    0.00    0.13
  -4 -24  -1    0.08    0.08
  -4  24  -1    0.29    0.11
  -4  24  -1    0.29    0.16
  -5 -24  -1    0.08    0.09
  -5  24  -1    0.22    0.11
  -5  24  -1    0.12    0.14
  -6 -24  -1    0.01    0.09
  -6  24  -1    0.06    0.12
  -6  24  -1    0.04    0.10
  -6  24  -1   -0.20    0.12
  -7 -24  -1   -0.06    0.09
  -7  24  -1    0.19    0.13
  -7  24  -1   -0.05    0.15
  -7  24  -1   -0.04    0.10
  -8 -24  -1    0.04    0.10
  -8  24  -1   -0.24    0.13
  -8  24  -1    0.25    0.12
  -8  24  -1    0.08    0.13
  -9 -24  -1    0.17    0.11
  -9  24  -1    0.29    0.14
  -9  24  -1    0.16    0.13
  -9  24  -1   -0.07    0.17
 -10 -24  -1    0.05    0.10
 -10  24  -1    0.06    0.19
 -10  24  -1    0.10    0.12
 -11 -24  -1   -0.04    0.11
 -11  24  -1    0.05    0.12
 -11 -25   1   -0.08    0.10
 -11  25   1    0.03    0.12
 -10 -25   1    0.07    0.11
 -10  25   1    0.16    0.12
 -10  25   1    0.11    0.17
  -9 -25   1    0.14    0.11
  -9  25   1    0.06    0.16
  -9  25   1    0.23    0.12
  -8 -25   1    0.41    0.12
  -8  25   1    0.28    0.18
  -8  25   1    0.23    0.12
  -7 -25   1    0.04    0.09
  -7  25   1   -0.27    0.13
  -7  25   1    0.12    0.10
  -6 -25   1    0.14    0.10
  -6  25   1    0.12    0.10
  -6  25   1    0.10    0.14
  -5 -25   1    0.24    0.10
  -5  25   1    0.12    0.15
  -5  25   1    0.08    0.10
   4 -25  -1    0.13    0.09
  -4 -25   1    0.35    0.11
  -4  25   1   -0.03    0.13
  -4  25   1    0.20    0.10
   3 -25  -1    0.09    0.08
  -3 -25   1    0.13    0.09
  -3  25   1    0.03    0.09
   2 -25  -1    0.10    0.09
  -2 -25   1    0.20    0.09
  -2  25   1    0.18    0.09
   1 -25  -1    0.25    0.10
  -1 -25   1   -0.05    0.08
   1  25  -1    0.11    0.09
   0 -25  -1    0.15    0.11
   0 -25  -1    0.12    0.09
   0 -25   1    0.25    0.09
   0  25  -1    0.14    0.10
  -1 -25  -1   -0.08    0.07
   1 -25   1    0.07    0.08
  -1  25  -1   -0.05    0.09
  -2 -25  -1    0.17    0.09
   2 -25   1    0.19    0.09
  -2  25  -1    0.30    0.11
  -3 -25  -1    0.10    0.09
  -3  25  -1   -0.08    0.13
  -3  25  -1   -0.06    0.09
  -4 -25  -1    0.13    0.09
  -4  25  -1    0.23    0.15
  -4  25  -1    0.16    0.11
  -5 -25  -1   -0.03    0.08
  -5  25  -1   -0.06    0.09
  -5  25  -1   -0.05    0.13
  -6 -25  -1    0.14    0.10
  -6  25  -1   -0.06    0.14
  -6  25  -1    0.24    0.12
  -7 -25  -1    0.02    0.09
  -7  25  -1    0.02    0.11
  -7  25  -1   -0.15    0.15
  -8 -25  -1   -0.06    0.09
  -8  25  -1   -0.11    0.17
  -8  25  -1    0.07    0.12
  -9 -25  -1   -0.04    0.10
  -9  25  -1   -0.09    0.11
  -9  25  -1   -0.29    0.14
 -10 -25  -1    0.04    0.11
 -10  25  -1    0.09    0.13
 -10  25  -1   -0.06    0.16
 -10 -26   1    0.00    0.11
 -10  26   1   -0.10    0.17
 -10  26   1    0.15    0.12
  -9 -26   1   -0.04    0.10
  -9  26   1   -0.01    0.11
  -9  26   1   -0.11    0.16
  -8 -26   1    0.04    0.11
  -8  26   1   -0.04    0.11
  -8  26   1   -0.20    0.14
  -7 -26   1   -0.02    0.10
  -7  26   1    0.09    0.11
  -7  26   1   -0.35    0.12
  -6 -26   1    0.05    0.10
  -6  26   1    0.04    0.15
  -6  26   1    0.00    0.10
  -5 -26   1    0.05    0.09
  -5  26   1   -0.07    0.09
  -5  26   1   -0.18    0.12
  -4 -26   1   -0.01    0.08
   4 -26  -1    0.05    0.09
  -4  26   1    0.11    0.09
  -3 -26   1    0.04    0.09
   3 -26  -1    0.20    0.09
  -3  26   1   -0.08    0.08
  -2 -26   1    0.10    0.09
   2 -26  -1    0.16    0.09
   1 -26  -1    0.32    0.11
  -1 -26   1    0.15    0.09
   0 -26   1   -0.01    0.08
   0 -26  -1    0.00    0.08
   0  26  -1    0.04    0.09
  -1 -26  -1   -0.04    0.08
   1 -26   1    0.06    0.08
  -1  26  -1    0.30    0.11
  -2 -26  -1    0.23    0.10
   2 -26   1    0.20    0.09
  -2  26  -1    0.14    0.11
  -3 -26  -1    0.03    0.09
  -3  26  -1    0.17    0.11
  -4 -26  -1    0.02    0.09
  -4  26  -1   -0.04    0.13
  -4  26  -1   -0.02    0.10
  -5 -26  -1   -0.06    0.08
  -5  26  -1   -0.04    0.10
  -5  26  -1    0.10    0.16
  -6 -26  -1    0.11    0.10
  -6  26  -1   -0.04    0.10
  -6  26  -1   -0.06    0.16
  -7 -26  -1    0.02    0.09
  -7  26  -1   -0.11    0.15
  -7  26  -1    0.05    0.11
  -8 -26  -1    0.02    0.10
  -8  26  -1    0.24    0.13
  -8  26  -1    0.21    0.20
  -9 -26  -1    0.15    0.12
  -9  26  -1    0.00    0.17
  -9  26  -1   -0.08    0.12
  -9 -27   1    0.05    0.10
  -9  27   1    0.12    0.12
  -9  27   1   -0.11    0.17
  -8 -27   1   -0.16    0.09
  -8  27   1    0.23    0.12
  -8  27   1   -0.27    0.15
  -7 -27   1   -0.07    0.10
  -7  27   1   -0.14    0.16
  -7  27   1    0.13    0.11
  -6 -27   1    0.27    0.11
  -6  27   1    0.22    0.17
  -6  27   1    0.12    0.11
  -5 -27   1   -0.23    0.08
  -5  27   1    0.05    0.10
  -4 -27   1    0.05    0.09
  -4  27   1    0.00    0.09
  -3 -27   1   -0.04    0.09
   3 -27  -1    0.00    0.09
   2 -27  -1    0.05    0.09
  -2 -27   1    0.20    0.10
   1 -27  -1    0.03    0.09
  -1 -27   1    0.04    0.09
   0 -27  -1    0.06    0.10
   0 -27   1   -0.01    0.08
   1 -27   1    0.95    0.14
  -1 -27  -1    0.47    0.12
  -1  27  -1    0.85    0.14
  -2 -27  -1   -0.03    0.08
  -2  27  -1    0.06    0.10
  -3 -27  -1    0.02    0.10
  -3  27  -1    0.13    0.11
  -4 -27  -1   -0.02    0.09
  -4  27  -1    0.00    0.10
  -5 -27  -1    0.09    0.10
  -5  27  -1    0.13    0.12
  -5  27  -1   -0.22    0.14
  -6 -27  -1    0.03    0.10
  -6  27  -1   -0.09    0.17
  -6  27  -1   -0.04    0.11
  -7 -27  -1    0.03    0.10
  -7  27  -1   -0.04    0.18
  -7  27  -1    0.02    0.12
  -8 -27  -1    0.16    0.12
  -8  27  -1   -0.15    0.17
  -8  27  -1    0.20    0.13
  -9 -27  -1    0.01    0.11
  -8 -28   1    0.04    0.12
  -8  28   1    0.01    0.11
  -8  28   1    0.21    0.19
  -7 -28   1    0.09    0.11
  -7  28   1    0.24    0.12
  -7  28   1    0.17    0.18
  -6 -28   1    0.23    0.11
  -6  28   1    0.28    0.12
  -5 -28   1   -0.16    0.09
  -4 -28   1   -0.09    0.08
  -3 -28   1   -0.03    0.08
   3 -28  -1    0.15    0.10
   2 -28  -1   -0.01    0.09
  -2 -28   1   -0.04    0.09
   1 -28  -1   -0.09    0.08
  -1 -28   1    0.02    0.09
   0 -28  -1    0.27    0.11
   0 -28   1    0.24    0.11
   1 -28   1    0.06    0.09
  -1 -28  -1    0.00    0.09
  -2 -28  -1    0.00    0.09
  -2  28  -1    0.06    0.10
  -3 -28  -1   -0.04    0.09
  -3  28  -1    0.04    0.11
  -4 -28  -1   -0.14    0.08
  -4  28  -1   -0.01    0.10
  -5 -28  -1    0.02    0.10
  -5  28  -1    0.16    0.12
  -6 -28  -1    0.05    0.10
  -6  28  -1   -0.34    0.15
  -6  28  -1    0.08    0.12
  -7 -28  -1   -0.01    0.11
  -7  28  -1   -0.15    0.11
  -7  28  -1   -0.36    0.16
  -7 -29   1   -0.08    0.10
  -6 -29   1    0.07    0.11
  -5 -29   1    0.12    0.11
  -4 -29   1    0.13    0.11
  -3 -29   1    0.00    0.10
   3 -29  -1    0.16    0.11
  -2 -29   1    0.04    0.10
   2 -29  -1   -0.07    0.09
  -1 -29   1    0.15    0.11
   1 -29  -1    0.12    0.11
   0 -29   1   -0.02    0.09
   0 -29  -1   -0.01    0.10
  -1 -29  -1    0.19    0.11
  -2 -29  -1   -0.01    0.10
  -3 -29  -1    0.04    0.10
  -3  29  -1    0.24    0.12
  -4 -29  -1   -0.01    0.10
  -4  29  -1    0.04    0.11
  -5 -29  -1    0.04    0.11
  -5  29  -1    0.09    0.12
  -6 -29  -1    0.26    0.13
  -6  29  -1    0.19    0.13
  -5 -30   1    0.00    0.11
  -4 -30   1    0.07    0.11
  -3 -30   1    0.09    0.11
  -2 -30   1    0.23    0.12
   2 -30  -1    0.13    0.11
  -1 -30   1    0.02    0.10
   1 -30  -1    0.12    0.11
   0 -30  -1    0.07    0.11
  -1 -30  -1    0.00    0.11
  -2 -30  -1   -0.12    0.09
  -3 -30  -1    0.25    0.12
  -4 -30  -1   -0.03    0.11
  -4  30  -1    0.15    0.12
  -2 -31   1    0.08    0.11
  -1 -31   1   -0.04    0.10
   1 -31  -1   -0.06    0.11
   0 -31  -1    0.23    0.12
  -1 -31  -1    0.03    0.11
  -2 -31  -1    0.04    0.12
 -18   0   2    0.18    0.12
 -17   0   2    0.07    0.12
 -17   0   2    0.17    0.11
 -16   0   2    0.17    0.13
 -16   0   2    0.19    0.11
 -16   0   2    0.15    0.12
 -15   0   2    1.01    0.16
 -15   0   2    0.82    0.17
 -15   0   2    1.08    0.14
 -14   0   2    0.32    0.13
 -14   0   2    0.08    0.10
 -14   0   2    0.20    0.10
 -13   0   2    0.48    0.10
 -13   0   2    0.42    0.11
 -13   0   2    0.14    0.11
 -12   0   2    0.19    0.10
 -12   0   2    0.03    0.09
 -12   0   2    0.09    0.09
 -11   0   2    0.64    0.13
 -11   0   2    0.50    0.11
 -11   0   2    0.47    0.09
 -10   0   2    0.16    0.08
 -10   0   2    0.00    0.07
 -10   0   2   -0.11    0.05
  -9   0   2    2.14    0.14
  -9   0   2    1.83    0.17
   9   0  -2    2.09    0.12
  -9   0   2    1.72    0.15
  -8   0   2    4.11    0.25
  -8   0   2    3.98    0.20
   8   0  -2    3.93    0.20
   8   0  -2    3.95    0.17
  -8   0   2    3.78    0.22
  -7   0   2    4.04    0.21
  -7   0   2    4.18    0.20
   7   0  -2    3.95    0.20
   7   0  -2    3.73    0.18
  -7   0   2    3.88    0.24
  -6   0   2   60.03    2.23
   6   0  -2   60.13    2.33
  -6   0   2   59.58    2.34
  -6   0   2   59.65    2.47
  -5   0   2    1.85    0.12
  -5   0   2    1.80    0.11
   5   0  -2    2.03    0.11
  -5   0   2    1.83    0.13
  -4   0   2    9.33    0.40
  -4   0   2    9.54    0.38
   4   0  -2    9.59    0.40
  -4   0   2    9.65    0.43
   3   0  -2    1.63    0.09
  -3   0   2    1.66    0.09
  -3   0   2    1.36    0.09
  -3   0   2    1.48    0.10
  -3   0   2    1.41    0.08
   3   0  -2    1.35    0.09
  -2   0   2  125.53    5.15
  -2   0   2  126.71    4.67
  -2   0   2  130.28    4.89
   2   0  -2  130.87    4.90
   2   0  -2  123.17    4.90
   1   0  -2    0.16    0.02
  -1   0   2    0.22    0.01
  -1   0   2    0.13    0.02
   0   0   2   58.70    2.35
   0   0  -2   57.22    2.35
  -1   0  -2    0.29    0.03
  -1   0  -2    0.25    0.03
   1   0   2    0.30    0.03
  -2   0  -2    0.27    0.04
  -3   0  -2   -0.05    0.05
  -4   0  -2    7.62    0.36
  -5   0  -2   22.34    0.86
  -5   0  -2   22.47    0.95
  -5   0  -2   21.73    0.86
  -6   0  -2   43.92    1.74
  -6   0  -2   44.85    1.87
  -6   0  -2   45.67    1.74
  -7   0  -2    0.63    0.05
  -7   0  -2    0.42    0.09
  -7   0  -2    0.57    0.07
  -7   0  -2    0.58    0.06
  -8   0  -2    1.76    0.16
  -8   0  -2    1.43    0.10
  -8   0  -2    1.56    0.12
  -8   0  -2    1.66    0.12
  -9   0  -2    1.69    0.13
  -9   0  -2    1.72    0.12
  -9   0  -2    1.62    0.17
 -10   0  -2    0.28    0.08
 -10   0  -2    0.20    0.07
 -10   0  -2    0.30    0.11
 -11   0  -2    0.52    0.11
 -11   0  -2    0.81    0.15
 -11   0  -2    0.87    0.10
 -12   0  -2    0.27    0.09
 -12   0  -2    0.30    0.12
 -12   0  -2   -0.01    0.07
 -13   0  -2    0.51    0.15
 -13   0  -2    0.66    0.11
 -13   0  -2    0.64    0.12
 -14   0  -2    0.07    0.12
 -14   0  -2    0.00    0.08
 -14   0  -2    0.02    0.08
 -15   0  -2    1.56    0.16
 -15   0  -2    1.53    0.18
 -16   0  -2   -0.03    0.09
 -16   0  -2    0.17    0.12
 -17   0  -2    0.21    0.12
 -18  -1   2    0.05    0.11
 -18   1   2    0.19    0.13
 -17  -1   2    0.22    0.12
 -17  -1   2    0.23    0.12
 -17   1   2    0.06    0.11
 -17   1   2    0.18    0.16
 -17   1   2    0.19    0.12
 -16  -1   2   -0.01    0.10
 -16  -1   2    0.08    0.10
 -16  -1   2   -0.05    0.11
 -16   1   2    0.03    0.12
 -16   1   2    0.16    0.11
 -16   1   2    0.01    0.11
 -15  -1   2   -0.03    0.10
 -15  -1   2    0.09    0.11
 -15  -1   2    0.06    0.09
 -15   1   2    0.11    0.10
 -15   1   2    0.10    0.10
 -15   1   2    0.17    0.12
 -14  -1   2    0.10    0.10
 -14  -1   2    0.24    0.10
 -14  -1   2    0.18    0.11
 -14   1   2    0.20    0.09
 -14   1   2    0.00    0.09
 -14   1   2    0.01    0.10
 -13  -1   2    0.15    0.11
 -13  -1   2    0.25    0.10
 -13  -1   2    0.26    0.09
 -13   1   2    0.23    0.12
 -13   1   2    0.37    0.10
 -13   1   2    0.15    0.10
 -12  -1   2    0.14    0.09
 -12  -1   2    0.07    0.09
 -12  -1   2   -0.11    0.07
 -12   1   2    0.03    0.10
 -12   1   2    0.07    0.08
 -12   1   2   -0.04    0.08
 -11  -1   2    0.35    0.10
 -11  -1   2    0.46    0.11
 -11  -1   2    0.44    0.09
 -11   1   2    0.46    0.09
 -11   1   2    0.31    0.10
 -11   1   2    0.23    0.11
 -10  -1   2    1.00    0.11
 -10  -1   2    0.99    0.12
 -10  -1   2    0.97    0.13
 -10   1   2    1.08    0.13
 -10   1   2    1.15    0.14
 -10   1   2    1.14    0.11
  -9  -1   2    1.59    0.13
   9  -1  -2    1.91    0.12
  -9  -1   2    1.65    0.15
  -9  -1   2    1.61    0.14
  -9   1   2    1.61    0.16
  -9   1   2    2.03    0.15
  -9   1   2    1.71    0.13
   9   1  -2    1.76    0.11
   8  -1  -2    0.44    0.06
   8  -1  -2    0.50    0.05
  -8  -1   2    0.56    0.09
  -8  -1   2    0.58    0.08
  -8  -1   2    0.58    0.07
  -8   1   2    0.54    0.07
   8   1  -2    0.48    0.06
  -8   1   2    0.59    0.10
  -8   1   2    0.41    0.08
  -7  -1   2    7.52    0.32
  -7  -1   2    7.28    0.35
  -7  -1   2    7.48    0.38
   7  -1  -2    7.45    0.33
   7   1  -2    7.40    0.33
  -7   1   2    8.33    0.39
   7   1  -2    7.52    0.30
  -7   1   2    7.27    0.35
  -7   1   2    7.41    0.32
  -6  -1   2    0.81    0.09
   6  -1  -2    1.18    0.09
  -6  -1   2    0.67    0.08
  -6  -1   2    0.71    0.07
  -6   1   2    1.07    0.10
   6   1  -2    0.87    0.07
  -6   1   2    1.04    0.09
  -6   1   2    1.06    0.08
   6   1  -2    0.72    0.07
  -5  -1   2    2.14    0.13
  -5  -1   2    2.12    0.14
   5  -1  -2    2.24    0.12
  -5  -1   2    2.26    0.12
  -5   1   2    2.33    0.12
  -5   1   2    2.14    0.15
   5   1  -2    2.13    0.12
  -5   1   2    2.23    0.13
  -4  -1   2    0.93    0.07
  -4  -1   2    1.09    0.08
   4  -1  -2    0.97    0.08
  -4  -1   2    1.04    0.08
  -4   1   2    1.00    0.07
  -4   1   2    1.04    0.09
  -4   1   2    1.16    0.10
   4   1  -2    1.00    0.08
   3  -1  -2   24.80    0.94
  -3  -1   2   23.94    0.99
  -3  -1   2   23.85    0.93
  -3  -1   2   24.21    0.89
   3  -1  -2   21.96    0.93
  -3   1   2   23.90    0.94
   3   1  -2   23.35    0.93
  -3   1   2   24.10    0.89
  -3   1   2   24.02    0.99
  -3   1   2   23.18    0.94
  -2  -1   2    3.56    0.16
  -2  -1   2    3.37    0.15
   2  -1  -2    3.61    0.16
   2  -1  -2    3.53    0.16
  -2  -1   2    3.52    0.17
  -2   1   2    3.68    0.15
   2   1  -2    3.55    0.17
  -2   1   2    3.48    0.17
  -2   1   2    3.56    0.16
   2   1  -2    3.42    0.15
  -1  -1   2   12.64    0.54
  -1  -1   2   12.96    0.50
   1   1  -2   13.37    0.54
  -1   1   2   12.63    0.54
   1   1  -2   12.62    0.50
   0  -1  -2    0.06    0.01
   0  -1   2    0.04    0.02
   0   1   2    0.04    0.01
   0   1  -2    0.02    0.01
   1  -1   2   16.12    0.68
  -1  -1  -2   16.75    0.67
   1  -1   2   15.71    0.67
   1   1   2   16.42    0.67
  -1   1  -2   15.95    0.68
  -1   1  -2   15.81    0.67
  -2  -1  -2    5.45    0.24
  -2  -1  -2    5.33    0.24
  -2   1  -2    5.14    0.25
  -3  -1  -2    0.11    0.05
  -3   1  -2   -0.02    0.05
  -4  -1  -2    7.11    0.32
  -4   1  -2    6.34    0.32
  -5  -1  -2   10.58    0.43
  -5  -1  -2   11.17    0.43
  -5  -1  -2   10.43    0.49
  -5   1  -2   10.93    0.50
  -5   1  -2   10.93    0.43
  -5   1  -2   10.50    0.43
  -6  -1  -2   11.74    0.52
  -6  -1  -2   11.65    0.58
  -6  -1  -2   12.94    0.52
  -6   1  -2   13.45    0.60
  -6   1  -2   14.30    0.53
  -6   1  -2   13.68    0.53
  -7  -1  -2    2.55    0.12
  -7  -1  -2    2.53    0.14
  -7  -1  -2    2.22    0.14
  -7  -1  -2    2.37    0.19
  -7   1  -2    2.28    0.18
  -7   1  -2    2.34    0.12
  -7   1  -2    2.23    0.14
  -7   1  -2    2.34    0.14
  -8  -1  -2    0.06    0.04
  -8  -1  -2    0.04    0.07
  -8  -1  -2    0.04    0.05
  -8  -1  -2    0.03    0.05
  -8   1  -2    0.10    0.09
  -8   1  -2    0.04    0.05
  -8   1  -2    0.18    0.05
  -8   1  -2    0.12    0.05
  -9  -1  -2    1.48    0.16
  -9  -1  -2    1.45    0.12
  -9  -1  -2    1.71    0.11
  -9   1  -2    1.28    0.16
  -9   1  -2    1.46    0.11
  -9   1  -2    1.47    0.12
 -10  -1  -2    2.12    0.17
 -10  -1  -2    2.10    0.20
 -10  -1  -2    2.26    0.15
 -10   1  -2    2.31    0.21
 -10   1  -2    2.44    0.15
 -10   1  -2    2.27    0.17
 -11  -1  -2    1.45    0.12
 -11  -1  -2    1.30    0.14
 -11  -1  -2    1.27    0.17
 -11   1  -2    1.18    0.17
 -11   1  -2    1.04    0.12
 -11   1  -2    1.06    0.13
 -12  -1  -2    1.60    0.16
 -12  -1  -2    1.64    0.19
 -12  -1  -2    1.79    0.15
 -12   1  -2    1.75    0.16
 -12   1  -2    1.98    0.21
 -12   1  -2    1.84    0.15
 -13  -1  -2    0.18    0.09
 -13  -1  -2    0.20    0.08
 -13  -1  -2   -0.06    0.10
 -13   1  -2    0.16    0.09
 -13   1  -2    0.14    0.12
 -13   1  -2    0.19    0.09
 -14  -1  -2   -0.05    0.10
 -14  -1  -2    0.07    0.08
 -14  -1  -2    0.01    0.08
 -14   1  -2    0.00    0.09
 -14   1  -2   -0.05    0.11
 -14   1  -2   -0.02    0.08
 -15  -1  -2    0.21    0.10
 -15  -1  -2    0.14    0.10
 -15   1  -2   -0.03    0.09
 -15   1  -2    0.03    0.13
 -15   1  -2   -0.05    0.08
 -16  -1  -2   -0.03    0.10
 -16  -1  -2   -0.08    0.09
 -16   1  -2    0.01    0.11
 -16   1  -2    0.14    0.11
 -17  -1  -2    0.19    0.11
 -17   1  -2    0.46    0.14
 -18  -2   2    0.15    0.12
 -18   2   2    0.14    0.12
 -17  -2   2    0.13    0.11
 -17   2   2    0.18    0.10
 -17   2   2    0.28    0.14
 -17   2   2    0.26    0.15
 -16  -2   2    0.07    0.09
 -16   2   2    0.03    0.10
 -16   2   2   -0.10    0.10
 -16   2   2   -0.07    0.12
 -15  -2   2    0.42    0.11
 -15  -2   2    0.19    0.11
 -15  -2   2    0.28    0.12
 -15   2   2    0.36    0.11
 -15   2   2    0.15    0.11
 -15   2   2    0.23    0.13
 -14  -2   2    0.22    0.11
 -14  -2   2    0.30    0.11
 -14  -2   2    0.17    0.09
 -14   2   2    0.20    0.13
 -14   2   2    0.26    0.10
 -14   2   2    0.45    0.12
 -13  -2   2    0.86    0.14
 -13  -2   2    0.82    0.12
 -13  -2   2    1.02    0.15
 -13   2   2    0.85    0.12
 -13   2   2    0.97    0.14
 -13   2   2    1.05    0.18
 -12  -2   2    3.08    0.23
 -12  -2   2    2.81    0.20
 -12  -2   2    3.50    0.25
 -12   2   2    2.73    0.22
 -12   2   2    3.02    0.21
 -12   2   2    3.21    0.27
 -11  -2   2    2.74    0.19
 -11  -2   2    2.93    0.21
 -11  -2   2    3.04    0.23
 -11   2   2    3.00    0.19
 -11   2   2    2.98    0.25
 -11   2   2    2.93    0.21
 -10  -2   2    2.43    0.16
 -10  -2   2    2.26    0.19
 -10  -2   2    2.46    0.18
 -10   2   2    2.37    0.21
 -10   2   2    2.75    0.17
 -10   2   2    2.24    0.18
   9  -2  -2    0.49    0.06
  -9  -2   2    0.47    0.09
  -9  -2   2    0.43    0.08
  -9  -2   2    0.61    0.08
   9  -2  -2    0.44    0.04
   9   2  -2    0.46    0.06
  -9   2   2    0.45    0.10
  -9   2   2    0.39    0.09
  -9   2   2    0.36    0.07
   8  -2  -2   -0.02    0.03
  -8  -2   2    0.06    0.05
  -8  -2   2   -0.06    0.04
  -8  -2   2   -0.05    0.05
   8  -2  -2   -0.03    0.04
   8   2  -2   -0.01    0.03
  -8   2   2   -0.11    0.05
  -8   2   2    0.07    0.05
  -8   2   2    0.09    0.07
   8   2  -2    0.01    0.04
   7  -2  -2    7.54    0.34
  -7  -2   2    8.18    0.36
  -7  -2   2    7.52    0.33
  -7  -2   2    7.69    0.38
   7   2  -2    7.70    0.33
  -7   2   2    7.33    0.33
  -7   2   2    7.34    0.35
  -7   2   2    7.47    0.39
   7   2  -2    7.91    0.31
  -6  -2   2    0.09    0.04
   6  -2  -2    0.12    0.04
  -6  -2   2    0.14    0.05
  -6  -2   2    0.02    0.04
   6   2  -2    0.08    0.04
  -6   2   2    0.12    0.06
  -6   2   2    0.09    0.05
  -6   2   2    0.12    0.04
   6   2  -2    0.06    0.04
  -5  -2   2    0.19    0.04
  -5  -2   2    0.16    0.05
  -5  -2   2    0.21    0.04
   5  -2  -2    0.29    0.05
   5   2  -2    0.20    0.04
   5   2  -2    0.30    0.04
  -5   2   2    0.26    0.06
  -5   2   2    0.22    0.05
  -5   2   2    0.26    0.05
   4  -2  -2   10.03    0.40
  -4  -2   2    9.30    0.42
  -4  -2   2    9.66    0.38
  -4   2   2    9.44    0.38
  -4   2   2    9.72    0.40
  -4   2   2    9.34    0.44
   4   2  -2    9.46    0.40
  -3  -2   2   14.69    0.60
  -3  -2   2   14.45    0.54
   3  -2  -2   13.25    0.57
  -3   2   2   13.85    0.61
  -3   2   2   13.95    0.57
   3   2  -2   14.19    0.57
  -3   2   2   14.59    0.54
   2  -2  -2    0.01    0.02
  -2  -2   2    0.02    0.02
  -2  -2   2    0.05    0.02
   2  -2  -2    0.06    0.02
   2  -2  -2    0.08    0.02
  -2  -2   2    0.04    0.02
   2   2  -2    0.06    0.02
  -2   2   2    0.01    0.02
   2   2  -2    0.04    0.02
  -2   2   2    0.03    0.02
  -2   2   2    0.04    0.03
  -2   2   2    0.03    0.02
   1  -2  -2  165.86    6.51
   1  -2  -2  163.34    5.96
  -1  -2   2  158.61    5.95
   1  -2  -2  164.39    6.24
  -1  -2   2  157.79    6.23
  -1  -2   2  160.94    6.51
  -1   2   2  160.72    6.51
   1   2  -2  161.92    6.51
   1   2  -2  158.66    6.20
   0  -2   2    4.49    0.20
   0  -2  -2    4.01    0.19
   0   2  -2    4.76    0.20
   0   2   2    3.81    0.19
   1  -2   2    0.17    0.03
  -1  -2  -2    0.21    0.02
  -1   2  -2    0.22    0.04
  -2  -2  -2    8.08    0.36
  -2  -2  -2    8.51    0.36
  -2   2  -2    8.23    0.38
   2   2   2    8.56    0.36
  -3  -2  -2   24.81    1.01
  -3   2  -2   23.84    1.03
  -4  -2  -2    0.24    0.05
  -4   2  -2    0.22    0.02
  -4   2  -2    0.22    0.06
  -4   2  -2    0.16    0.02
  -5  -2  -2    7.42    0.32
  -5  -2  -2    7.93    0.32
  -5  -2  -2    7.54    0.37
  -5   2  -2    8.37    0.33
  -5   2  -2    8.19    0.33
  -5   2  -2    7.87    0.39
  -6  -2  -2    5.33    0.24
  -6  -2  -2    5.11    0.23
  -6  -2  -2    5.50    0.28
  -6   2  -2    5.22    0.24
  -6   2  -2    5.51    0.22
  -6   2  -2    5.44    0.24
  -6   2  -2    5.37    0.30
  -7  -2  -2   10.16    0.39
  -7  -2  -2   11.13    0.43
  -7  -2  -2    9.71    0.48
  -7  -2  -2    9.67    0.43
  -7   2  -2   10.37    0.40
  -7   2  -2   10.09    0.43
  -7   2  -2   10.06    0.50
  -7   2  -2    9.60    0.43
  -8  -2  -2   -0.05    0.04
  -8  -2  -2   -0.04    0.06
  -8  -2  -2   -0.02    0.04
  -8  -2  -2    0.05    0.05
  -8   2  -2   -0.02    0.05
  -8   2  -2   -0.06    0.08
  -8   2  -2   -0.02    0.04
  -8   2  -2    0.00    0.05
  -9  -2  -2    3.29    0.23
  -9  -2  -2    2.84    0.19
  -9  -2  -2    3.34    0.17
  -9   2  -2    3.13    0.25
  -9   2  -2    2.88    0.19
  -9   2  -2    3.17    0.17
 -10  -2  -2    0.54    0.10
 -10  -2  -2    0.40    0.11
 -10  -2  -2    0.38    0.07
 -10   2  -2    0.38    0.13
 -10   2  -2    0.28    0.09
 -10   2  -2    0.56    0.09
 -11  -2  -2    0.30    0.08
 -11  -2  -2    0.23    0.09
 -11  -2  -2    0.43    0.12
 -11   2  -2    0.34    0.13
 -11   2  -2    0.21    0.09
 -11   2  -2    0.13    0.09
 -12  -2  -2    1.39    0.13
 -12  -2  -2    1.40    0.15
 -12  -2  -2    1.22    0.17
 -12   2  -2    1.18    0.18
 -12   2  -2    1.14    0.14
 -12   2  -2    1.27    0.13
 -13  -2  -2    0.21    0.09
 -13  -2  -2    0.21    0.08
 -13  -2  -2    0.12    0.11
 -13   2  -2    0.18    0.09
 -13   2  -2    0.24    0.10
 -13   2  -2    0.07    0.12
 -14  -2  -2    0.23    0.09
 -14  -2  -2    0.20    0.10
 -14   2  -2    0.33    0.15
 -14   2  -2    0.13    0.09
 -14   2  -2    0.27    0.11
 -15  -2  -2    0.52    0.12
 -15  -2  -2    0.16    0.10
 -15   2  -2    0.35    0.11
 -15   2  -2    0.22    0.11
 -15   2  -2    0.10    0.14
 -16  -2  -2    0.12    0.10
 -16  -2  -2    0.14    0.11
 -16   2  -2   -0.06    0.09
 -16   2  -2    0.04    0.11
 -16   2  -2   -0.06    0.14
 -17  -2  -2    0.50    0.14
 -17   2  -2    0.29    0.13
 -18  -3   2    0.27    0.12
 -18   3   2    0.00    0.15
 -18   3   2   -0.02    0.11
 -17  -3   2    0.33    0.12
 -17   3   2    0.33    0.17
 -17   3   2    0.45    0.13
 -17   3   2    0.47    0.15
 -16  -3   2    0.08    0.09
 -16   3   2    0.08    0.12
 -16   3   2    0.17    0.12
 -16   3   2    0.27    0.11
 -15  -3   2   -0.01    0.08
 -15   3   2   -0.01    0.08
 -15   3   2    0.21    0.11
 -15   3   2    0.11    0.13
 -14  -3   2    0.14    0.09
 -14  -3   2   -0.09    0.08
 -14  -3   2    0.13    0.10
 -14   3   2    0.07    0.08
 -14   3   2   -0.17    0.08
 -14   3   2    0.07    0.10
 -13  -3   2    0.04    0.07
 -13  -3   2    0.01    0.08
 -13  -3   2   -0.05    0.07
 -13   3   2   -0.08    0.07
 -13   3   2    0.02    0.10
 -13   3   2   -0.08    0.08
 -12  -3   2   -0.02    0.08
 -12  -3   2    0.10    0.09
 -12  -3   2   -0.03    0.08
 -12   3   2    0.13    0.11
 -12   3   2    0.08    0.10
 -12   3   2    0.09    0.09
 -11  -3   2    0.25    0.09
 -11  -3   2    0.31    0.09
 -11  -3   2    0.32    0.09
 -11   3   2    0.15    0.08
 -11   3   2    0.41    0.13
 -11   3   2    0.33    0.10
 -10  -3   2   -0.11    0.06
 -10  -3   2    0.02    0.06
 -10  -3   2   -0.01    0.05
 -10   3   2    0.01    0.08
 -10   3   2    0.06    0.08
 -10   3   2   -0.02    0.06
  -9  -3   2    1.85    0.16
   9  -3  -2    2.05    0.13
   9  -3  -2    1.99    0.10
  -9  -3   2    1.97    0.15
  -9  -3   2    1.75    0.13
  -9   3   2    2.03    0.18
   9   3  -2    1.58    0.11
  -9   3   2    2.06    0.14
  -9   3   2    1.92    0.16
   8  -3  -2   17.17    0.68
  -8  -3   2   16.64    0.66
  -8  -3   2   16.72    0.71
  -8  -3   2   16.79    0.75
  -8   3   2   16.02    0.77
   8   3  -2   16.51    0.68
  -8   3   2   16.62    0.67
  -8   3   2   16.80    0.71
   8   3  -2   16.19    0.63
  -7  -3   2    2.75    0.17
  -7  -3   2    2.93    0.18
   7  -3  -2    3.20    0.16
  -7  -3   2    2.52    0.15
  -7   3   2    3.14    0.16
  -7   3   2    3.39    0.21
  -7   3   2    2.92    0.18
   7   3  -2    2.73    0.14
   7   3  -2    2.48    0.15
  -6  -3   2   26.09    1.08
   6  -3  -2   25.13    1.02
  -6  -3   2   26.53    0.98
  -6   3   2   25.35    1.11
  -6   3   2   24.72    1.03
  -6   3   2   25.59    0.98
   6   3  -2   24.70    0.96
   6   3  -2   26.45    1.02
   5  -3  -2    4.87    0.22
  -5  -3   2    5.13    0.22
  -5  -3   2    4.78    0.24
   5   3  -2    4.91    0.22
   5   3  -2    4.95    0.21
  -5   3   2    4.61    0.21
  -5   3   2    4.67    0.26
  -5   3   2    4.60    0.23
  -4  -3   2    0.86    0.07
  -4  -3   2    0.94    0.07
   4  -3  -2    0.94    0.08
  -4   3   2    0.86    0.07
   4   3  -2    0.88    0.07
  -4   3   2    0.80    0.07
  -4   3   2    0.97    0.09
   4   3  -2    0.96    0.08
  -3  -3   2    4.09    0.21
   3  -3  -2    4.89    0.21
  -3  -3   2    4.27    0.19
  -3   3   2    4.84    0.19
  -3   3   2    4.49    0.23
   3   3  -2    4.18    0.20
  -3   3   2    4.74    0.21
  -2  -3   2    0.17    0.03
   2  -3  -2    0.17    0.03
   2  -3  -2    0.12    0.03
  -2  -3   2    0.21    0.03
   2  -3  -2    0.20    0.03
  -2  -3   2    0.13    0.03
  -2   3   2    0.27    0.03
   2   3  -2    0.19    0.03
  -2   3   2    0.21    0.04
  -2   3   2    0.16    0.04
   2   3  -2    0.10    0.02
  -2   3   2    0.19    0.03
   1  -3  -2    8.03    0.34
   1  -3  -2    7.91    0.32
   1  -3  -2    8.22    0.37
  -1  -3   2    9.42    0.33
  -1  -3   2    9.22    0.34
  -1  -3   2    9.34    0.37
   1   3  -2    9.29    0.37
  -1   3   2    7.58    0.37
  -1   3   2    8.07    0.32
   1   3  -2    8.80    0.34
  -1   3   2    7.97    0.34
   0  -3   2    9.63    0.43
   0  -3   2    9.74    0.40
   0  -3   2   10.15    0.40
   0  -3  -2   11.01    0.42
   0   3  -2   10.10    0.43
   0   3   2   10.76    0.42
   0   3  -2    9.60    0.40
   0   3  -2    9.45    0.40
   1  -3   2   16.23    0.69
  -1  -3  -2   16.38    0.67
  -1   3  -2   15.86    0.64
  -1   3  -2   15.97    0.69
   1   3   2   16.40    0.67
  -1   3  -2   16.42    0.64
  -2  -3  -2   20.27    0.83
  -2  -3  -2   20.30    0.83
  -2   3  -2   19.78    0.85
  -3  -3  -2    5.64    0.24
  -3  -3  -2    5.52    0.25
  -3   3  -2    5.16    0.22
   3   3   2    5.77    0.24
  -3   3  -2    5.13    0.22
  -3   3  -2    5.28    0.27
  -4  -3  -2    2.90    0.16
  -4   3  -2    3.14    0.14
  -4   3  -2    3.22    0.14
  -4   3  -2    2.84    0.19
  -5  -3  -2    6.64    0.27
  -5  -3  -2    6.30    0.27
  -5  -3  -2    6.47    0.31
  -5   3  -2    6.64    0.35
  -5   3  -2    6.94    0.28
  -5   3  -2    6.75    0.28
  -6  -3  -2    0.07    0.06
  -6  -3  -2    0.01    0.04
  -6  -3  -2    0.04    0.04
  -6   3  -2    0.05    0.04
  -6   3  -2    0.09    0.08
  -6   3  -2    0.15    0.05
  -6   3  -2    0.05    0.03
  -7  -3  -2    0.17    0.07
  -7  -3  -2    0.09    0.04
  -7  -3  -2    0.12    0.05
  -7  -3  -2    0.08    0.05
  -7   3  -2    0.11    0.05
  -7   3  -2    0.30    0.06
  -7   3  -2    0.24    0.09
  -7   3  -2    0.26    0.06
  -8  -3  -2    0.07    0.07
  -8  -3  -2   -0.02    0.05
  -8  -3  -2   -0.08    0.04
  -8  -3  -2   -0.02    0.05
  -8   3  -2   -0.01    0.05
  -8   3  -2   -0.05    0.05
  -8   3  -2    0.02    0.08
  -8   3  -2    0.02    0.05
  -9  -3  -2    0.30    0.06
  -9  -3  -2    0.35    0.08
  -9  -3  -2    0.38    0.09
  -9   3  -2    0.33    0.07
  -9   3  -2    0.27    0.08
  -9   3  -2    0.27    0.11
 -10  -3  -2    0.04    0.08
 -10  -3  -2    0.11    0.07
 -10  -3  -2    0.01    0.06
 -10   3  -2   -0.04    0.07
 -10   3  -2    0.10    0.11
 -10   3  -2   -0.02    0.07
 -11  -3  -2    3.52    0.23
 -11  -3  -2    3.89    0.26
 -11  -3  -2    3.56    0.20
 -11   3  -2    3.62    0.29
 -11   3  -2    3.08    0.21
 -11   3  -2    3.52    0.23
 -12  -3  -2    0.30    0.09
 -12  -3  -2    0.29    0.11
 -12  -3  -2    0.22    0.08
 -12   3  -2    0.30    0.10
 -12   3  -2    0.42    0.14
 -12   3  -2    0.14    0.08
 -13  -3  -2    0.03    0.07
 -13  -3  -2    0.09    0.10
 -13  -3  -2    0.19    0.09
 -13   3  -2    0.29    0.14
 -13   3  -2    0.25    0.09
 -13   3  -2    0.21    0.09
 -14  -3  -2    0.02    0.08
 -14  -3  -2   -0.04    0.07
 -14   3  -2    0.11    0.09
 -14   3  -2    0.08    0.09
 -14   3  -2   -0.04    0.11
 -15  -3  -2    0.06    0.09
 -15  -3  -2    0.04    0.09
 -15   3  -2    0.16    0.11
 -15   3  -2    0.04    0.13
 -15   3  -2    0.14    0.10
 -16  -3  -2    0.37    0.12
 -16  -3  -2    0.30    0.12
 -16   3  -2    0.45    0.13
 -16   3  -2    0.15    0.11
 -16   3  -2    0.24    0.17
 -17  -3  -2    0.10    0.11
 -17   3  -2    0.25    0.13
 -18  -4   2    0.13    0.12
 -18   4   2    0.32    0.18
 -18   4   2    0.08    0.12
 -17  -4   2   -0.02    0.10
 -17   4   2   -0.11    0.13
 -17   4   2    0.17    0.13
 -17   4   2    0.06    0.11
 -16  -4   2    0.08    0.09
 -16   4   2    0.15    0.12
 -16   4   2    0.10    0.10
 -16   4   2   -0.19    0.12
 -15  -4   2    0.11    0.09
 -15   4   2    0.04    0.09
 -15   4   2    0.05    0.10
 -15   4   2    0.06    0.12
 -14  -4   2   -0.03    0.08
 -14  -4   2    0.06    0.09
 -14   4   2    0.13    0.13
 -14   4   2    0.17    0.10
 -14   4   2   -0.04    0.07
 -13  -4   2    0.06    0.08
 -13  -4   2    0.08    0.08
 -13   4   2    0.16    0.09
 -13   4   2   -0.06    0.09
 -13   4   2    0.02    0.11
 -12  -4   2   -0.02    0.07
 -12  -4   2   -0.11    0.07
 -12   4   2    0.16    0.09
 -12   4   2    0.06    0.11
 -12   4   2    0.05    0.09
 -11  -4   2    0.01    0.07
 -11  -4   2    0.07    0.08
 -11  -4   2    0.15    0.08
 -11   4   2   -0.05    0.08
 -11   4   2    0.13    0.10
 -11   4   2    0.04    0.07
 -10  -4   2    1.49    0.14
 -10  -4   2    1.60    0.13
 -10  -4   2    1.48    0.14
 -10   4   2    1.75    0.18
 -10   4   2    1.52    0.13
   9  -4  -2    0.84    0.07
  -9  -4   2    1.06    0.11
  -9  -4   2    0.70    0.09
   9  -4  -2    0.92    0.08
  -9   4   2    0.99    0.14
   9   4  -2    0.94    0.08
  -9   4   2    0.78    0.11
  -9   4   2    1.02    0.10
  -8  -4   2    4.25    0.25
   8  -4  -2    4.93    0.23
  -8  -4   2    4.78    0.23
  -8   4   2    4.92    0.30
  -8   4   2    4.93    0.26
   8   4  -2    4.35    0.19
   8   4  -2    4.51    0.22
  -8   4   2    4.81    0.23
  -7  -4   2    5.41    0.25
  -7  -4   2    5.29    0.27
   7  -4  -2    5.32    0.25
   7   4  -2    5.27    0.25
   7   4  -2    5.47    0.23
  -7   4   2    5.42    0.27
  -7   4   2    4.84    0.30
  -7   4   2    5.17    0.25
   6  -4  -2   14.25    0.58
  -6  -4   2   13.41    0.55
  -6  -4   2   13.83    0.62
   6   4  -2   13.69    0.54
  -6   4   2   14.29    0.56
  -6   4   2   13.61    0.64
  -6   4   2   14.54    0.59
   6   4  -2   14.09    0.58
  -5  -4   2    0.18    0.04
   5  -4  -2    0.20    0.05
  -5  -4   2    0.19    0.04
  -5   4   2    0.26    0.05
  -5   4   2    0.15    0.06
   5   4  -2    0.22    0.05
  -5   4   2    0.24    0.05
   5   4  -2    0.30    0.04
  -4  -4   2    2.24    0.12
  -4  -4   2    2.38    0.13
   4  -4  -2    2.28    0.13
   4   4  -2    2.05    0.12
   4   4  -2    2.31    0.12
  -4   4   2    2.30    0.12
  -4   4   2    2.24    0.15
  -4   4   2    2.26    0.13
  -3  -4   2    4.54    0.19
   3  -4  -2    4.17    0.20
  -3  -4   2    4.14    0.20
  -3   4   2    4.00    0.18
  -3   4   2    4.14    0.22
   3   4  -2    4.32    0.20
  -3   4   2    4.01    0.20
   3   4  -2    4.25    0.19
   2  -4  -2    2.00    0.11
   2  -4  -2    2.19    0.12
  -2  -4   2    2.14    0.11
   2  -4  -2    2.20    0.11
   2   4  -2    2.03    0.11
  -2   4   2    2.39    0.13
  -2   4   2    2.04    0.12
   2   4  -2    2.10    0.12
  -2   4   2    2.19    0.11
  -1  -4   2   26.74    1.09
   1  -4  -2   26.37    1.03
   1  -4  -2   26.11    0.98
  -1  -4   2   25.48    0.98
  -1  -4   2   26.13    1.03
  -1   4   2   26.36    1.03
   1   4  -2   25.62    1.03
  -1   4   2   27.27    1.09
  -1   4   2   27.05    0.98
   0  -4   2   38.61    1.48
   0  -4  -2   38.17    1.55
   0  -4  -2   38.05    1.47
   0  -4   2   38.12    1.47
   0  -4  -2   38.90    1.41
   0  -4   2   37.22    1.56
   0  -4   2   38.74    1.41
   0   4  -2   37.13    1.48
   0   4   2   37.34    1.55
   0   4  -2   38.20    1.56
  -1  -4  -2   15.61    0.62
   1  -4   2   14.66    0.59
   1   4   2   15.13    0.62
  -1   4  -2   14.33    0.59
  -1   4  -2   15.22    0.65
  -1   4  -2   15.18    0.59
  -2  -4  -2   -0.01    0.02
  -2  -4  -2    0.05    0.01
  -2   4  -2   -0.01    0.05
  -2   4  -2    0.01    0.02
  -2   4  -2    0.03    0.03
   2   4   2    0.01    0.01
  -3  -4  -2    1.84    0.10
  -3  -4  -2    1.79    0.09
  -3   4  -2    1.93    0.10
  -3   4  -2    1.89    0.10
  -3   4  -2    1.81    0.14
   3   4   2    1.78    0.10
  -4  -4  -2   10.77    0.42
  -4  -4  -2   10.53    0.45
  -4  -4  -2   10.70    0.45
  -4  -4  -2   10.25    0.41
  -4   4  -2    9.84    0.49
   4   4   2   10.85    0.45
  -4   4  -2   10.28    0.42
  -4   4  -2   10.22    0.43
  -4   4  -2   10.41    0.40
  -5  -4  -2   11.36    0.47
  -5  -4  -2   11.68    0.51
  -5  -4  -2   11.89    0.47
  -5   4  -2   11.91    0.48
  -5   4  -2   11.22    0.55
  -5   4  -2   11.76    0.45
  -5   4  -2   11.23    0.48
  -6  -4  -2    5.23    0.27
  -6  -4  -2    4.77    0.24
  -6  -4  -2    5.79    0.25
  -6   4  -2    5.60    0.25
  -6   4  -2    5.60    0.25
  -6   4  -2    5.66    0.23
  -6   4  -2    5.47    0.32
  -7  -4  -2    0.14    0.06
  -7  -4  -2    0.17    0.05
  -7  -4  -2    0.14    0.05
  -7  -4  -2    0.20    0.04
  -7   4  -2    0.19    0.10
  -7   4  -2    0.21    0.06
  -7   4  -2    0.24    0.05
  -7   4  -2    0.19    0.05
  -8  -4  -2    0.34    0.05
  -8  -4  -2    0.35    0.07
  -8  -4  -2    0.32    0.07
  -8  -4  -2    0.35    0.08
  -8   4  -2    0.22    0.07
  -8   4  -2    0.29    0.06
  -8   4  -2    0.46    0.11
  -9  -4  -2    1.18    0.10
  -9  -4  -2    1.05    0.11
  -9  -4  -2    1.17    0.13
  -9   4  -2    1.06    0.10
  -9   4  -2    1.17    0.17
  -9   4  -2    0.82    0.11
 -10  -4  -2    2.86    0.19
 -10  -4  -2    2.77    0.17
 -10  -4  -2    2.79    0.21
 -10   4  -2    2.79    0.20
 -10   4  -2    2.70    0.25
 -10   4  -2    2.61    0.18
 -11  -4  -2    0.88    0.10
 -11  -4  -2    0.56    0.11
 -11  -4  -2    1.07    0.14
 -11   4  -2    0.58    0.12
 -11   4  -2    0.57    0.10
 -11   4  -2    0.76    0.16
 -12  -4  -2    1.58    0.14
 -12  -4  -2    1.75    0.16
 -12  -4  -2    1.50    0.17
 -12   4  -2    1.29    0.15
 -12   4  -2    1.62    0.15
 -12   4  -2    1.68    0.22
 -13  -4  -2    0.08    0.08
 -13  -4  -2    0.05    0.08
 -13   4  -2   -0.09    0.10
 -13   4  -2    0.08    0.09
 -13   4  -2    0.06    0.08
 -14  -4  -2    2.29    0.18
 -14  -4  -2    2.18    0.20
 -14   4  -2    1.94    0.17
 -14   4  -2    1.79    0.24
 -14   4  -2    1.75    0.19
 -15  -4  -2    0.25    0.11
 -15  -4  -2    0.03    0.09
 -15   4  -2    0.10    0.10
 -15   4  -2    0.11    0.14
 -15   4  -2    0.08    0.09
 -16  -4  -2    0.24    0.12
 -16  -4  -2    0.26    0.11
 -16   4  -2    0.24    0.17
 -16   4  -2    0.25    0.12
 -16   4  -2    0.15    0.12
 -17  -4  -2    0.34    0.13
 -17   4  -2    0.08    0.17
 -17   4  -2    0.22    0.12
 -18  -5   2    0.15    0.12
 -18   5   2    0.07    0.12
 -18   5   2   -0.16    0.15
 -17  -5   2    0.20    0.12
 -17   5   2   -0.08    0.13
 -17   5   2    0.21    0.12
 -17   5   2    0.17    0.14
 -16  -5   2    0.16    0.10
 -16   5   2   -0.05    0.09
 -16   5   2   -0.04    0.13
 -16   5   2    0.03    0.11
 -15  -5   2    0.03    0.08
 -15   5   2   -0.21    0.09
 -15   5   2   -0.03    0.08
 -15   5   2    0.18    0.11
 -14  -5   2    0.14    0.09
 -14   5   2   -0.08    0.08
 -14   5   2   -0.04    0.12
 -14   5   2    0.03    0.09
 -13  -5   2   -0.04    0.08
 -13  -5   2    0.02    0.08
 -13   5   2   -0.05    0.08
 -13   5   2    0.02    0.11
 -13   5   2    0.09    0.09
 -12  -5   2    6.87    0.38
 -12  -5   2    6.76    0.34
 -12   5   2    6.87    0.44
 -12   5   2    6.40    0.34
 -12   5   2    6.67    0.37
 -11  -5   2    0.11    0.07
 -11  -5   2    0.05    0.07
 -11   5   2    0.08    0.08
 -11   5   2    0.01    0.09
 -11   5   2   -0.10    0.09
 -10  -5   2    0.09    0.06
 -10  -5   2    0.10    0.07
 -10   5   2    0.29    0.11
 -10   5   2    0.06    0.08
 -10   5   2    0.13    0.07
  -9  -5   2    0.29    0.07
   9  -5  -2    0.18    0.06
  -9  -5   2    0.20    0.07
  -9   5   2    0.20    0.07
   9   5  -2    0.19    0.05
  -9   5   2    0.33    0.08
  -9   5   2    0.26    0.10
   8  -5  -2    3.76    0.19
  -8  -5   2    3.61    0.21
  -8  -5   2    3.56    0.19
  -8   5   2    3.18    0.19
   8   5  -2    3.42    0.15
   8   5  -2    3.58    0.18
  -8   5   2    3.88    0.22
  -8   5   2    3.74    0.26
  -7  -5   2    0.63    0.07
   7  -5  -2    0.61    0.07
  -7  -5   2    0.51    0.07
  -7   5   2    0.50    0.07
  -7   5   2    0.39    0.08
  -7   5   2    0.50    0.10
   7   5  -2    0.45    0.05
   7   5  -2    0.51    0.07
   6  -5  -2    0.12    0.05
  -6  -5   2    0.22    0.05
  -6  -5   2    0.19    0.05
  -6   5   2    0.03    0.05
   6   5  -2    0.19    0.05
   6   5  -2    0.10    0.04
  -6   5   2    0.04    0.05
  -6   5   2    0.12    0.07
  -5  -5   2   13.06    0.52
  -5  -5   2   13.38    0.56
   5  -5  -2   12.96    0.54
   5   5  -2   13.05    0.51
  -5   5   2   12.66    0.60
  -5   5   2   12.42    0.54
   5   5  -2   13.15    0.54
  -5   5   2   12.79    0.51
   4  -5  -2   15.53    0.61
  -4  -5   2   14.28    0.63
  -4  -5   2   14.35    0.58
  -4   5   2   15.19    0.58
  -4   5   2   14.88    0.61
   4   5  -2   14.57    0.60
  -4   5   2   14.52    0.66
   4   5  -2   14.76    0.57
  -3  -5   2   14.82    0.62
   3  -5  -2   15.38    0.60
   3  -5  -2   14.39    0.57
  -3  -5   2   14.28    0.57
  -3   5   2   15.04    0.60
  -3   5   2   14.58    0.57
  -3   5   2   14.43    0.65
   3   5  -2   14.58    0.60
   3   5  -2   14.91    0.57
  -2  -5   2    9.88    0.40
  -2  -5   2   10.23    0.44
   2  -5  -2   10.41    0.43
   2  -5  -2   10.51    0.40
  -2   5   2   10.77    0.43
  -2   5   2   10.18    0.46
   2   5  -2    9.84    0.43
  -2   5   2   10.22    0.40
   2   5  -2   10.22    0.40
   1  -5  -2    5.50    0.23
  -1  -5   2    5.78    0.26
  -1  -5   2    6.05    0.23
   1  -5  -2    5.67    0.25
  -1   5   2    5.53    0.23
   1   5  -2    5.80    0.24
   1   5  -2    5.85    0.25
  -1   5   2    5.43    0.26
  -1   5   2    5.34    0.24
   0  -5  -2  255.97    9.43
   0  -5   2  250.26   10.33
   0  -5   2  257.32    9.84
   0  -5   2  254.84    9.42
   0  -5  -2  256.90    9.87
   0  -5  -2  269.39   10.33
   0   5  -2  254.49    9.43
   0   5   2  259.06   10.39
   0   5  -2  246.24    9.89
   0   5   2  259.04    9.90
   0   5  -2  255.70   10.33
  -1  -5  -2   11.32    0.43
   1  -5   2    9.84    0.43
  -1  -5  -2   11.73    0.45
  -1   5  -2   10.12    0.48
  -1   5  -2   10.11    0.43
   1   5   2   11.58    0.45
  -1   5  -2   10.27    0.41
  -1   5  -2   10.20    0.44
  -2  -5  -2    1.24    0.07
  -2  -5  -2    1.14    0.07
   2  -5   2    1.30    0.06
  -2   5  -2    1.33    0.08
  -2   5  -2    1.11    0.10
  -2   5  -2    1.39    0.09
  -2   5  -2    1.35    0.08
  -3  -5  -2    0.03    0.02
  -3  -5  -2    0.04    0.02
  -3  -5  -2    0.03    0.01
  -3  -5  -2    0.06    0.02
  -3   5  -2    0.00    0.05
  -3   5  -2   -0.01    0.03
  -3   5  -2    0.06    0.03
  -3   5  -2    0.02    0.03
  -4  -5  -2    4.05    0.18
  -4  -5  -2    4.22    0.20
  -4  -5  -2    4.06    0.19
  -4  -5  -2    4.24    0.19
  -4   5  -2    4.39    0.20
  -4   5  -2    4.35    0.18
  -4   5  -2    4.41    0.25
   4   5   2    4.21    0.19
  -4   5  -2    4.33    0.20
  -5  -5  -2    6.13    0.26
  -5  -5  -2    5.90    0.26
  -5  -5  -2    6.23    0.28
  -5   5  -2    6.28    0.34
  -5   5  -2    6.23    0.26
  -5   5  -2    6.24    0.27
  -5   5  -2    5.94    0.28
  -6  -5  -2    5.78    0.26
  -6  -5  -2    5.46    0.28
  -6  -5  -2    5.97    0.23
  -6  -5  -2    6.16    0.26
  -6   5  -2    5.88    0.27
  -6   5  -2    5.65    0.34
  -6   5  -2    5.55    0.25
  -6   5  -2    5.56    0.27
  -7  -5  -2    3.23    0.17
  -7  -5  -2    3.30    0.15
  -7  -5  -2    2.96    0.18
  -7  -5  -2    3.51    0.18
  -7   5  -2    2.95    0.16
  -7   5  -2    2.90    0.24
  -7   5  -2    2.98    0.18
  -7   5  -2    3.12    0.18
  -8  -5  -2    2.39    0.13
  -8  -5  -2    2.41    0.16
  -8  -5  -2    2.63    0.16
  -8  -5  -2    2.07    0.15
  -8   5  -2    2.22    0.21
  -8   5  -2    2.29    0.16
  -8   5  -2    2.34    0.14
  -9  -5  -2    0.86    0.10
  -9  -5  -2    1.04    0.12
  -9  -5  -2    0.99    0.09
  -9   5  -2    0.94    0.12
  -9   5  -2    0.72    0.10
  -9   5  -2    0.71    0.15
 -10  -5  -2    0.08    0.08
 -10  -5  -2    0.04    0.07
 -10  -5  -2    0.05    0.06
 -10   5  -2    0.31    0.13
 -10   5  -2   -0.02    0.08
 -10   5  -2   -0.12    0.08
 -11  -5  -2    0.04    0.08
 -11  -5  -2    0.14    0.07
 -11  -5  -2   -0.10    0.08
 -11   5  -2   -0.01    0.08
 -11   5  -2    0.15    0.13
 -11   5  -2    0.04    0.09
 -12  -5  -2    1.36    0.15
 -12  -5  -2    1.77    0.14
 -12   5  -2    1.41    0.16
 -12   5  -2    1.36    0.21
 -12   5  -2    1.74    0.15
 -13  -5  -2    0.20    0.09
 -13  -5  -2    0.20    0.08
 -13   5  -2    0.16    0.10
 -13   5  -2    0.25    0.09
 -13   5  -2   -0.05    0.12
 -14  -5  -2    0.41    0.12
 -14  -5  -2    0.42    0.10
 -14   5  -2    0.26    0.11
 -14   5  -2    0.29    0.10
 -14   5  -2    0.18    0.15
 -15  -5  -2    0.17    0.11
 -15  -5  -2    0.20    0.10
 -15   5  -2   -0.17    0.13
 -15   5  -2   -0.04    0.10
 -15   5  -2    0.01    0.09
 -16  -5  -2    0.64    0.13
 -16  -5  -2    0.42    0.14
 -16   5  -2    0.46    0.13
 -16   5  -2    0.18    0.17
 -16   5  -2    0.30    0.13
 -17  -5  -2    0.48    0.14
 -17   5  -2    0.45    0.14
 -17   5  -2    0.48    0.21
 -18  -6   2    0.23    0.13
 -18   6   2    0.13    0.17
 -18   6   2    0.51    0.15
 -17  -6   2    0.07    0.11
 -17   6   2    0.07    0.10
 -17   6   2    0.09    0.15
 -17   6   2   -0.03    0.12
 -16  -6   2    0.10    0.10
 -16   6   2   -0.03    0.09
 -16   6   2    0.07    0.11
 -16   6   2   -0.11    0.13
 -15  -6   2    0.54    0.12
 -15   6   2    0.42    0.12
 -15   6   2    0.26    0.14
 -15   6   2    0.52    0.14
 -14  -6   2    0.25    0.10
 -14   6   2    0.53    0.17
 -14   6   2    0.59    0.14
 -14   6   2    0.69    0.13
 -13  -6   2    0.58    0.11
 -13   6   2    0.38    0.12
 -13   6   2    0.60    0.11
 -13   6   2    0.44    0.15
 -12  -6   2    0.48    0.10
 -12  -6   2    0.39    0.10
 -12   6   2    0.16    0.09
 -12   6   2    0.19    0.10
 -12   6   2    0.34    0.13
 -11  -6   2    0.52    0.10
 -11  -6   2    0.70    0.10
 -11   6   2    0.84    0.13
 -11   6   2    0.58    0.11
 -11   6   2    0.63    0.15
 -10  -6   2    0.03    0.06
 -10  -6   2   -0.02    0.06
 -10   6   2    0.03    0.08
 -10   6   2    0.04    0.07
 -10   6   2    0.04    0.10
  -9  -6   2    0.04    0.05
  -9  -6   2    0.01    0.05
   9  -6  -2    0.05    0.05
  -9   6   2    0.05    0.07
  -9   6   2   -0.02    0.06
  -9   6   2    0.01    0.08
   8  -6  -2    0.98    0.09
  -8  -6   2    1.35    0.11
  -8  -6   2    0.97    0.10
  -8   6   2    1.12    0.11
   8   6  -2    1.11    0.09
  -8   6   2    0.87    0.11
   8   6  -2    1.10    0.07
  -8   6   2    1.00    0.14
  -7  -6   2    0.20    0.05
   7  -6  -2    0.12    0.05
  -7  -6   2    0.17    0.05
   7   6  -2    0.20    0.05
  -7   6   2    0.14    0.08
   7   6  -2    0.21    0.04
  -7   6   2    0.14    0.06
  -7   6   2    0.09    0.06
  -6  -6   2    1.02    0.09
   6  -6  -2    1.04    0.09
  -6  -6   2    1.02    0.09
  -6   6   2    0.86    0.12
   6   6  -2    0.94    0.09
   6   6  -2    1.09    0.08
  -6   6   2    0.95    0.09
  -6   6   2    0.90    0.10
   5  -6  -2    0.01    0.04
  -5  -6   2    0.01    0.03
  -5  -6   2    0.01    0.03
   5   6  -2   -0.02    0.04
  -5   6   2    0.04    0.04
   5   6  -2    0.04    0.04
  -5   6   2    0.00    0.04
  -5   6   2    0.02    0.06
  -4  -6   2    0.38    0.05
   4  -6  -2    0.13    0.04
  -4  -6   2    0.18    0.04
  -4   6   2    0.04    0.04
   4   6  -2    0.15    0.05
  -4   6   2    0.15    0.06
  -4   6   2    0.17    0.05
   4   6  -2    0.16    0.04
   3  -6  -2   19.10    0.70
  -3  -6   2   17.22    0.70
   3  -6  -2   18.69    0.74
  -3  -6   2   18.27    0.77
  -3   6   2   18.00    0.70
   3   6  -2   17.76    0.74
  -3   6   2   18.41    0.79
  -3   6   2   18.50    0.74
   3   6  -2   17.98    0.70
   2  -6  -2    5.94    0.26
  -2  -6   2    5.30    0.24
   2  -6  -2    6.01    0.25
  -2  -6   2    5.60    0.26
   2   6  -2    5.38    0.26
  -2   6   2    6.35    0.29
  -2   6   2    5.88    0.24
  -2   6   2    5.92    0.26
   2   6  -2    5.57    0.25
   1  -6  -2    6.98    0.28
  -1  -6   2    5.73    0.26
  -1  -6   2    5.80    0.29
   1  -6  -2    6.58    0.26
  -1   6   2    6.52    0.27
  -1   6   2    6.63    0.25
  -1   6   2    6.63    0.29
   1   6  -2    5.93    0.28
   1   6  -2    5.79    0.26
   1   6  -2    5.87    0.29
   0  -6  -2    8.76    0.36
   0  -6  -2    8.91    0.38
   0  -6   2    9.45    0.41
   0  -6  -2    8.49    0.40
   0  -6   2    9.90    0.36
   0  -6   2    9.84    0.39
   0   6  -2    9.76    0.37
   0   6   2    8.75    0.37
   0   6   2    8.89    0.40
   0   6   2    8.94    0.35
   0   6  -2    9.61    0.42
   0   6  -2    9.49    0.39
  -1  -6  -2    2.80    0.12
  -1  -6  -2    2.97    0.13
   1  -6   2    2.52    0.13
  -1  -6  -2    2.81    0.14
  -1   6  -2    2.66    0.17
  -1   6  -2    2.58    0.13
  -1   6  -2    2.65    0.15
   1   6   2    2.87    0.13
  -1   6  -2    2.46    0.14
  -2  -6  -2    0.51    0.05
  -2  -6  -2    0.54    0.04
   2  -6   2    0.34    0.04
  -2   6  -2    0.45    0.05
  -2   6  -2    0.35    0.05
  -2   6  -2    0.27    0.05
  -2   6  -2    0.27    0.07
  -3  -6  -2    1.95    0.10
   3  -6   2    1.70    0.08
  -3   6  -2    1.60    0.11
  -3   6  -2    1.71    0.10
  -3   6  -2    1.70    0.10
  -3   6  -2    1.57    0.15
  -4  -6  -2    0.04    0.02
  -4  -6  -2    0.03    0.03
  -4  -6  -2    0.07    0.02
  -4  -6  -2    0.09    0.03
  -4  -6  -2    0.13    0.02
  -4   6  -2    0.06    0.04
  -4   6  -2    0.05    0.04
  -4   6  -2    0.08    0.06
  -4   6  -2    0.13    0.04
  -5  -6  -2    2.21    0.13
  -5  -6  -2    2.25    0.12
  -5  -6  -2    2.25    0.11
  -5  -6  -2    2.50    0.12
  -5  -6  -2    2.08    0.12
  -5   6  -2    2.36    0.19
   5   6   2    2.21    0.12
  -5   6  -2    2.22    0.12
  -5   6  -2    2.55    0.14
  -5   6  -2    2.01    0.14
  -6  -6  -2    0.66    0.07
  -6  -6  -2    0.65    0.07
  -6  -6  -2    0.65    0.06
  -6  -6  -2    0.60    0.07
  -6   6  -2    0.85    0.09
  -6   6  -2    0.77    0.08
  -6   6  -2    0.86    0.08
  -6   6  -2    0.71    0.12
  -7  -6  -2    0.85    0.08
  -7  -6  -2    0.82    0.08
  -7  -6  -2    0.95    0.08
  -7  -6  -2    0.82    0.09
  -7   6  -2    1.05    0.09
  -7   6  -2    1.11    0.10
  -7   6  -2    0.97    0.14
  -8  -6  -2    0.00    0.06
  -8  -6  -2   -0.01    0.05
  -8  -6  -2    0.06    0.05
  -8  -6  -2    0.06    0.04
  -8   6  -2   -0.10    0.06
  -8   6  -2    0.03    0.06
  -8   6  -2    0.05    0.10
  -9  -6  -2    5.60    0.30
  -9  -6  -2    5.83    0.31
  -9  -6  -2    5.74    0.27
  -9   6  -2    6.31    0.39
  -9   6  -2    5.98    0.31
  -9   6  -2    6.06    0.29
 -10  -6  -2    3.04    0.21
 -10  -6  -2    2.90    0.18
 -10  -6  -2    2.50    0.20
 -10   6  -2    3.20    0.19
 -10   6  -2    3.21    0.22
 -10   6  -2    3.53    0.30
 -11  -6  -2    0.54    0.09
 -11  -6  -2    0.51    0.10
 -11   6  -2    0.58    0.11
 -11   6  -2    0.62    0.17
 -11   6  -2    0.46    0.11
 -12  -6  -2    0.14    0.09
 -12  -6  -2    0.18    0.08
 -12   6  -2    0.26    0.10
 -12   6  -2    0.12    0.09
 -12   6  -2    0.22    0.14
 -13  -6  -2    0.13    0.08
 -13  -6  -2    0.17    0.09
 -13   6  -2    0.31    0.11
 -13   6  -2    0.18    0.14
 -13   6  -2    0.30    0.10
 -14  -6  -2    0.28    0.11
 -14  -6  -2    0.27    0.09
 -14   6  -2    0.34    0.12
 -14   6  -2    0.21    0.10
 -14   6  -2    0.10    0.14
 -15  -6  -2    0.13    0.11
 -15  -6  -2    0.14    0.10
 -15   6  -2   -0.03    0.14
 -15   6  -2    0.02    0.10
 -15   6  -2    0.06    0.11
 -16  -6  -2    0.02    0.10
 -16   6  -2    0.00    0.10
 -16   6  -2   -0.17    0.12
 -16   6  -2    0.18    0.12
 -17  -6  -2    0.15    0.12
 -17   6  -2    0.09    0.12
 -17   6  -2   -0.18    0.13
 -18  -7   2    0.12    0.12
 -18   7   2    0.08    0.18
 -18   7   2    0.03    0.12
 -17  -7   2    0.24    0.11
 -17   7   2    0.47    0.16
 -17   7   2    0.17    0.12
 -17   7   2    0.19    0.17
 -16  -7   2   -0.04    0.09
 -16   7   2   -0.15    0.12
 -16   7   2    0.03    0.10
 -16   7   2    0.10    0.12
 -15  -7   2    0.11    0.10
 -15   7   2    0.29    0.16
 -15   7   2    0.11    0.10
 -15   7   2    0.27    0.12
 -14  -7   2    0.49    0.12
 -14   7   2    0.35    0.15
 -14   7   2    0.71    0.13
 -14   7   2    0.70    0.14
 -13  -7   2    0.29    0.10
 -13   7   2    0.44    0.15
 -13   7   2    0.48    0.11
 -13   7   2    0.35    0.12
 -12  -7   2    0.31    0.09
 -12  -7   2    0.28    0.09
 -12   7   2    0.22    0.13
 -12   7   2    0.26    0.10
 -12   7   2    0.35    0.11
 -11  -7   2    0.57    0.10
 -11  -7   2    0.38    0.10
 -11   7   2    0.66    0.11
 -11   7   2    0.30    0.13
 -11   7   2    0.38    0.11
 -10  -7   2    1.68    0.14
 -10  -7   2    1.76    0.14
 -10   7   2    1.40    0.15
 -10   7   2    1.90    0.15
 -10   7   2    1.76    0.20
  -9  -7   2    1.05    0.10
   9  -7  -2    0.97    0.09
  -9  -7   2    0.92    0.10
  -9   7   2    0.90    0.15
  -9   7   2    1.02    0.12
  -9   7   2    0.87    0.10
  -8  -7   2    6.75    0.33
   8  -7  -2    7.16    0.31
  -8  -7   2    6.45    0.30
  -8   7   2    6.75    0.39
   8   7  -2    6.53    0.30
  -8   7   2    5.95    0.30
   8   7  -2    6.21    0.26
  -8   7   2    6.67    0.33
   7  -7  -2    0.04    0.05
  -7  -7   2    0.05    0.04
  -7  -7   2    0.02    0.04
  -7   7   2   -0.01    0.05
  -7   7   2    0.03    0.06
  -7   7   2    0.14    0.08
   7   7  -2    0.03    0.05
   7   7  -2   -0.01    0.04
  -6  -7   2    0.30    0.05
   6  -7  -2    0.62    0.07
  -6  -7   2    0.21    0.05
   6   7  -2    0.33    0.05
   6   7  -2    0.31    0.06
  -6   7   2    0.45    0.10
  -6   7   2    0.47    0.08
  -6   7   2    0.53    0.07
  -5  -7   2    9.27    0.42
   5  -7  -2    9.50    0.42
  -5  -7   2    9.75    0.40
   5   7  -2    9.50    0.38
  -5   7   2    9.14    0.47
  -5   7   2    9.26    0.42
   5   7  -2    9.82    0.41
  -5   7   2    9.21    0.39
   4  -7  -2    0.27    0.05
  -4  -7   2    0.13    0.04
  -4  -7   2    0.20    0.04
  -4   7   2    0.23    0.05
  -4   7   2    0.33    0.05
   4   7  -2    0.19    0.05
  -4   7   2    0.16    0.06
   4   7  -2    0.21    0.05
   3  -7  -2    0.97    0.08
   3  -7  -2    1.10    0.09
  -3  -7   2    1.13    0.08
  -3  -7   2    1.22    0.08
  -3   7   2    1.03    0.09
   3   7  -2    1.17    0.09
   3   7  -2    1.25    0.09
  -3   7   2    1.05    0.08
  -3   7   2    1.10    0.11
   2  -7  -2    1.11    0.08
   2  -7  -2    1.06    0.08
  -2  -7   2    0.80    0.07
  -2  -7   2    1.01    0.08
   2   7  -2    1.05    0.08
   2   7  -2    0.99    0.08
  -2   7   2    0.91    0.08
  -2   7   2    0.89    0.07
  -2   7   2    0.87    0.09
   1  -7  -2  202.51    7.42
  -1  -7   2  204.17    7.42
  -1  -7   2  201.10    8.16
  -1   7   2  200.06    7.77
   1   7  -2  203.31    7.42
   1   7  -2  205.85    8.16
  -1   7   2  199.68    8.16
   1   7  -2  201.69    7.78
  -1   7   2  201.88    7.41
   0  -7   2   69.78    2.56
   0  -7  -2   71.62    2.69
   0  -7  -2   68.88    2.56
   0   7   2   69.48    2.68
   0   7   2   69.83    2.55
   0   7  -2   69.29    2.69
   0   7  -2   69.72    2.57
   0   7   2   67.42    2.82
   0   7  -2   68.77    2.83
   1  -7   2   68.81    2.58
  -1  -7  -2   72.92    2.83
  -1  -7  -2   70.71    2.71
  -1  -7  -2   71.15    2.58
   1  -7   2   68.70    2.71
  -1   7  -2   67.78    2.71
   1   7   2   70.69    2.84
  -1   7  -2   70.00    2.59
  -1   7  -2   68.37    2.86
   1   7   2   69.78    2.70
   2  -7   2    6.11    0.27
  -2  -7  -2    6.47    0.25
  -2  -7  -2    6.45    0.27
  -2   7  -2    6.35    0.26
  -2   7  -2    6.18    0.32
  -2   7  -2    5.91    0.28
  -2   7  -2    6.29    0.28
  -3  -7  -2   34.08    1.24
  -3  -7  -2   34.04    1.31
   3  -7   2   33.36    1.30
  -3   7  -2   32.58    1.42
  -3   7  -2   33.27    1.32
  -3   7  -2   34.11    1.32
  -3   7  -2   32.55    1.25
  -4  -7  -2    0.83    0.07
  -4  -7  -2    0.66    0.05
  -4   7  -2    0.74    0.07
  -4   7  -2    0.57    0.07
  -4   7  -2    0.59    0.10
  -4   7  -2    0.76    0.07
  -5  -7  -2    0.56    0.05
  -5  -7  -2    0.63    0.05
  -5  -7  -2    0.53    0.07
  -5  -7  -2    0.47    0.06
  -5  -7  -2    0.51    0.05
   5   7   2    0.67    0.05
  -5   7  -2    0.50    0.10
  -5   7  -2    0.52    0.07
  -5   7  -2    0.39    0.07
  -6  -7  -2    1.05    0.09
  -6  -7  -2    1.14    0.08
  -6  -7  -2    1.21    0.08
  -6  -7  -2    1.29    0.11
  -6   7  -2    1.43    0.12
  -6   7  -2    1.51    0.16
  -6   7  -2    1.33    0.10
  -7  -7  -2    0.31    0.05
  -7  -7  -2    0.26    0.06
  -7  -7  -2    0.21    0.05
  -7  -7  -2    0.17    0.06
  -7   7  -2    0.41    0.12
  -7   7  -2    0.39    0.07
  -7   7  -2    0.26    0.07
  -8  -7  -2    1.63    0.11
  -8  -7  -2    1.63    0.12
  -8  -7  -2    1.36    0.12
  -8   7  -2    1.75    0.13
  -8   7  -2    1.42    0.13
  -8   7  -2    1.52    0.18
  -9  -7  -2    0.16    0.07
  -9  -7  -2    0.16    0.06
  -9  -7  -2    0.05    0.06
  -9   7  -2    0.28    0.14
  -9   7  -2    0.29    0.09
  -9   7  -2    0.27    0.08
 -10  -7  -2    0.23    0.08
 -10  -7  -2    0.20    0.09
 -10   7  -2    0.14    0.14
 -10   7  -2    0.24    0.09
 -10   7  -2    0.29    0.10
 -11  -7  -2    0.28    0.09
 -11  -7  -2    0.51    0.09
 -11   7  -2    0.35    0.16
 -11   7  -2    0.43    0.10
 -11   7  -2    0.29    0.10
 -12  -7  -2    0.17    0.08
 -12  -7  -2    0.12    0.09
 -12   7  -2    0.14    0.09
 -12   7  -2    0.10    0.14
 -12   7  -2    0.12    0.08
 -13  -7  -2    0.41    0.09
 -13  -7  -2    0.15    0.10
 -13   7  -2    0.48    0.11
 -13   7  -2    0.03    0.14
 -13   7  -2    0.23    0.11
 -14  -7  -2    0.20    0.09
 -14  -7  -2    0.15    0.10
 -14   7  -2    0.08    0.10
 -14   7  -2   -0.07    0.14
 -14   7  -2    0.36    0.11
 -15  -7  -2    0.10    0.10
 -15   7  -2    0.13    0.16
 -15   7  -2    0.18    0.11
 -15   7  -2    0.12    0.11
 -16  -7  -2    0.17    0.11
 -16   7  -2   -0.10    0.15
 -16   7  -2    0.04    0.11
 -17  -7  -2    0.01    0.11
 -17   7  -2   -0.01    0.12
 -17   7  -2   -0.22    0.15
 -18  -8   2    0.06    0.11
 -18   8   2    0.10    0.13
 -18   8   2   -0.27    0.13
 -17  -8   2    0.14    0.11
 -17   8   2    0.33    0.13
 -17   8   2   -0.08    0.16
 -17   8   2    0.08    0.13
 -16  -8   2    0.06    0.10
 -16   8   2   -0.11    0.09
 -16   8   2   -0.08    0.14
 -16   8   2   -0.11    0.11
 -15  -8   2    0.66    0.13
 -15   8   2    0.48    0.12
 -15   8   2    0.60    0.15
 -15   8   2    0.65    0.18
 -14  -8   2    0.10    0.09
 -14   8   2   -0.02    0.12
 -14   8   2   -0.04    0.09
 -14   8   2    0.23    0.10
 -13  -8   2    0.49    0.11
 -13   8   2    0.50    0.11
 -13   8   2    0.41    0.15
 -13   8   2    0.54    0.13
 -12  -8   2    0.00    0.07
 -12   8   2   -0.06    0.09
 -12   8   2    0.06    0.09
 -12   8   2    0.16    0.12
 -11  -8   2   -0.20    0.06
 -11  -8   2   -0.03    0.06
 -11   8   2   -0.06    0.11
 -11   8   2   -0.04    0.08
 -11   8   2   -0.07    0.09
 -10  -8   2    0.17    0.07
 -10  -8   2    0.18    0.06
 -10   8   2    0.24    0.10
 -10   8   2    0.08    0.11
 -10   8   2    0.13    0.08
  -9  -8   2    0.15    0.05
  -9  -8   2    0.18    0.06
  -9   8   2    0.06    0.08
  -9   8   2    0.21    0.11
  -9   8   2    0.03    0.07
  -8  -8   2    4.30    0.23
   8  -8  -2    4.43    0.23
  -8  -8   2    3.86    0.22
  -8   8   2    4.24    0.23
   8   8  -2    4.33    0.18
  -8   8   2    4.31    0.29
  -8   8   2    4.46    0.25
   8   8  -2    4.30    0.22
  -7  -8   2    0.91    0.08
   7  -8  -2    0.97    0.10
  -7  -8   2    1.09    0.10
   7   8  -2    1.19    0.10
  -7   8   2    0.90    0.14
   7   8  -2    0.98    0.07
  -7   8   2    1.02    0.10
  -7   8   2    1.02    0.11
  -6  -8   2    3.19    0.18
   6  -8  -2    3.67    0.19
  -6  -8   2    3.11    0.18
   6   8  -2    3.24    0.18
   6   8  -2    3.32    0.16
  -6   8   2    3.43    0.24
  -6   8   2    3.43    0.18
  -6   8   2    3.54    0.20
  -5  -8   2    0.72    0.07
   5  -8  -2    1.15    0.09
  -5  -8   2    0.71    0.07
  -5   8   2    1.02    0.12
   5   8  -2    0.73    0.07
   5   8  -2    0.78    0.08
  -5   8   2    0.81    0.08
  -5   8   2    0.78    0.09
  -4  -8   2    1.65    0.11
   4  -8  -2    1.58    0.12
   4  -8  -2    1.75    0.11
  -4  -8   2    1.71    0.10
  -4   8   2    1.91    0.13
   4   8  -2    1.62    0.12
  -4   8   2    1.86    0.15
  -4   8   2    1.54    0.11
   4   8  -2    1.52    0.10
   3  -8  -2    1.89    0.11
   3  -8  -2    2.01    0.13
  -3  -8   2    1.83    0.11
  -3  -8   2    1.83    0.11
   3   8  -2    2.12    0.13
  -3   8   2    2.00    0.12
   3   8  -2    1.86    0.11
  -3   8   2    1.89    0.15
  -3   8   2    2.10    0.13
  -2  -8   2   11.48    0.45
  -2  -8   2   11.59    0.50
   2  -8  -2   11.04    0.48
   2  -8  -2   11.01    0.45
   2   8  -2   11.48    0.48
   2   8  -2   11.77    0.46
   2   8  -2   11.98    0.50
  -2   8   2   10.88    0.48
  -2   8   2   10.69    0.45
  -2   8   2   11.21    0.51
  -1  -8   2   32.65    1.38
   1  -8  -2   33.40    1.25
  -1  -8   2   33.18    1.25
  -1   8   2   33.98    1.31
  -1   8   2   33.57    1.24
  -1   8   2   33.57    1.38
   1   8  -2   33.12    1.25
   1   8  -2   33.63    1.38
   1   8  -2   32.34    1.32
   0  -8  -2    0.03    0.03
   0  -8   2    0.03    0.03
   0   8   2    0.01    0.03
   0   8  -2    0.10    0.05
   0   8  -2    0.00    0.04
   0   8   2    0.03    0.04
   0   8  -2    0.08    0.05
   0   8   2    0.03    0.03
   1  -8   2    0.26    0.04
  -1  -8  -2    0.24    0.04
  -1  -8  -2    0.18    0.05
  -1  -8  -2    0.28    0.04
   1  -8   2    0.29    0.04
   1   8   2    0.23    0.04
  -1   8  -2    0.37    0.06
  -1   8  -2    0.27    0.05
  -1   8  -2    0.33    0.07
   1   8   2    0.29    0.04
  -2  -8  -2    0.66    0.05
  -2  -8  -2    0.62    0.06
   2  -8   2    0.58    0.06
  -2   8  -2    0.67    0.07
   2   8   2    0.53    0.04
  -2   8  -2    0.64    0.09
  -2   8  -2    0.55    0.06
   3  -8   2    7.71    0.32
  -3  -8  -2    7.93    0.33
  -3  -8  -2    7.72    0.31
  -3   8  -2    7.23    0.39
  -3   8  -2    7.62    0.34
  -3   8  -2    7.51    0.32
  -4  -8  -2    3.21    0.17
  -4  -8  -2    3.26    0.15
   4  -8   2    3.10    0.14
  -4   8  -2    3.39    0.22
  -4   8  -2    3.21    0.18
  -4   8  -2    3.10    0.16
  -5  -8  -2    5.19    0.24
  -5  -8  -2    5.88    0.27
  -5   8  -2    5.89    0.26
  -5   8  -2    5.82    0.28
  -5   8  -2    6.18    0.35
  -6  -8  -2    2.56    0.12
  -6  -8  -2    2.49    0.16
  -6  -8  -2    2.40    0.13
  -6  -8  -2    2.94    0.14
  -6   8  -2    1.99    0.20
  -6   8  -2    2.65    0.17
  -6   8  -2    2.63    0.15
   6   8   2    2.50    0.13
  -7  -8  -2    5.38    0.26
  -7  -8  -2    4.95    0.23
  -7  -8  -2    5.19    0.23
  -7   8  -2    4.52    0.24
  -7   8  -2    4.64    0.33
  -7   8  -2    4.50    0.26
  -8  -8  -2    0.63    0.08
  -8  -8  -2    0.58    0.07
  -8  -8  -2    0.49    0.08
  -8   8  -2    0.63    0.09
  -8   8  -2    0.57    0.10
  -8   8  -2    0.60    0.15
  -9  -8  -2    1.15    0.10
  -9  -8  -2    0.92    0.11
  -9  -8  -2    0.97    0.09
  -9   8  -2    0.86    0.12
  -9   8  -2    0.64    0.16
  -9   8  -2    1.00    0.11
 -10  -8  -2    0.46    0.09
 -10  -8  -2    0.58    0.10
 -10   8  -2    0.64    0.12
 -10   8  -2    0.44    0.11
 -10   8  -2    0.76    0.18
 -11  -8  -2    1.18    0.13
 -11  -8  -2    0.96    0.11
 -11   8  -2    1.18    0.13
 -11   8  -2    0.92    0.13
 -11   8  -2    0.95    0.19
 -12  -8  -2    0.25    0.08
 -12   8  -2    0.07    0.13
 -12   8  -2    0.24    0.10
 -12   8  -2    0.19    0.09
 -13  -8  -2    0.90    0.12
 -13   8  -2    0.59    0.18
 -13   8  -2    0.84    0.13
 -13   8  -2    0.94    0.15
 -14  -8  -2   -0.04    0.07
 -14   8  -2    0.05    0.09
 -14   8  -2   -0.21    0.13
 -14   8  -2   -0.04    0.09
 -15  -8  -2    0.44    0.12
 -15   8  -2    0.48    0.19
 -15   8  -2    0.36    0.13
 -15   8  -2    0.49    0.13
 -16  -8  -2    0.14    0.11
 -16   8  -2    0.26    0.13
 -16   8  -2   -0.12    0.15
 -17  -8  -2    0.29    0.13
 -17   8  -2   -0.01    0.19
 -17   8  -2    0.17    0.12
 -17  -9   2    0.09    0.11
 -17   9   2    0.06    0.13
 -17   9   2   -0.01    0.11
 -17   9   2   -0.01    0.16
 -16  -9   2    0.06    0.10
 -16   9   2    0.12    0.10
 -16   9   2   -0.11    0.14
 -16   9   2    0.01    0.11
 -15  -9   2    0.55    0.13
 -15   9   2    0.44    0.12
 -15   9   2    0.32    0.13
 -15   9   2    0.52    0.19
 -14  -9   2    0.09    0.09
 -14   9   2    0.14    0.10
 -14   9   2   -0.01    0.09
 -14   9   2    0.02    0.13
 -13  -9   2    0.34    0.10
 -13   9   2    0.34    0.12
 -13   9   2    0.73    0.18
 -13   9   2    0.52    0.12
 -12  -9   2   -0.01    0.07
 -12   9   2    0.05    0.09
 -12   9   2    0.13    0.09
 -12   9   2   -0.13    0.11
 -11  -9   2    3.51    0.22
 -11   9   2    2.90    0.23
 -11   9   2    3.20    0.22
 -11   9   2    3.51    0.30
 -10  -9   2    0.28    0.07
 -10  -9   2    0.22    0.08
 -10   9   2    0.17    0.10
 -10   9   2    0.39    0.13
 -10   9   2    0.43    0.10
  -9  -9   2    0.10    0.06
  -9  -9   2    0.21    0.06
  -9   9   2    0.13    0.08
  -9   9   2    0.09    0.10
  -9   9   2    0.15    0.09
  -8  -9   2    0.37    0.08
  -8  -9   2    0.37    0.06
   8  -9  -2    0.43    0.07
  -8   9   2    0.37    0.10
  -8   9   2    0.26    0.08
  -8   9   2    0.24    0.11
   8   9  -2    0.49    0.05
   8   9  -2    0.51    0.07
   7  -9  -2    2.41    0.16
  -7  -9   2    2.52    0.15
  -7  -9   2    2.82    0.16
  -7   9   2    2.72    0.22
   7   9  -2    2.49    0.13
  -7   9   2    2.38    0.18
  -7   9   2    2.76    0.17
   7   9  -2    2.61    0.16
  -6  -9   2    4.94    0.24
   6  -9  -2    5.15    0.26
  -6  -9   2    5.24    0.25
  -6   9   2    5.09    0.25
  -6   9   2    5.17    0.31
  -6   9   2    4.41    0.26
   6   9  -2    5.13    0.25
   6   9  -2    5.21    0.23
  -5  -9   2    2.91    0.16
  -5  -9   2    3.01    0.16
   5  -9  -2    3.25    0.18
  -5   9   2    3.11    0.22
  -5   9   2    3.10    0.17
  -5   9   2    2.92    0.18
   5   9  -2    2.84    0.15
   5   9  -2    3.00    0.17
  -4  -9   2    6.39    0.30
  -4  -9   2    6.53    0.31
   4  -9  -2    6.79    0.30
   4  -9  -2    7.14    0.32
  -4   9   2    6.50    0.36
   4   9  -2    6.58    0.29
   4   9  -2    6.58    0.31
  -4   9   2    7.05    0.32
  -4   9   2    7.23    0.30
   3  -9  -2    1.06    0.10
   3  -9  -2    1.07    0.09
  -3  -9   2    1.50    0.10
  -3  -9   2    1.26    0.09
   3   9  -2    1.40    0.11
   3   9  -2    1.46    0.10
  -3   9   2    1.01    0.10
   3   9  -2    1.33    0.09
  -3   9   2    1.09    0.09
  -3   9   2    1.11    0.12
  -2  -9   2   12.61    0.54
   2  -9  -2   12.43    0.50
   2  -9  -2   12.16    0.53
  -2  -9   2   12.80    0.50
   2   9  -2   12.93    0.53
   2   9  -2   12.10    0.50
  -2   9   2   12.14    0.56
  -2   9   2   12.27    0.49
  -2   9   2   12.14    0.52
   2   9  -2   12.62    0.54
  -1  -9   2    3.14    0.17
  -1  -9   2    3.02    0.15
   1  -9  -2    2.88    0.15
  -1   9   2    2.64    0.16
   1   9  -2    3.17    0.17
  -1   9   2    2.82    0.14
  -1   9   2    3.03    0.18
   1   9  -2    3.10    0.17
   1   9  -2    3.14    0.16
   0  -9   2    5.72    0.25
   0  -9  -2    5.68    0.25
   0   9   2    5.82    0.24
   0   9   2    5.97    0.28
   0   9  -2    5.72    0.28
   0   9  -2    5.63    0.29
   0   9  -2    5.68    0.26
   0   9   2    6.28    0.26
   1  -9   2    3.21    0.16
   1  -9   2    3.05    0.15
  -1  -9  -2    2.93    0.15
  -1   9  -2    3.21    0.19
  -1   9  -2    3.15    0.16
  -1   9  -2    2.96    0.17
   1   9   2    3.01    0.15
   1   9   2    2.99    0.12
   1   9   2    3.11    0.15
  -2  -9  -2   20.14    0.77
  -2  -9  -2   21.16    0.83
   2  -9   2   19.62    0.81
  -2  -9  -2   20.95    0.82
   2   9   2   20.51    0.83
  -2   9  -2   19.71    0.82
   2   9   2   20.38    0.79
  -2   9  -2   19.22    0.89
   2   9   2   20.96    0.83
  -2   9  -2   18.79    0.78
   3  -9   2    1.79    0.11
  -3  -9  -2    1.89    0.12
  -3  -9  -2    1.45    0.10
  -3   9  -2    1.76    0.11
  -3   9  -2    1.74    0.16
  -3   9  -2    2.00    0.13
   4  -9   2    2.89    0.14
  -4  -9  -2    2.97    0.14
  -4  -9  -2    3.00    0.17
  -4   9  -2    2.74    0.16
  -4   9  -2    2.92    0.22
  -4   9  -2    2.70    0.17
   5  -9   2    0.57    0.05
  -5  -9  -2    0.71    0.08
  -5  -9  -2    0.69    0.06
  -5   9  -2    0.81    0.09
  -5   9  -2    0.73    0.12
  -5   9  -2    0.59    0.09
  -6  -9  -2    0.64    0.07
  -6   9  -2    0.73    0.13
  -6   9  -2    0.61    0.09
  -6   9  -2    0.90    0.09
  -7  -9  -2   11.72    0.49
  -7  -9  -2   11.76    0.51
  -7   9  -2   11.99    0.62
  -7   9  -2   12.24    0.54
  -7   9  -2   12.40    0.51
  -8  -9  -2    1.18    0.09
  -8  -9  -2    1.20    0.10
  -8   9  -2    1.19    0.12
  -8   9  -2    1.25    0.13
  -8   9  -2    1.17    0.18
  -9  -9  -2    1.12    0.11
  -9   9  -2    1.28    0.19
  -9   9  -2    1.16    0.14
  -9   9  -2    1.33    0.13
 -10  -9  -2    0.06    0.07
 -10   9  -2    0.13    0.09
 -10   9  -2    0.21    0.15
 -10   9  -2    0.29    0.11
 -11  -9  -2    2.04    0.15
 -11   9  -2    1.79    0.16
 -11   9  -2    1.80    0.23
 -11   9  -2    1.82    0.18
 -12  -9  -2    0.13    0.08
 -12   9  -2    0.27    0.10
 -12   9  -2    0.11    0.14
 -12   9  -2    0.10    0.09
 -13  -9  -2   -0.04    0.07
 -13   9  -2    0.06    0.14
 -13   9  -2   -0.01    0.09
 -13   9  -2    0.11    0.10
 -14  -9  -2    0.08    0.08
 -14   9  -2    0.05    0.10
 -14   9  -2   -0.05    0.13
 -14   9  -2    0.24    0.11
 -15  -9  -2    0.60    0.13
 -15   9  -2    0.39    0.14
 -15   9  -2    0.16    0.16
 -15   9  -2    0.20    0.11
 -16  -9  -2    0.09    0.11
 -16   9  -2    0.05    0.17
 -16   9  -2    0.14    0.12
 -17  -9  -2   -0.02    0.11
 -17   9  -2    0.23    0.13
 -17   9  -2    0.24    0.21
 -17 -10   2   -0.07    0.10
 -17  10   2   -0.07    0.15
 -17  10   2    0.11    0.11
 -16 -10   2    0.10    0.10
 -16  10   2    0.18    0.12
 -16  10   2   -0.01    0.12
 -16  10   2   -0.01    0.15
 -15 -10   2   -0.03    0.09
 -15  10   2    0.03    0.09
 -15  10   2   -0.09    0.13
 -15  10   2    0.16    0.11
 -14 -10   2   -0.01    0.08
 -14  10   2    0.00    0.12
 -14  10   2    0.01    0.09
 -14  10   2    0.06    0.11
 -13 -10   2    0.41    0.10
 -13  10   2    0.55    0.13
 -13  10   2    0.68    0.17
 -13  10   2    0.40    0.11
 -12 -10   2    3.27    0.22
 -12  10   2    3.47    0.31
 -12  10   2    3.32    0.23
 -12  10   2    2.90    0.25
 -11 -10   2    1.74    0.16
 -11  10   2    1.73    0.22
 -11  10   2    1.85    0.18
 -11  10   2    1.91    0.17
 -10 -10   2    1.27    0.13
 -10  10   2    1.19    0.14
 -10  10   2    1.17    0.15
 -10  10   2    1.40    0.20
  -9 -10   2   -0.05    0.06
  -9 -10   2    0.09    0.05
  -9  10   2    0.10    0.09
  -9  10   2    0.27    0.09
  -9  10   2   -0.13    0.10
   8 -10  -2    1.30    0.11
  -8 -10   2    0.95    0.10
  -8 -10   2    0.84    0.08
  -8  10   2    1.09    0.11
   8  10  -2    0.86    0.07
  -8  10   2    0.89    0.12
  -8  10   2    0.95    0.16
  -7 -10   2    0.72    0.09
   7 -10  -2    0.72    0.09
  -7 -10   2    0.76    0.07
  -7  10   2    0.58    0.13
   7  10  -2    0.62    0.08
   7  10  -2    0.80    0.07
  -7  10   2    0.70    0.10
  -7  10   2    0.69    0.09
   6 -10  -2    1.36    0.12
  -6 -10   2    1.47    0.10
  -6 -10   2    1.56    0.12
  -6  10   2    1.31    0.16
   6  10  -2    1.40    0.12
  -6  10   2    1.32    0.11
   6  10  -2    1.45    0.10
  -6  10   2    1.30    0.12
  -5 -10   2    2.69    0.15
  -5 -10   2    2.36    0.15
   5 -10  -2    2.65    0.17
  -5  10   2    2.74    0.16
   5  10  -2    2.76    0.15
   5  10  -2    2.73    0.17
  -5  10   2    2.70    0.17
  -5  10   2    2.55    0.21
   4 -10  -2    0.95    0.08
  -4 -10   2    0.86    0.08
   4 -10  -2    0.85    0.09
   4  10  -2    0.86    0.09
   4  10  -2    0.91    0.08
  -4  10   2    0.83    0.10
  -4  10   2    0.99    0.12
  -4  10   2    0.82    0.09
   3 -10  -2   38.70    1.55
   3 -10  -2   38.32    1.47
  -3 -10   2   39.18    1.60
  -3 -10   2   38.34    1.47
   3  10  -2   40.61    1.60
  -3  10   2   39.18    1.64
  -3  10   2   38.68    1.54
  -3  10   2   38.98    1.47
   3  10  -2   37.73    1.46
   3  10  -2   38.65    1.54
   2 -10  -2    6.76    0.32
   2 -10  -2    6.54    0.29
  -2 -10   2    6.53    0.29
  -2 -10   2    6.92    0.32
   2  10  -2    6.68    0.29
   2  10  -2    6.92    0.31
  -2  10   2    6.38    0.31
  -2  10   2    6.76    0.34
   2  10  -2    6.85    0.32
  -2  10   2    6.71    0.29
   1 -10  -2    2.56    0.15
  -1 -10   2    2.72    0.15
   1  10  -2    3.05    0.16
  -1  10   2    2.45    0.17
   1  10  -2    2.93    0.17
  -1  10   2    2.72    0.14
   1  10  -2    3.01    0.17
  -1  10   2    2.61    0.16
   0 -10   2    0.14    0.04
   0 -10  -2    0.17    0.05
   0  10  -2    0.23    0.06
   0  10   2    0.17    0.05
   0  10  -2    0.12    0.06
   0  10   2    0.16    0.04
   0  10  -2    0.17    0.05
   0  10   2    0.25    0.05
   1 -10   2    0.01    0.03
  -1 -10  -2   -0.02    0.03
   1 -10   2    0.00    0.04
   1  10   2    0.01    0.02
   1  10   2   -0.01    0.03
   1  10   2    0.00    0.03
  -1  10  -2    0.10    0.05
  -1  10  -2    0.04    0.05
  -1  10  -2    0.01    0.06
   2 -10   2    0.43    0.06
  -2 -10  -2    0.57    0.05
  -2 -10  -2    0.62    0.06
  -2  10  -2    0.34    0.07
  -2  10  -2    0.39    0.07
   2  10   2    0.60    0.05
   2  10   2    0.65    0.05
   2  10   2    0.61    0.05
  -2  10  -2    0.48    0.09
  -3 -10  -2    1.34    0.09
   3 -10   2    1.31    0.10
  -3  10  -2    1.16    0.10
  -3  10  -2    1.15    0.10
  -3  10  -2    0.90    0.12
  -4 -10  -2    0.46    0.06
   4 -10   2    0.44    0.05
  -4  10  -2    0.44    0.10
  -4  10  -2    0.45    0.08
  -4  10  -2    0.33    0.07
   5 -10   2    3.61    0.17
  -5 -10  -2    4.00    0.18
  -5  10  -2    3.75    0.20
  -5  10  -2    3.68    0.26
  -5  10  -2    3.51    0.22
  -6 -10  -2    1.60    0.11
  -6  10  -2    1.62    0.13
  -6  10  -2    1.75    0.19
  -6  10  -2    1.80    0.15
  -7 -10  -2    2.09    0.13
  -7  10  -2    2.07    0.15
  -7  10  -2    1.74    0.15
  -7  10  -2    1.73    0.20
  -8 -10  -2    2.21    0.15
  -8  10  -2    2.57    0.18
  -8  10  -2    2.34    0.19
  -8  10  -2    2.19    0.24
  -9 -10  -2    0.24    0.07
  -9  10  -2    0.29    0.09
  -9  10  -2    0.29    0.10
  -9  10  -2    0.40    0.15
 -10 -10  -2    0.28    0.08
 -10  10  -2    0.10    0.10
 -10  10  -2    0.19    0.10
 -10  10  -2    0.35    0.16
 -11 -10  -2    0.26    0.08
 -11  10  -2    0.34    0.11
 -11  10  -2    0.36    0.15
 -11  10  -2    0.44    0.11
 -12 -10  -2    0.26    0.09
 -12  10  -2    0.42    0.12
 -12  10  -2    0.35    0.16
 -12  10  -2    0.30    0.11
 -13 -10  -2   -0.08    0.06
 -13  10  -2   -0.11    0.13
 -13  10  -2    0.12    0.10
 -13  10  -2    0.29    0.11
 -14 -10  -2   -0.05    0.08
 -14  10  -2   -0.03    0.09
 -14  10  -2   -0.17    0.14
 -14  10  -2    0.06    0.10
 -15 -10  -2    0.00    0.09
 -15  10  -2    0.10    0.11
 -15  10  -2    0.01    0.15
 -15  10  -2    0.10    0.11
 -16 -10  -2    0.15    0.12
 -16  10  -2    0.10    0.11
 -16  10  -2    0.01    0.17
 -17 -11   2    0.11    0.12
 -17  11   2    0.01    0.16
 -17  11   2    0.19    0.12
 -16 -11   2    0.32    0.12
 -16  11   2    0.08    0.12
 -16  11   2    0.04    0.12
 -16  11   2   -0.06    0.16
 -15 -11   2    0.11    0.10
 -15  11   2    0.01    0.11
 -15  11   2   -0.05    0.09
 -15  11   2    0.01    0.13
 -14 -11   2    0.08    0.09
 -14  11   2   -0.06    0.08
 -14  11   2   -0.08    0.13
 -14  11   2    0.11    0.11
 -13 -11   2    0.00    0.08
 -13  11   2   -0.12    0.08
 -13  11   2   -0.16    0.10
 -13  11   2    0.03    0.10
 -12 -11   2    0.20    0.09
 -12  11   2    0.14    0.12
 -12  11   2    0.07    0.10
 -12  11   2    0.07    0.09
 -11 -11   2    1.66    0.16
 -11  11   2    1.77    0.17
 -11  11   2    1.67    0.18
 -11  11   2    2.00    0.24
 -10 -11   2    6.07    0.32
 -10  11   2    6.12    0.32
 -10  11   2    5.82    0.40
 -10  11   2    5.93    0.35
  -9 -11   2    0.33    0.09
  -9  11   2    0.45    0.14
  -9  11   2    0.44    0.11
  -9  11   2    0.48    0.10
  -8 -11   2    0.07    0.04
   8 -11  -2    0.01    0.06
  -8 -11   2    0.05    0.06
  -8  11   2    0.25    0.09
  -8  11   2    0.18    0.08
  -8  11   2    0.21    0.11
  -7 -11   2    0.02    0.05
  -7 -11   2    0.01    0.03
   7 -11  -2   -0.02    0.05
   7  11  -2   -0.07    0.04
  -7  11   2   -0.01    0.08
   7  11  -2   -0.04    0.05
  -7  11   2    0.11    0.08
  -7  11   2    0.02    0.07
  -6 -11   2    0.33    0.07
   6 -11  -2    0.49    0.08
  -6 -11   2    0.39    0.05
  -6  11   2    0.41    0.08
   6  11  -2    0.49    0.07
   6  11  -2    0.38    0.07
  -6  11   2    0.44    0.09
  -6  11   2    0.57    0.12
  -5 -11   2    0.44    0.07
  -5 -11   2    0.48    0.06
   5 -11  -2    0.62    0.09
  -5  11   2    0.55    0.11
  -5  11   2    0.64    0.09
   5  11  -2    0.67    0.07
   5  11  -2    0.61    0.08
  -5  11   2    0.61    0.08
  -4 -11   2    1.54    0.12
   4 -11  -2    1.77    0.14
   4 -11  -2    1.47    0.11
  -4 -11   2    1.74    0.11
   4  11  -2    1.60    0.13
   4  11  -2    1.82    0.12
  -4  11   2    1.56    0.13
  -4  11   2    1.35    0.11
   4  11  -2    1.60    0.11
  -4  11   2    1.71    0.16
   3 -11  -2    1.75    0.12
   3 -11  -2    1.79    0.14
  -3 -11   2    1.71    0.12
  -3 -11   2    1.88    0.12
   3  11  -2    1.82    0.14
  -3  11   2    1.74    0.14
  -3  11   2    1.54    0.15
   3  11  -2    1.87    0.13
  -3  11   2    1.69    0.12
   3  11  -2    1.90    0.13
  -2 -11   2    8.05    0.35
   2 -11  -2    8.48    0.38
   2 -11  -2    8.23    0.35
  -2  11   2    8.38    0.37
   2  11  -2    8.23    0.38
   2  11  -2    8.01    0.35
  -2  11   2    8.04    0.34
   2  11  -2    7.81    0.37
  -2  11   2    8.30    0.41
   1 -11  -2   11.83    0.49
  -1 -11   2   12.09    0.49
   1  11  -2   12.47    0.55
  -1  11   2   11.79    0.48
  -1  11   2   12.30    0.55
  -1  11   2   12.21    0.51
   1  11  -2   11.60    0.52
   1  11  -2   12.13    0.49
   0 -11  -2    1.11    0.09
   0 -11   2    1.06    0.09
   0  11   2    1.13    0.08
   0  11  -2    1.16    0.11
   0  11  -2    1.06    0.10
   0  11   2    1.24    0.10
   0  11   2    1.22    0.10
   0  11  -2    1.10    0.10
   1 -11   2    0.12    0.04
  -1 -11  -2    0.21    0.05
   1 -11   2    0.18    0.05
  -1  11  -2    0.16    0.07
   1  11   2    0.25    0.05
   1  11   2    0.22    0.05
  -1  11  -2    0.17    0.06
   1  11   2    0.21    0.03
  -1  11  -2    0.23    0.06
   2 -11   2   -0.04    0.04
  -2 -11  -2    0.03    0.04
  -2 -11  -2    0.04    0.03
   2 -11   2   -0.03    0.03
   2  11   2   -0.02    0.03
  -2  11  -2    0.14    0.06
   2  11   2   -0.01    0.02
  -2  11  -2    0.14    0.06
  -2  11  -2   -0.01    0.06
   2  11   2    0.03    0.03
   3 -11   2    5.13    0.25
  -3 -11  -2    5.21    0.24
  -3  11  -2    4.75    0.30
   3  11   2    5.27    0.21
  -3  11  -2    5.24    0.25
  -3  11  -2    5.11    0.27
  -4 -11  -2    0.15    0.05
   4 -11   2    0.12    0.04
  -4  11  -2    0.02    0.06
  -4  11  -2    0.22    0.10
  -4  11  -2    0.01    0.06
   5 -11   2    3.52    0.17
  -5 -11  -2    3.30    0.18
  -5  11  -2    3.48    0.21
  -5  11  -2    3.64    0.20
  -5  11  -2    4.05    0.28
  -6 -11  -2    1.22    0.10
  -6  11  -2    1.20    0.12
  -6  11  -2    1.26    0.17
  -6  11  -2    1.18    0.13
  -7 -11  -2    0.01    0.05
  -7  11  -2    0.14    0.08
  -7  11  -2    0.04    0.12
  -7  11  -2    0.11    0.08
  -8 -11  -2    0.07    0.06
  -8  11  -2    0.12    0.09
  -8  11  -2    0.06    0.12
  -8  11  -2    0.02    0.08
  -9 -11  -2    0.23    0.08
  -9  11  -2    0.31    0.15
  -9  11  -2    0.23    0.10
  -9  11  -2    0.27    0.11
 -10 -11  -2    1.01    0.12
 -10  11  -2    1.32    0.14
 -10  11  -2    1.15    0.21
 -10  11  -2    0.97    0.15
 -11 -11  -2    0.54    0.10
 -11  11  -2    0.33    0.15
 -11  11  -2    0.30    0.12
 -11  11  -2    0.34    0.11
 -12 -11  -2    0.20    0.09
 -12  11  -2    0.05    0.15
 -12  11  -2    0.04    0.09
 -12  11  -2    0.16    0.10
 -13 -11  -2    0.02    0.08
 -13  11  -2   -0.11    0.13
 -13  11  -2   -0.05    0.09
 -13  11  -2    0.01    0.10
 -14 -11  -2   -0.01    0.09
 -14  11  -2    0.17    0.11
 -14  11  -2   -0.05    0.11
 -14  11  -2   -0.14    0.13
 -15 -11  -2    0.01    0.10
 -15  11  -2    0.02    0.17
 -15  11  -2    0.11    0.11
 -15  11  -2    0.10    0.12
 -16 -11  -2   -0.04    0.11
 -16  11  -2    0.10    0.12
 -16  11  -2   -0.15    0.17
 -17 -12   2    0.12    0.11
 -17  12   2    0.06    0.11
 -16 -12   2    0.12    0.11
 -16  12   2    0.13    0.12
 -16  12   2    0.07    0.13
 -16  12   2   -0.04    0.15
 -15 -12   2    0.01    0.09
 -15  12   2    0.19    0.11
 -15  12   2   -0.01    0.14
 -15  12   2    0.03    0.11
 -14 -12   2    0.11    0.09
 -14  12   2    0.06    0.11
 -14  12   2    0.13    0.13
 -14  12   2    0.08    0.09
 -13 -12   2    0.13    0.09
 -13  12   2    0.18    0.14
 -13  12   2    0.22    0.10
 -13  12   2    0.01    0.10
 -12 -12   2    0.42    0.11
 -12  12   2    0.42    0.11
 -12  12   2    0.47    0.16
 -12  12   2    0.52    0.13
 -11 -12   2    0.74    0.11
 -11  12   2    0.50    0.12
 -11  12   2    0.66    0.17
 -11  12   2    0.54    0.11
 -10 -12   2    2.32    0.18
 -10  12   2    1.65    0.22
 -10  12   2    1.57    0.18
 -10  12   2    1.71    0.16
  -9 -12   2    2.97    0.20
  -9  12   2    3.02    0.23
  -9  12   2    2.97    0.27
  -9  12   2    2.83    0.20
   8 -12  -2    3.86    0.23
  -8 -12   2    3.65    0.22
  -8  12   2    3.82    0.30
  -8  12   2    3.76    0.23
  -8  12   2    4.18    0.26
  -7 -12   2    0.20    0.07
  -7 -12   2    0.23    0.05
   7 -12  -2    0.38    0.08
  -7  12   2    0.34    0.09
   7  12  -2    0.28    0.06
  -7  12   2    0.42    0.13
   7  12  -2    0.23    0.07
  -7  12   2    0.39    0.10
   6 -12  -2    0.40    0.08
  -6 -12   2    0.39    0.05
  -6 -12   2    0.26    0.07
  -6  12   2    0.37    0.12
   6  12  -2    0.36    0.08
  -6  12   2    0.27    0.08
   6  12  -2    0.32    0.06
  -6  12   2    0.37    0.08
   5 -12  -2    0.23    0.07
  -5 -12   2    0.23    0.06
  -5 -12   2    0.25    0.05
  -5  12   2    0.04    0.09
  -5  12   2    0.19    0.07
   5  12  -2    0.18    0.05
   5  12  -2    0.14    0.06
   5  12  -2    0.26    0.06
  -5  12   2    0.11    0.06
   4 -12  -2    5.19    0.28
   4 -12  -2    5.11    0.26
  -4 -12   2    5.19    0.26
  -4 -12   2    5.52    0.26
   4  12  -2    5.49    0.25
   4  12  -2    5.63    0.27
  -4  12   2    5.05    0.26
   4  12  -2    5.57    0.26
  -4  12   2    5.12    0.31
  -4  12   2    5.50    0.28
  -3 -12   2    2.03    0.13
   3 -12  -2    1.65    0.12
  -3 -12   2    2.16    0.13
   3 -12  -2    1.58    0.14
   3  12  -2    1.91    0.14
  -3  12   2    1.45    0.13
   3  12  -2    2.02    0.13
   3  12  -2    1.99    0.13
  -3  12   2    1.64    0.16
  -3  12   2    1.85    0.12
   2 -12  -2   29.13    1.13
   2 -12  -2   29.20    1.19
  -2 -12   2   28.69    1.13
   2  12  -2   29.94    1.23
   2  12  -2   28.74    1.18
  -2  12   2   29.67    1.12
   2  12  -2   28.85    1.13
  -2  12   2   30.24    1.26
  -2  12   2   29.23    1.18
  -1 -12   2    2.81    0.16
   1 -12  -2    2.81    0.16
   1  12  -2    2.86    0.18
  -1  12   2    2.82    0.15
   1  12  -2    3.09    0.19
   1  12  -2    2.73    0.17
  -1  12   2    3.11    0.17
  -1  12   2    2.82    0.19
   0 -12   2    0.13    0.05
   0 -12  -2    0.11    0.05
   0  12   2    0.07    0.04
   0  12  -2    0.14    0.06
   0  12   2    0.15    0.05
   0  12  -2    0.16    0.07
   0  12  -2   -0.01    0.06
   0  12   2    0.05    0.05
   1 -12   2    1.28    0.09
   1 -12   2    1.38    0.12
  -1 -12  -2    0.98    0.09
  -1  12  -2    1.25    0.11
  -1  12  -2    1.39    0.13
   1  12   2    1.35    0.10
  -1  12  -2    1.25    0.12
   1  12   2    1.16    0.08
   1  12   2    1.19    0.10
  -2 -12  -2    2.99    0.16
   2 -12   2    3.41    0.18
   2 -12   2    2.89    0.15
   2  12   2    2.99    0.15
  -2  12  -2    3.32    0.19
   2  12   2    2.84    0.15
  -2  12  -2    3.10    0.18
  -2  12  -2    3.10    0.22
   3 -12   2    0.11    0.05
  -3 -12  -2    0.06    0.04
  -3  12  -2    0.07    0.07
  -3  12  -2    0.04    0.06
  -3  12  -2    0.07    0.08
   3  12   2    0.05    0.03
   4 -12   2    0.73    0.07
  -4 -12  -2    0.68    0.08
  -4  12  -2    0.53    0.09
  -4  12  -2    0.65    0.10
  -4  12  -2    0.35    0.11
   5 -12   2    0.88    0.08
  -5 -12  -2    0.84    0.09
  -5  12  -2    0.98    0.12
  -5  12  -2    0.99    0.11
  -5  12  -2    0.66    0.14
  -6 -12  -2    0.83    0.09
  -6  12  -2    0.86    0.11
  -6  12  -2    0.95    0.16
  -6  12  -2    0.80    0.12
  -7 -12  -2    6.96    0.32
  -7  12  -2    6.99    0.37
  -7  12  -2    7.36    0.44
  -7  12  -2    6.83    0.34
  -8 -12  -2    3.95    0.22
  -8  12  -2    3.77    0.32
  -8  12  -2    4.08    0.24
  -8  12  -2    4.14    0.27
  -9 -12  -2    0.72    0.11
  -9  12  -2    0.96    0.14
  -9  12  -2    0.89    0.19
  -9  12  -2    1.03    0.13
 -10 -12  -2    3.37    0.21
 -10  12  -2    3.75    0.24
 -10  12  -2    3.65    0.26
 -10  12  -2    3.23    0.31
 -11 -12  -2    0.09    0.08
 -11  12  -2    0.12    0.10
 -11  12  -2   -0.07    0.12
 -11  12  -2    0.14    0.09
 -12 -12  -2    0.19    0.09
 -12  12  -2    0.00    0.09
 -12  12  -2    0.06    0.09
 -12  12  -2    0.00    0.14
 -13 -12  -2    0.09    0.09
 -13  12  -2   -0.04    0.09
 -13  12  -2   -0.20    0.13
 -13  12  -2   -0.03    0.10
 -14 -12  -2    0.23    0.11
 -14  12  -2    0.36    0.19
 -14  12  -2    0.35    0.12
 -14  12  -2    0.31    0.13
 -15 -12  -2   -0.01    0.10
 -15  12  -2   -0.22    0.15
 -15  12  -2    0.11    0.12
 -15  12  -2   -0.03    0.10
 -16 -12  -2    0.11    0.11
 -16  12  -2    0.25    0.13
 -16  12  -2   -0.03    0.18
 -16 -13   2    0.10    0.11
 -16  13   2    0.01    0.11
 -16  13   2   -0.17    0.14
 -16  13   2    0.03    0.13
 -15 -13   2   -0.07    0.09
 -15  13   2    0.29    0.13
 -15  13   2   -0.06    0.15
 -15  13   2    0.23    0.11
 -14 -13   2    0.06    0.09
 -14  13   2    0.18    0.15
 -14  13   2    0.02    0.10
 -14  13   2    0.22    0.12
 -13 -13   2    0.07    0.09
 -13  13   2    0.16    0.10
 -13  13   2    0.04    0.13
 -13  13   2    0.15    0.12
 -12 -13   2    0.30    0.09
 -12  13   2    0.12    0.14
 -12  13   2    0.16    0.10
 -12  13   2    0.24    0.11
 -11 -13   2    0.93    0.13
 -11  13   2    0.81    0.13
 -11  13   2    0.79    0.18
 -11  13   2    1.01    0.15
 -10 -13   2    2.15    0.17
 -10  13   2    2.46    0.26
 -10  13   2    2.40    0.19
 -10  13   2    1.87    0.20
  -9 -13   2    3.12    0.20
  -9  13   2    2.50    0.26
  -9  13   2    2.35    0.19
  -9  13   2    2.76    0.22
  -8 -13   2    0.36    0.09
  -8  13   2    0.40    0.14
  -8  13   2    0.40    0.11
  -8  13   2    0.45    0.10
  -7 -13   2    1.00    0.08
  -7 -13   2    0.93    0.11
   7 -13  -2    0.77    0.11
   7  13  -2    0.73    0.08
  -7  13   2    0.76    0.11
  -7  13   2    0.95    0.13
  -7  13   2    1.03    0.16
  -6 -13   2    0.10    0.06
   6 -13  -2    0.13    0.07
  -6 -13   2    0.04    0.04
   6  13  -2    0.05    0.06
   6  13  -2    0.12    0.05
  -6  13   2    0.00    0.07
  -6  13   2    0.17    0.10
  -6  13   2    0.10    0.08
   6  13  -2    0.14    0.06
  -5 -13   2   10.43    0.45
   5 -13  -2   10.14    0.47
  -5 -13   2   10.33    0.45
  -5  13   2    9.86    0.44
  -5  13   2    9.84    0.47
   5  13  -2    9.89    0.43
  -5  13   2   10.05    0.54
   5  13  -2   10.23    0.46
   5  13  -2   10.69    0.46
   4 -13  -2    0.17    0.06
   4 -13  -2    0.28    0.08
  -4 -13   2    0.22    0.05
  -4 -13   2    0.18    0.06
  -4  13   2    0.33    0.10
   4  13  -2    0.18    0.06
  -4  13   2    0.36    0.08
   4  13  -2    0.08    0.06
   4  13  -2    0.25    0.07
  -4  13   2    0.22    0.07
   3 -13  -2    1.81    0.15
  -3 -13   2    1.92    0.13
   3 -13  -2    1.94    0.13
  -3  13   2    1.85    0.17
  -3  13   2    1.76    0.15
  -3  13   2    1.90    0.13
   3  13  -2    1.88    0.14
   3  13  -2    1.77    0.14
   3  13  -2    2.04    0.14
   2 -13  -2    1.39    0.11
   2 -13  -2    1.46    0.12
  -2 -13   2    1.36    0.11
  -2  13   2    1.42    0.12
  -2  13   2    1.34    0.11
   2  13  -2    1.22    0.11
  -2  13   2    1.28    0.13
   2  13  -2    1.20    0.11
   2  13  -2    1.63    0.13
   1 -13  -2    0.39    0.07
  -1 -13   2    0.30    0.06
   1  13  -2    0.34    0.08
   1  13  -2    0.36    0.08
  -1  13   2    0.45    0.08
   1  13  -2    0.38    0.08
  -1  13   2    0.55    0.08
  -1  13   2    0.33    0.06
   0 -13  -2    0.13    0.05
   0 -13   2    0.01    0.04
   0  13  -2    0.14    0.06
   0  13  -2    0.05    0.07
   0  13  -2    0.06    0.07
   0  13   2    0.09    0.05
   0  13   2    0.08    0.04
   0  13   2    0.04    0.05
   1 -13   2    0.44    0.07
   1 -13   2    0.32    0.06
  -1 -13  -2    0.47    0.07
  -1  13  -2    0.36    0.07
   1  13   2    0.42    0.05
   1  13   2    0.28    0.06
  -1  13  -2    0.43    0.10
   1  13   2    0.34    0.06
  -1  13  -2    0.44    0.08
   2 -13   2    0.02    0.05
   2 -13   2   -0.02    0.04
  -2 -13  -2   -0.05    0.04
  -2  13  -2    0.02    0.08
  -2  13  -2    0.02    0.06
  -2  13  -2   -0.05    0.06
   2  13   2   -0.02    0.03
   2  13   2   -0.03    0.04
   3 -13   2    0.06    0.05
  -3 -13  -2    0.03    0.04
  -3  13  -2    0.24    0.10
  -3  13  -2    0.06    0.06
  -3  13  -2    0.11    0.07
   3  13   2    0.08    0.04
  -4 -13  -2    2.96    0.17
   4 -13   2    3.22    0.18
  -4  13  -2    2.96    0.25
  -4  13  -2    3.42    0.19
  -4  13  -2    3.05    0.21
  -5 -13  -2    0.50    0.08
  -5  13  -2    0.68    0.14
  -5  13  -2    0.33    0.10
  -5  13  -2    0.65    0.10
  -6 -13  -2    0.35    0.07
  -6  13  -2    0.39    0.14
  -6  13  -2    0.70    0.11
  -6  13  -2    0.62    0.11
  -7 -13  -2    0.41    0.08
  -7  13  -2    0.32    0.10
  -7  13  -2    0.78    0.17
  -7  13  -2    0.43    0.11
  -8 -13  -2    2.10    0.15
  -8  13  -2    2.02    0.17
  -8  13  -2    1.65    0.18
  -8  13  -2    1.85    0.23
  -9 -13  -2    0.71    0.10
  -9  13  -2    0.78    0.18
  -9  13  -2    0.51    0.11
  -9  13  -2    0.78    0.14
 -10 -13  -2    6.74    0.33
 -10  13  -2    6.27    0.37
 -10  13  -2    6.52    0.35
 -10  13  -2    6.33    0.46
 -11 -13  -2    0.05    0.08
 -11  13  -2   -0.19    0.12
 -11  13  -2    0.02    0.10
 -11  13  -2   -0.08    0.10
 -12 -13  -2   -0.01    0.08
 -12  13  -2    0.03    0.15
 -12  13  -2   -0.02    0.10
 -12  13  -2    0.03    0.10
 -13 -13  -2    0.54    0.11
 -13  13  -2    0.29    0.12
 -13  13  -2    0.69    0.21
 -13  13  -2    0.39    0.13
 -14 -13  -2    0.17    0.10
 -14  13  -2    0.26    0.12
 -14  13  -2    0.00    0.17
 -14  13  -2    0.20    0.13
 -15 -13  -2   -0.05    0.09
 -15  13  -2   -0.03    0.16
 -15  13  -2    0.19    0.12
 -16 -13  -2    0.13    0.12
 -16  13  -2    0.20    0.13
 -16 -14   2    0.19    0.12
 -16  14   2    0.22    0.18
 -16  14   2    0.30    0.14
 -16  14   2    0.12    0.14
 -15 -14   2   -0.12    0.08
 -15  14   2    0.17    0.11
 -15  14   2    0.00    0.12
 -15  14   2   -0.02    0.15
 -14 -14   2    0.01    0.09
 -14  14   2    0.04    0.15
 -14  14   2    0.03    0.11
 -14  14   2    0.08    0.10
 -13 -14   2   -0.10    0.07
 -13  14   2    0.11    0.12
 -13  14   2    0.05    0.10
 -13  14   2   -0.01    0.12
 -12 -14   2   -0.09    0.07
 -12  14   2   -0.05    0.12
 -12  14   2    0.03    0.08
 -12  14   2   -0.03    0.09
 -11 -14   2    1.18    0.14
 -11  14   2    0.82    0.13
 -11  14   2    1.36    0.22
 -11  14   2    0.98    0.15
 -10 -14   2    0.44    0.10
 -10  14   2    0.52    0.12
 -10  14   2    0.61    0.17
 -10  14   2    0.49    0.11
  -9 -14   2    1.52    0.15
  -9  14   2    1.33    0.15
  -9  14   2    1.68    0.22
  -9  14   2    1.46    0.17
  -8 -14   2    2.11    0.17
  -8  14   2    2.55    0.25
  -8  14   2    2.31    0.18
  -8  14   2    1.94    0.18
  -7 -14   2   -0.01    0.06
   7 -14  -2    0.13    0.08
  -7  14   2    0.02    0.08
  -7  14   2    0.08    0.12
   7  14  -2   -0.01    0.05
  -7  14   2    0.07    0.09
  -6 -14   2    0.52    0.09
  -6 -14   2    0.46    0.06
   6 -14  -2    0.42    0.09
  -6  14   2    0.37    0.09
   6  14  -2    0.47    0.09
   6  14  -2    0.41    0.06
  -6  14   2    0.45    0.10
   6  14  -2    0.35    0.07
  -6  14   2    0.37    0.13
   5 -14  -2    0.06    0.07
  -5 -14   2   -0.04    0.05
  -5 -14   2    0.00    0.04
  -5  14   2    0.18    0.08
   5  14  -2   -0.01    0.05
   5  14  -2    0.03    0.06
  -5  14   2    0.04    0.09
   5  14  -2    0.03    0.07
  -5  14   2    0.06    0.07
  -4 -14   2    0.65    0.09
   4 -14  -2    0.86    0.09
   4 -14  -2    0.87    0.11
  -4  14   2    0.78    0.13
  -4  14   2    0.85    0.10
   4  14  -2    0.78    0.10
   4  14  -2    0.83    0.10
   4  14  -2    0.70    0.08
  -4  14   2    0.89    0.11
   3 -14  -2    0.00    0.05
   3 -14  -2    0.12    0.07
  -3 -14   2    0.12    0.06
   3  14  -2    0.15    0.06
  -3  14   2    0.14    0.08
  -3  14   2    0.14    0.06
   3  14  -2    0.09    0.07
   3  14  -2    0.07    0.07
  -3  14   2    0.05    0.07
   2 -14  -2    1.48    0.12
   2 -14  -2    1.38    0.13
  -2 -14   2    1.42    0.12
   2  14  -2    1.35    0.12
   2  14  -2    1.22    0.13
   2  14  -2    1.38    0.12
  -2  14   2    1.40    0.14
  -2  14   2    1.27    0.12
  -2  14   2    1.49    0.12
  -1 -14   2    0.43    0.07
   1 -14  -2    0.52    0.08
   1  14  -2    0.56    0.09
  -1  14   2    0.54    0.07
   1  14  -2    0.53    0.08
   1  14  -2    0.51    0.09
  -1  14   2    0.69    0.10
  -1  14   2    0.49    0.08
   0 -14  -2    0.68    0.08
   0  14   2    0.76    0.09
   0  14  -2    0.76    0.10
   0  14  -2    0.69    0.09
   0  14   2    0.72    0.09
   0  14   2    0.68    0.07
   0  14  -2    0.67    0.11
   1 -14   2    0.05    0.06
   1 -14   2    0.09    0.05
  -1 -14  -2    0.10    0.05
  -1  14  -2    0.08    0.07
  -1  14  -2    0.18    0.07
   1  14   2    0.09    0.04
   1  14   2    0.01    0.05
   1  14   2    0.07    0.05
  -1  14  -2    0.18    0.08
   2 -14   2   -0.01    0.05
   2 -14   2   -0.05    0.04
  -2 -14  -2    0.00    0.05
  -2  14  -2   -0.08    0.06
   2  14   2   -0.03    0.03
  -2  14  -2   -0.05    0.07
   2  14   2   -0.04    0.04
  -2  14  -2   -0.04    0.08
  -3 -14  -2    1.42    0.12
   3 -14   2    1.37    0.12
  -3  14  -2    1.51    0.14
   3  14   2    1.64    0.08
  -3  14  -2    1.30    0.16
  -3  14  -2    1.56    0.13
   3  14   2    1.70    0.10
  -4 -14  -2    0.19    0.06
   4 -14   2    0.18    0.06
  -4  14  -2    0.07    0.07
  -4  14  -2    0.01    0.10
  -4  14  -2    0.21    0.09
  -5 -14  -2    0.08    0.06
  -5  14  -2    0.17    0.09
  -5  14  -2    0.09    0.08
  -5  14  -2    0.06    0.11
  -6 -14  -2    0.61    0.09
  -6  14  -2    1.08    0.12
  -6  14  -2    0.76    0.12
  -6  14  -2    0.63    0.16
  -7 -14  -2    1.68    0.14
  -7  14  -2    1.57    0.16
  -7  14  -2    1.71    0.16
  -7  14  -2    1.31    0.20
  -8 -14  -2    1.24    0.13
  -8  14  -2    0.85    0.15
  -8  14  -2    1.39    0.21
  -8  14  -2    1.06    0.14
  -9 -14  -2    0.03    0.07
  -9  14  -2   -0.16    0.12
  -9  14  -2    0.10    0.09
  -9  14  -2    0.05    0.10
 -10 -14  -2    1.14    0.12
 -10  14  -2    0.62    0.13
 -10  14  -2    0.82    0.14
 -10  14  -2    0.92    0.20
 -11 -14  -2    0.11    0.08
 -11  14  -2    0.01    0.14
 -11  14  -2    0.26    0.11
 -11  14  -2    0.27    0.12
 -12 -14  -2    0.14    0.08
 -12  14  -2    0.04    0.10
 -12  14  -2    0.03    0.10
 -12  14  -2    0.16    0.15
 -13 -14  -2    0.33    0.11
 -13  14  -2    0.61    0.14
 -13  14  -2    0.42    0.19
 -13  14  -2    0.48    0.14
 -14 -14  -2    0.31    0.11
 -14  14  -2    0.34    0.12
 -14  14  -2    0.11    0.12
 -14  14  -2    0.09    0.19
 -15 -14  -2   -0.01    0.11
 -15  14  -2    0.05    0.18
 -15  14  -2    0.05    0.12
 -16 -15   2    0.20    0.12
 -16  15   2    0.59    0.18
 -16  15   2    0.14    0.13
 -15 -15   2   -0.08    0.09
 -15  15   2    0.13    0.13
 -15  15   2   -0.12    0.15
 -15  15   2    0.06    0.11
 -14 -15   2    0.16    0.10
 -14  15   2    0.10    0.11
 -14  15   2   -0.13    0.12
 -14  15   2    0.09    0.12
 -13 -15   2   -0.02    0.08
 -13  15   2    0.08    0.10
 -13  15   2    0.13    0.15
 -13  15   2   -0.07    0.10
 -12 -15   2   -0.09    0.07
 -12  15   2   -0.13    0.12
 -12  15   2    0.04    0.11
 -12  15   2   -0.01    0.09
 -11 -15   2    0.05    0.08
 -11  15   2    0.02    0.10
 -11  15   2    0.19    0.15
 -11  15   2    0.02    0.08
 -10 -15   2    0.51    0.11
 -10  15   2    0.41    0.12
 -10  15   2    0.41    0.15
 -10  15   2    0.37    0.11
  -9 -15   2    0.90    0.12
  -9  15   2    0.92    0.18
  -9  15   2    0.96    0.14
  -9  15   2    0.95    0.13
  -8 -15   2    0.69    0.11
  -8  15   2    0.82    0.17
  -8  15   2    0.52    0.12
  -8  15   2    0.68    0.12
  -7 -15   2    0.35    0.09
   7 -15  -2    0.38    0.09
  -7  15   2    0.44    0.10
  -7  15   2    0.34    0.11
  -7  15   2    0.28    0.13
  -6 -15   2    0.08    0.06
   6 -15  -2    0.30    0.09
   6  15  -2    0.19    0.07
  -6  15   2    0.08    0.08
  -6  15   2    0.16    0.11
  -6  15   2    0.09    0.09
   5 -15  -2   -0.01    0.06
  -5 -15   2   -0.05    0.05
   5 -15  -2    0.03    0.07
   5  15  -2    0.00    0.05
  -5  15   2    0.01    0.08
  -5  15   2    0.08    0.11
   5  15  -2   -0.02    0.07
  -5  15   2    0.05    0.07
   5  15  -2    0.05    0.06
  -4 -15   2    4.41    0.23
   4 -15  -2    4.14    0.23
   4 -15  -2    4.35    0.26
  -4  15   2    4.11    0.29
   4  15  -2    4.36    0.22
   4  15  -2    4.52    0.25
  -4  15   2    4.16    0.23
  -4  15   2    4.29    0.26
   4  15  -2    4.48    0.24
   3 -15  -2    0.01    0.06
  -3 -15   2    0.02    0.05
   3 -15  -2    0.00    0.05
   3  15  -2   -0.01    0.07
  -3  15   2   -0.10    0.07
   3  15  -2   -0.04    0.06
  -3  15   2    0.00    0.08
  -3  15   2    0.02    0.06
   3  15  -2   -0.01    0.07
   2 -15  -2    0.07    0.07
   2 -15  -2    0.15    0.06
   2  15  -2   -0.01    0.07
  -2  15   2    0.13    0.09
  -2  15   2    0.13    0.06
   2  15  -2    0.01    0.07
  -2  15   2    0.18    0.07
   2  15  -2    0.07    0.08
   1 -15  -2    0.07    0.05
  -1 -15   2   -0.01    0.05
   1  15  -2    0.06    0.07
  -1  15   2   -0.04    0.05
   1  15  -2    0.03    0.07
  -1  15   2    0.19    0.08
   1  15  -2    0.06    0.08
  -1  15   2    0.01    0.06
   0 -15   2    0.06    0.05
   0 -15   2    0.03    0.06
   0 -15  -2    0.01    0.05
   0  15   2   -0.02    0.05
   0  15  -2    0.11    0.07
   0  15  -2    0.04    0.07
   0  15  -2    0.03    0.08
   0  15   2    0.16    0.07
   0  15   2    0.10    0.06
   1 -15   2    0.86    0.09
   1 -15   2    0.96    0.11
  -1 -15  -2    0.93    0.10
  -1  15  -2    0.96    0.14
   1  15   2    0.92    0.08
  -1  15  -2    0.88    0.12
   1  15   2    0.91    0.09
   1  15   2    1.02    0.10
  -1  15  -2    1.04    0.11
   2 -15   2    0.55    0.09
   2 -15   2    0.73    0.08
  -2 -15  -2    0.53    0.08
   2  15   2    0.57    0.07
  -2  15  -2    0.58    0.10
   2  15   2    0.64    0.08
  -2  15  -2    0.88    0.14
  -2  15  -2    0.63    0.10
   3 -15   2    0.87    0.10
  -3 -15  -2    0.94    0.10
  -3  15  -2    0.96    0.13
  -3  15  -2    0.79    0.14
   3  15   2    0.84    0.06
  -3  15  -2    0.94    0.11
  -4 -15  -2    0.07    0.06
   4 -15   2    0.02    0.06
  -4  15  -2    0.18    0.09
  -4  15  -2   -0.07    0.07
  -4  15  -2   -0.07    0.10
  -5 -15  -2    0.19    0.07
  -5  15  -2    0.23    0.09
  -5  15  -2    0.16    0.10
  -5  15  -2    0.52    0.15
  -6 -15  -2    0.23    0.08
  -6  15  -2    0.20    0.10
  -6  15  -2    0.42    0.15
  -6  15  -2    0.17    0.09
  -7 -15  -2    0.47    0.09
  -7  15  -2    0.40    0.11
  -7  15  -2    0.36    0.12
  -7  15  -2    0.14    0.15
  -8 -15  -2    0.47    0.10
  -8  15  -2    0.32    0.10
  -8  15  -2    0.14    0.11
  -8  15  -2    0.01    0.13
  -9 -15  -2    1.15    0.13
  -9  15  -2    1.06    0.14
  -9  15  -2    1.11    0.15
  -9  15  -2    0.72    0.19
 -10 -15  -2    0.70    0.11
 -10  15  -2    0.47    0.13
 -10  15  -2    0.51    0.19
 -10  15  -2    0.46    0.12
 -11 -15  -2    0.03    0.07
 -11  15  -2    0.14    0.15
 -11  15  -2   -0.06    0.09
 -11  15  -2   -0.08    0.10
 -12 -15  -2   -0.01    0.08
 -12  15  -2    0.00    0.10
 -12  15  -2   -0.08    0.09
 -12  15  -2    0.02    0.15
 -13 -15  -2    0.22    0.10
 -13  15  -2   -0.25    0.14
 -13  15  -2   -0.08    0.11
 -13  15  -2    0.10    0.12
 -14 -15  -2    0.25    0.12
 -14  15  -2    0.38    0.13
 -14  15  -2    0.23    0.14
 -14  15  -2    0.04    0.17
 -15 -15  -2    0.08    0.12
 -15  15  -2    0.28    0.13
 -15  15  -2   -0.07    0.17
 -16 -16   2    0.10    0.12
 -16  16   2   -0.01    0.12
 -15 -16   2    0.06    0.11
 -15  16   2    0.35    0.15
 -15  16   2   -0.04    0.15
 -15  16   2    0.38    0.13
 -14 -16   2    0.19    0.11
 -14  16   2    0.10    0.12
 -14  16   2    0.32    0.17
 -14  16   2    0.11    0.11
 -13 -16   2    0.13    0.10
 -13  16   2    0.10    0.10
 -13  16   2   -0.03    0.14
 -13  16   2    0.05    0.12
 -12 -16   2    0.63    0.12
 -12  16   2    0.50    0.12
 -12  16   2    0.51    0.14
 -12  16   2    0.30    0.17
 -11 -16   2    0.29    0.10
 -11  16   2    0.08    0.10
 -11  16   2    0.23    0.12
 -11  16   2   -0.05    0.12
 -10 -16   2    0.43    0.11
 -10  16   2    0.32    0.12
 -10  16   2    0.33    0.11
 -10  16   2    0.28    0.15
  -9 -16   2    0.06    0.08
  -9  16   2    0.14    0.09
  -9  16   2    0.04    0.13
  -9  16   2    0.03    0.10
  -8 -16   2    0.75    0.11
  -8  16   2    0.86    0.14
  -8  16   2    0.44    0.15
  -8  16   2    0.63    0.11
  -7 -16   2    0.24    0.09
  -7  16   2    0.14    0.09
  -7  16   2    0.18    0.10
  -7  16   2    0.14    0.12
   6 -16  -2    0.14    0.08
  -6 -16   2    0.05    0.06
  -6  16   2    0.12    0.08
  -6  16   2   -0.02    0.09
  -6  16   2    0.03    0.11
   6  16  -2    0.08    0.06
   5 -16  -2    0.06    0.08
  -5 -16   2   -0.03    0.05
   5 -16  -2   -0.05    0.06
   5  16  -2   -0.02    0.07
  -5  16   2    0.09    0.10
  -5  16   2    0.05    0.08
  -5  16   2    0.08    0.09
   5  16  -2    0.02    0.06
  -4 -16   2    0.38    0.08
   4 -16  -2    0.34    0.08
   4 -16  -2    0.45    0.10
  -4  16   2    0.29    0.10
  -4  16   2    0.60    0.09
   4  16  -2    0.46    0.08
   4  16  -2    0.27    0.08
   4  16  -2    0.42    0.10
  -4  16   2    0.43    0.12
  -3 -16   2    1.53    0.13
   3 -16  -2    1.42    0.13
   3 -16  -2    1.64    0.15
   3  16  -2    1.49    0.13
   3  16  -2    1.70    0.15
  -3  16   2    1.73    0.14
  -3  16   2    1.84    0.18
   3  16  -2    1.44    0.14
  -3  16   2    1.63    0.15
  -2 -16   2    6.61    0.31
   2 -16  -2    5.98    0.31
   2 -16  -2    6.37    0.34
  -2  16   2    6.35    0.30
   2  16  -2    6.57    0.34
  -2  16   2    6.74    0.33
  -2  16   2    6.19    0.36
   2  16  -2    5.97    0.30
   2  16  -2    6.20    0.33
   1 -16  -2    0.21    0.07
  -1 -16   2    0.29    0.07
   1  16  -2    0.32    0.09
  -1  16   2    0.27    0.09
   1  16  -2    0.22    0.09
   1  16  -2    0.11    0.08
  -1  16   2    0.51    0.09
  -1  16   2    0.30    0.07
   0 -16   2   -0.03    0.05
   0 -16  -2   -0.06    0.05
   0 -16   2   -0.02    0.06
   0  16   2   -0.06    0.06
   0  16   2    0.04    0.06
   0  16  -2    0.03    0.07
   0  16  -2    0.06    0.08
   0  16   2   -0.02    0.05
   0  16  -2    0.06    0.09
   1 -16   2    0.07    0.07
   1 -16   2    0.12    0.05
  -1 -16  -2    0.03    0.06
  -1  16  -2    0.11    0.08
   1  16   2    0.05    0.04
   1  16   2    0.25    0.07
  -1  16  -2    0.08    0.10
  -1  16  -2    0.19    0.09
   1  16   2    0.13    0.07
  -2 -16  -2    0.59    0.09
   2 -16   2    0.54    0.08
   2 -16   2    0.52    0.09
   2  16   2    0.74    0.08
  -2  16  -2    0.59    0.11
  -2  16  -2    0.58    0.10
  -2  16  -2    0.54    0.13
  -3 -16  -2    1.17    0.11
   3 -16   2    1.35    0.12
  -3  16  -2    1.32    0.18
  -3  16  -2    1.18    0.13
  -3  16  -2    1.14    0.14
  -4 -16  -2    0.46    0.09
  -4  16  -2    0.30    0.10
  -4  16  -2    0.31    0.13
  -4  16  -2    0.54    0.11
  -5 -16  -2   -0.02    0.06
  -5  16  -2   -0.11    0.08
  -5  16  -2    0.03    0.11
  -5  16  -2   -0.04    0.09
  -6 -16  -2    1.03    0.11
  -6  16  -2    0.87    0.14
  -6  16  -2    1.00    0.13
  -6  16  -2    0.70    0.18
  -7 -16  -2    0.56    0.10
  -7  16  -2    0.57    0.12
  -7  16  -2    0.62    0.13
  -7  16  -2    0.71    0.19
  -8 -16  -2    1.12    0.13
  -8  16  -2    1.16    0.16
  -8  16  -2    0.90    0.19
  -8  16  -2    0.75    0.13
  -9 -16  -2   -0.04    0.07
  -9  16  -2    0.02    0.09
  -9  16  -2   -0.07    0.13
  -9  16  -2    0.00    0.09
 -10 -16  -2    0.50    0.11
 -10  16  -2    0.27    0.16
 -10  16  -2    0.52    0.13
 -10  16  -2    0.20    0.12
 -11 -16  -2   -0.08    0.07
 -11  16  -2   -0.06    0.10
 -11  16  -2   -0.22    0.13
 -11  16  -2   -0.15    0.09
 -12 -16  -2   -0.06    0.08
 -12  16  -2    0.06    0.16
 -12  16  -2    0.06    0.10
 -12  16  -2   -0.01    0.11
 -13 -16  -2   -0.05    0.09
 -13  16  -2    0.19    0.12
 -13  16  -2    0.19    0.13
 -13  16  -2   -0.12    0.14
 -14 -16  -2    0.04    0.10
 -14  16  -2    0.01    0.11
 -14  16  -2    0.02    0.12
 -14  16  -2   -0.06    0.16
 -15 -16  -2    0.06    0.12
 -15  16  -2    0.22    0.13
 -15 -17   2    0.37    0.13
 -15  17   2    0.22    0.14
 -15  17   2    0.27    0.13
 -14 -17   2    0.17    0.11
 -14  17   2    0.07    0.11
 -14  17   2    0.12    0.15
 -14  17   2    0.40    0.16
 -13 -17   2    0.01    0.09
 -13  17   2   -0.07    0.10
 -13  17   2    0.14    0.12
 -13  17   2    0.14    0.15
 -12 -17   2    0.07    0.09
 -12  17   2   -0.09    0.10
 -12  17   2    0.14    0.11
 -12  17   2   -0.11    0.13
 -11 -17   2    0.08    0.08
 -11  17   2    0.04    0.14
 -11  17   2   -0.04    0.09
 -11  17   2   -0.04    0.10
 -10 -17   2    0.17    0.09
 -10  17   2    0.20    0.12
 -10  17   2    0.00    0.13
 -10  17   2    0.28    0.11
  -9 -17   2    0.41    0.10
  -9  17   2    0.52    0.13
  -9  17   2    0.52    0.11
  -9  17   2    0.45    0.16
  -8 -17   2    0.42    0.10
  -8  17   2    0.28    0.14
  -8  17   2    0.20    0.09
  -8  17   2    0.26    0.11
  -7 -17   2    0.02    0.07
  -7  17   2   -0.06    0.09
  -7  17   2    0.11    0.08
  -7  17   2    0.16    0.12
  -6 -17   2   -0.11    0.06
   6 -17  -2    0.01    0.08
  -6  17   2    0.03    0.08
  -6  17   2    0.01    0.10
  -6  17   2    0.01    0.09
   6  17  -2   -0.03    0.06
   5 -17  -2    0.00    0.08
  -5 -17   2    0.08    0.07
   5 -17  -2   -0.04    0.06
  -5  17   2   -0.01    0.08
  -5  17   2    0.01    0.09
   5  17  -2   -0.03    0.07
  -5  17   2    0.19    0.12
  -4 -17   2    4.57    0.26
   4 -17  -2    4.90    0.26
   4 -17  -2    5.01    0.29
   4  17  -2    4.77    0.25
  -4  17   2    4.84    0.29
  -4  17   2    4.76    0.26
   4  17  -2    5.19    0.27
   4  17  -2    4.60    0.28
  -4  17   2    4.46    0.32
   3 -17  -2    0.55    0.11
   3 -17  -2    0.56    0.09
  -3 -17   2    0.67    0.10
  -3  17   2    0.64    0.13
   3  17  -2    0.50    0.09
  -3  17   2    0.73    0.10
   3  17  -2    0.61    0.11
  -3  17   2    0.52    0.11
   3  17  -2    0.52    0.10
  -2 -17   2    2.14    0.16
   2 -17  -2    2.05    0.18
   2 -17  -2    2.06    0.16
   2  17  -2    2.27    0.19
   2  17  -2    2.10    0.16
   2  17  -2    2.25    0.19
  -2  17   2    2.51    0.20
  -2  17   2    2.08    0.18
  -2  17   2    2.07    0.15
  -1 -17   2    4.23    0.24
   1 -17  -2    4.63    0.25
   1  17  -2    4.56    0.25
  -1  17   2    4.86    0.27
  -1  17   2    4.44    0.28
  -1  17   2    4.65    0.23
   1  17  -2    4.66    0.28
   1  17  -2    5.00    0.29
   0 -17   2    1.64    0.13
   0 -17   2    1.70    0.15
   0 -17  -2    1.49    0.13
   0  17  -2    1.58    0.16
   0  17  -2    1.72    0.15
   0  17   2    1.62    0.14
   0  17  -2    1.57    0.17
   0  17   2    1.66    0.12
   0  17   2    1.63    0.14
   1 -17   2    3.57    0.24
  -1 -17  -2    3.94    0.22
   1 -17   2    3.73    0.21
   1  17   2    3.86    0.23
   1  17   2    4.06    0.18
  -1  17  -2    3.87    0.25
  -1  17  -2    3.79    0.28
  -1  17  -2    3.97    0.23
   2 -17   2    0.78    0.11
  -2 -17  -2    0.91    0.11
   2 -17   2    0.64    0.09
  -2  17  -2    1.07    0.12
   2  17   2    0.89    0.09
  -2  17  -2    0.89    0.13
  -2  17  -2    0.95    0.15
  -3 -17  -2    0.03    0.06
  -3  17  -2    0.06    0.09
  -3  17  -2    0.02    0.11
  -3  17  -2    0.00    0.08
  -4 -17  -2    0.60    0.10
  -4  17  -2    0.68    0.16
  -4  17  -2    0.71    0.12
  -4  17  -2    0.58    0.12
  -5 -17  -2   -0.02    0.07
  -5  17  -2    0.00    0.12
  -5  17  -2   -0.09    0.09
  -5  17  -2    0.01    0.09
  -6 -17  -2    0.11    0.07
  -6  17  -2    0.16    0.11
  -6  17  -2   -0.03    0.12
  -6  17  -2    0.03    0.09
  -7 -17  -2    3.41    0.22
  -7  17  -2    2.96    0.24
  -7  17  -2    4.27    0.34
  -7  17  -2    3.10    0.23
  -8 -17  -2    0.66    0.11
  -8  17  -2    0.51    0.18
  -8  17  -2    0.69    0.13
  -8  17  -2    0.57    0.14
  -9 -17  -2    0.13    0.08
  -9  17  -2   -0.09    0.09
  -9  17  -2   -0.01    0.13
  -9  17  -2    0.20    0.11
 -10 -17  -2    0.29    0.10
 -10  17  -2    0.46    0.12
 -10  17  -2    0.38    0.13
 -10  17  -2    0.16    0.16
 -11 -17  -2    0.17    0.09
 -11  17  -2    0.04    0.15
 -11  17  -2    0.25    0.13
 -11  17  -2    0.20    0.11
 -12 -17  -2    0.02    0.08
 -12  17  -2   -0.02    0.15
 -12  17  -2    0.00    0.10
 -12  17  -2    0.09    0.12
 -13 -17  -2    0.02    0.10
 -13  17  -2   -0.06    0.11
 -13  17  -2   -0.01    0.11
 -13  17  -2   -0.22    0.16
 -14 -17  -2    0.06    0.10
 -14  17  -2   -0.23    0.16
 -14  17  -2    0.07    0.13
 -15 -18   2   -0.05    0.11
 -15  18   2    0.09    0.12
 -14 -18   2    0.19    0.11
 -14  18   2   -0.02    0.15
 -14  18   2    0.10    0.14
 -14  18   2    0.14    0.12
 -13 -18   2   -0.01    0.09
 -13  18   2    0.05    0.11
 -13  18   2    0.11    0.11
 -13  18   2   -0.15    0.13
 -12 -18   2    0.28    0.10
 -12  18   2    0.31    0.12
 -12  18   2    0.17    0.12
 -12  18   2    0.22    0.15
 -11 -18   2    0.07    0.09
 -11  18   2    0.18    0.16
 -11  18   2    0.23    0.11
 -11  18   2    0.14    0.12
 -10 -18   2    0.13    0.09
 -10  18   2    0.00    0.11
 -10  18   2    0.05    0.13
 -10  18   2    0.24    0.10
  -9 -18   2    0.08    0.09
  -9  18   2    0.20    0.11
  -9  18   2   -0.18    0.11
  -9  18   2    0.03    0.08
  -8 -18   2    0.73    0.12
  -8  18   2    0.63    0.18
  -8  18   2    0.63    0.12
  -8  18   2    0.60    0.13
  -7 -18   2   -0.02    0.07
  -7  18   2    0.01    0.08
  -7  18   2    0.02    0.12
  -7  18   2    0.08    0.10
  -6 -18   2    0.11    0.07
   6 -18  -2    0.03    0.09
  -6  18   2   -0.10    0.08
  -6  18   2    0.02    0.09
  -6  18   2    0.12    0.12
  -5 -18   2    1.19    0.13
   5 -18  -2    1.38    0.15
   5 -18  -2    1.06    0.12
  -5  18   2    0.95    0.15
  -5  18   2    1.15    0.18
  -5  18   2    1.40    0.14
   5  18  -2    1.25    0.12
  -4 -18   2    0.00    0.06
   4 -18  -2    0.03    0.07
   4 -18  -2    0.10    0.09
   4  18  -2    0.13    0.08
  -4  18   2   -0.05    0.09
  -4  18   2   -0.05    0.08
  -4  18   2   -0.06    0.09
   3 -18  -2    5.45    0.31
  -3 -18   2    5.32    0.28
   3 -18  -2    5.24    0.28
   3  18  -2    5.43    0.30
  -3  18   2    4.92    0.33
   3  18  -2    4.85    0.27
   3  18  -2    5.29    0.30
  -3  18   2    4.94    0.27
  -3  18   2    4.84    0.29
  -2 -18   2    0.04    0.06
   2 -18  -2    0.02    0.07
   2 -18  -2    0.03    0.08
   2  18  -2    0.04    0.09
  -2  18   2    0.11    0.09
  -2  18   2    0.02    0.07
   2  18  -2    0.12    0.08
  -2  18   2    0.09    0.09
   2  18  -2   -0.10    0.08
   1 -18  -2    2.30    0.17
  -1 -18   2    1.76    0.15
  -1  18   2    2.03    0.17
  -1  18   2    2.02    0.14
   1  18  -2    2.03    0.18
   1  18  -2    2.12    0.17
  -1  18   2    2.15    0.19
   1  18  -2    1.81    0.18
   0 -18   2    2.53    0.20
   0 -18  -2    2.70    0.18
   0 -18   2    2.40    0.17
   0  18  -2    2.56    0.19
   0  18  -2    2.76    0.24
   0  18   2    2.56    0.15
   0  18  -2    2.83    0.22
   0  18   2    2.70    0.20
   1 -18   2    0.09    0.08
  -1 -18  -2    0.13    0.07
   1 -18   2    0.08    0.06
   1  18   2    0.08    0.07
  -1  18  -2    0.07    0.09
   1  18   2    0.04    0.05
  -1  18  -2    0.10    0.10
  -1  18  -2    0.10    0.11
  -2 -18  -2    0.51    0.09
   2 -18   2    0.54    0.10
   2 -18   2    0.36    0.08
  -2  18  -2    0.47    0.11
  -2  18  -2    0.18    0.10
  -2  18  -2    0.34    0.13
  -3 -18  -2    0.78    0.11
  -3  18  -2    0.51    0.13
  -3  18  -2    0.74    0.12
  -3  18  -2    1.01    0.18
  -4 -18  -2    1.60    0.15
  -4  18  -2    1.78    0.18
  -4  18  -2    1.62    0.22
  -4  18  -2    1.71    0.16
  -5 -18  -2    0.00    0.07
  -5  18  -2   -0.01    0.12
  -5  18  -2   -0.06    0.08
  -5  18  -2   -0.07    0.10
  -6 -18  -2   -0.03    0.07
  -6  18  -2   -0.10    0.09
  -6  18  -2    0.02    0.09
  -6  18  -2   -0.15    0.12
  -7 -18  -2    0.17    0.08
  -7  18  -2    0.31    0.11
  -7  18  -2    0.22    0.11
  -7  18  -2    0.37    0.16
  -8 -18  -2    0.07    0.08
  -8  18  -2   -0.06    0.12
  -8  18  -2    0.19    0.11
  -8  18  -2    0.02    0.10
  -9 -18  -2    0.11    0.09
  -9  18  -2   -0.02    0.10
  -9  18  -2    0.07    0.11
  -9  18  -2    0.02    0.14
 -10 -18  -2    0.12    0.09
 -10  18  -2    0.06    0.10
 -10  18  -2    0.03    0.11
 -10  18  -2    0.00    0.14
 -11 -18  -2    0.73    0.13
 -11  18  -2    0.66    0.21
 -11  18  -2    0.66    0.14
 -11  18  -2    0.42    0.14
 -12 -18  -2    0.15    0.10
 -12  18  -2    0.11    0.12
 -12  18  -2    0.11    0.12
 -12  18  -2   -0.16    0.15
 -13 -18  -2    0.14    0.10
 -13  18  -2    0.05    0.12
 -13  18  -2   -0.06    0.16
 -13  18  -2    0.32    0.14
 -14 -18  -2    0.20    0.11
 -14  18  -2    0.04    0.13
 -14 -19   2    0.25    0.12
 -14  19   2   -0.01    0.18
 -14  19   2    0.08    0.12
 -13 -19   2    0.05    0.10
 -13  19   2   -0.09    0.10
 -13  19   2    0.18    0.14
 -13  19   2   -0.04    0.15
 -12 -19   2    0.23    0.10
 -12  19   2    0.33    0.12
 -12  19   2    0.35    0.18
 -12  19   2    0.52    0.15
 -11 -19   2    0.11    0.09
 -11  19   2   -0.01    0.10
 -11  19   2    0.20    0.15
 -11  19   2    0.28    0.13
 -10 -19   2    0.48    0.12
 -10  19   2    0.24    0.11
 -10  19   2    0.37    0.17
 -10  19   2    0.23    0.12
  -9 -19   2    0.01    0.08
  -9  19   2    0.03    0.10
  -9  19   2   -0.19    0.12
  -9  19   2    0.00    0.09
  -8 -19   2    0.31    0.10
  -8  19   2    0.27    0.11
  -8  19   2    0.36    0.16
  -8  19   2    0.71    0.14
  -7 -19   2    0.30    0.09
  -7  19   2    0.30    0.14
  -7  19   2    0.18    0.10
  -7  19   2    0.32    0.12
  -6 -19   2   -0.01    0.07
  -6  19   2    0.06    0.08
  -6  19   2   -0.11    0.08
  -6  19   2    0.01    0.11
   5 -19  -2    1.85    0.18
   5 -19  -2    1.88    0.16
  -5 -19   2    1.93    0.17
  -5  19   2    1.94    0.17
  -5  19   2    1.66    0.17
  -5  19   2    2.09    0.22
   5  19  -2    2.10    0.14
   4 -19  -2    0.08    0.09
   4 -19  -2   -0.04    0.07
  -4 -19   2   -0.04    0.07
  -4  19   2   -0.02    0.09
  -4  19   2   -0.01    0.08
   4  19  -2   -0.01    0.07
  -4  19   2    0.07    0.11
   3 -19  -2    0.43    0.09
  -3 -19   2    0.25    0.09
   3 -19  -2    0.55    0.11
   3  19  -2    0.34    0.11
  -3  19   2    0.26    0.11
   3  19  -2    0.46    0.10
  -3  19   2    0.26    0.12
  -3  19   2    0.47    0.10
  -2 -19   2    0.81    0.11
   2 -19  -2    0.73    0.11
   2 -19  -2    0.43    0.11
  -2  19   2    0.65    0.10
   2  19  -2    0.81    0.13
   2  19  -2    0.77    0.11
  -2  19   2    0.63    0.12
  -2  19   2    0.62    0.13
   2  19  -2    1.07    0.14
  -1 -19   2    0.63    0.10
   1 -19  -2    0.63    0.11
   1  19  -2    0.71    0.13
  -1  19   2    0.46    0.09
  -1  19   2    0.54    0.12
   1  19  -2    0.63    0.13
   1  19  -2    0.62    0.11
   0 -19   2    1.93    0.15
   0 -19  -2    2.08    0.17
   0 -19   2    2.34    0.19
   0  19   2    2.03    0.18
   0  19   2    2.29    0.14
   0  19  -2    1.81    0.20
   0  19  -2    2.09    0.19
   0  19  -2    1.90    0.17
  -1 -19  -2    0.42    0.09
   1 -19   2    0.56    0.11
   1 -19   2    0.57    0.09
  -1  19  -2    0.75    0.12
  -1  19  -2    0.60    0.15
  -1  19  -2    0.41    0.12
   2 -19   2    0.17    0.07
  -2 -19  -2    0.11    0.07
  -2  19  -2    0.22    0.11
  -2  19  -2    0.18    0.10
  -2  19  -2    0.16    0.12
  -3 -19  -2    0.02    0.07
  -3  19  -2    0.08    0.10
  -3  19  -2   -0.08    0.09
  -3  19  -2    0.08    0.13
  -4 -19  -2    0.09    0.07
  -4  19  -2   -0.04    0.09
  -4  19  -2    0.11    0.09
  -4  19  -2    0.13    0.14
  -5 -19  -2    0.09    0.07
  -5  19  -2    0.17    0.10
  -5  19  -2   -0.11    0.12
  -5  19  -2    0.02    0.10
  -6 -19  -2    0.50    0.10
  -6  19  -2    0.36    0.11
  -6  19  -2    0.52    0.13
  -6  19  -2    0.38    0.17
  -7 -19  -2    1.46    0.15
  -7  19  -2    1.60    0.18
  -7  19  -2    1.04    0.21
  -7  19  -2    1.39    0.16
  -8 -19  -2    0.02    0.08
  -8  19  -2    0.21    0.11
  -8  19  -2    0.07    0.09
  -8  19  -2   -0.20    0.13
  -9 -19  -2    0.51    0.12
  -9  19  -2    0.37    0.12
  -9  19  -2    0.69    0.15
  -9  19  -2    0.61    0.20
 -10 -19  -2    0.23    0.10
 -10  19  -2    0.03    0.10
 -10  19  -2    0.05    0.16
 -10  19  -2    0.10    0.13
 -11 -19  -2   -0.06    0.09
 -11  19  -2    0.03    0.11
 -11  19  -2   -0.20    0.13
 -11  19  -2    0.13    0.11
 -12 -19  -2    0.17    0.10
 -12  19  -2    0.16    0.12
 -12  19  -2    0.25    0.14
 -12  19  -2    0.11    0.17
 -13 -19  -2   -0.12    0.09
 -13  19  -2   -0.14    0.17
 -13  19  -2   -0.01    0.12
 -13  19  -2    0.02    0.13
 -14 -19  -2   -0.01    0.11
 -14  19  -2    0.28    0.15
 -14 -20   2    0.38    0.13
 -14  20   2    0.26    0.13
 -13 -20   2   -0.02    0.10
 -13  20   2   -0.16    0.13
 -13  20   2    0.12    0.11
 -12 -20   2   -0.10    0.08
 -12  20   2    0.07    0.11
 -12  20   2   -0.01    0.16
 -11 -20   2   -0.08    0.08
 -11  20   2   -0.09    0.10
 -11  20   2    0.14    0.10
 -11  20   2   -0.03    0.13
 -10 -20   2    0.07    0.09
 -10  20   2    0.09    0.10
 -10  20   2    0.16    0.12
 -10  20   2    0.06    0.15
  -9 -20   2   -0.06    0.07
  -9  20   2    0.13    0.11
  -9  20   2    0.02    0.14
  -9  20   2    0.20    0.11
  -8 -20   2    0.11    0.08
  -8  20   2    0.12    0.10
  -8  20   2    0.18    0.10
  -8  20   2    0.24    0.15
  -7 -20   2   -0.05    0.07
  -7  20   2   -0.12    0.08
  -7  20   2   -0.09    0.09
  -7  20   2   -0.03    0.11
  -6 -20   2    0.52    0.11
  -6  20   2    0.46    0.10
  -6  20   2    0.40    0.12
  -6  20   2    0.53    0.15
   5 -20  -2    0.50    0.12
   5 -20  -2    0.61    0.11
  -5 -20   2    0.57    0.11
  -5  20   2    0.69    0.11
   5  20  -2    0.88    0.10
  -5  20   2    0.47    0.15
  -5  20   2    0.64    0.13
   4 -20  -2    1.52    0.17
   4 -20  -2    2.01    0.16
  -4 -20   2    1.59    0.16
   4  20  -2    1.92    0.15
  -4  20   2    1.34    0.19
  -4  20   2    1.51    0.16
  -4  20   2    1.86    0.16
  -3 -20   2    1.45    0.14
   3 -20  -2    1.47    0.16
   3 -20  -2    1.34    0.14
  -3  20   2    1.20    0.13
  -3  20   2    1.27    0.17
   3  20  -2    1.33    0.13
   2 -20  -2    0.24    0.08
   2 -20  -2    0.04    0.09
  -2 -20   2    0.18    0.08
  -2  20   2    0.02    0.09
   2  20  -2    0.20    0.09
   2  20  -2    0.10    0.10
  -2  20   2    0.14    0.08
   2  20  -2    0.17    0.11
   1 -20  -2    3.71    0.26
  -1 -20   2    3.61    0.23
   1 -20  -2    3.46    0.23
  -1  20   2    3.94    0.27
  -1  20   2    3.94    0.21
   1  20  -2    4.09    0.27
   1  20  -2    3.92    0.28
   1  20  -2    3.44    0.23
   0 -20   2    0.07    0.07
   0 -20   2    0.05    0.08
   0 -20  -2    0.06    0.08
   0  20   2   -0.05    0.08
   0  20  -2    0.12    0.10
   0  20   2    0.11    0.06
   0  20  -2    0.16    0.12
   0  20  -2    0.07    0.10
   1 -20   2    0.09    0.07
  -1 -20  -2    0.20    0.08
   1 -20   2    0.13    0.09
  -1  20  -2    0.13    0.11
  -1  20  -2   -0.02    0.09
  -1  20  -2    0.03    0.11
   2 -20   2    0.15    0.07
  -2 -20  -2   -0.15    0.06
  -2  20  -2   -0.01    0.10
  -2  20  -2    0.01    0.09
  -2  20  -2   -0.01    0.12
  -3 -20  -2    0.10    0.08
  -3  20  -2    0.08    0.10
  -3  20  -2    0.11    0.10
  -3  20  -2    0.05    0.12
  -4 -20  -2    1.58    0.15
  -4  20  -2    1.66    0.18
  -4  20  -2    1.49    0.16
  -4  20  -2    0.92    0.18
  -5 -20  -2   -0.03    0.06
  -5  20  -2    0.15    0.11
  -5  20  -2   -0.02    0.12
  -5  20  -2    0.10    0.10
  -6 -20  -2    0.04    0.07
  -6  20  -2    0.00    0.09
  -6  20  -2    0.06    0.15
  -6  20  -2   -0.20    0.07
  -7 -20  -2    0.01    0.08
  -7  20  -2    0.06    0.11
  -7  20  -2   -0.02    0.09
  -7  20  -2   -0.09    0.14
  -8 -20  -2   -0.03    0.07
  -8  20  -2   -0.19    0.13
  -8  20  -2    0.01    0.09
  -8  20  -2   -0.05    0.10
  -9 -20  -2    0.11    0.09
  -9  20  -2   -0.07    0.09
  -9  20  -2   -0.18    0.14
  -9  20  -2   -0.08    0.10
 -10 -20  -2   -0.05    0.08
 -10  20  -2   -0.22    0.14
 -10  20  -2   -0.11    0.09
 -10  20  -2   -0.05    0.11
 -11 -20  -2    0.18    0.10
 -11  20  -2    0.37    0.15
 -11  20  -2   -0.09    0.15
 -11  20  -2    0.45    0.14
 -12 -20  -2    0.06    0.10
 -12  20  -2   -0.34    0.15
 -12  20  -2    0.03    0.13
 -12  20  -2    0.01    0.12
 -13 -20  -2    0.10    0.11
 -13  20  -2    0.15    0.13
 -13 -21   2    0.29    0.13
 -13  21   2    0.52    0.14
 -13  21   2    0.23    0.18
 -12 -21   2    0.17    0.11
 -12  21   2   -0.05    0.15
 -12  21   2    0.05    0.11
 -11 -21   2    0.46    0.12
 -11  21   2    0.38    0.19
 -11  21   2    0.68    0.14
 -10 -21   2    0.16    0.10
 -10  21   2    0.04    0.15
 -10  21   2    0.23    0.11
  -9 -21   2    0.37    0.11
  -9  21   2    0.21    0.15
  -9  21   2    0.40    0.12
  -8 -21   2    0.39    0.11
  -8  21   2    0.30    0.10
  -8  21   2    0.26    0.16
  -7 -21   2    0.20    0.10
  -7  21   2    0.13    0.13
  -7  21   2    0.37    0.11
  -6 -21   2    0.10    0.08
  -6  21   2    0.12    0.09
  -6  21   2    0.08    0.13
   5 -21  -2    0.10    0.08
  -5 -21   2    0.00    0.07
  -5  21   2   -0.13    0.11
  -5  21   2    0.10    0.09
   4 -21  -2   -0.08    0.08
   4 -21  -2    0.12    0.08
  -4 -21   2   -0.03    0.07
  -4  21   2   -0.02    0.11
  -4  21   2    0.13    0.08
   4  21  -2    0.10    0.08
   3 -21  -2    0.33    0.11
   3 -21  -2    0.57    0.11
  -3 -21   2    0.37    0.09
  -3  21   2    0.36    0.13
   3  21  -2    0.42    0.10
  -3  21   2    0.46    0.10
  -2 -21   2    0.17    0.08
   2 -21  -2    0.48    0.10
   2 -21  -2    0.49    0.12
   2  21  -2    0.29    0.09
  -2  21   2    0.51    0.09
  -2  21   2    0.22    0.11
   1 -21  -2    0.90    0.14
  -1 -21   2    0.92    0.12
   1 -21  -2    0.81    0.12
   1  21  -2    1.02    0.14
   1  21  -2    0.90    0.15
  -1  21   2    0.70    0.13
   1  21  -2    1.07    0.13
  -1  21   2    0.90    0.10
   0 -21   2    1.72    0.17
   0 -21  -2    1.61    0.16
   0 -21   2    1.70    0.15
   0  21  -2    1.59    0.19
   0  21  -2    1.77    0.18
   0  21  -2    1.69    0.16
  -1 -21  -2    4.34    0.26
   1 -21   2    4.09    0.24
  -1  21  -2    4.48    0.30
  -1  21  -2    4.53    0.27
  -1  21  -2    4.76    0.33
   2 -21   2    1.97    0.16
  -2 -21  -2    2.14    0.18
  -2  21  -2    2.07    0.20
  -2  21  -2    2.12    0.23
  -2  21  -2    2.13    0.18
  -3 -21  -2    0.12    0.08
  -3  21  -2   -0.02    0.12
  -3  21  -2   -0.03    0.09
  -3  21  -2   -0.20    0.09
  -4 -21  -2    0.04    0.08
  -4  21  -2    0.03    0.13
  -4  21  -2    0.03    0.10
  -4  21  -2    0.16    0.10
  -5 -21  -2    0.18    0.09
  -5  21  -2    0.16    0.11
  -5  21  -2    0.28    0.14
  -5  21  -2    0.27    0.11
  -6 -21  -2   -0.07    0.07
  -6  21  -2    0.11    0.10
  -6  21  -2    0.06    0.14
  -6  21  -2    0.06    0.11
  -7 -21  -2   -0.06    0.08
  -7  21  -2    0.15    0.11
  -7  21  -2   -0.12    0.15
  -7  21  -2    0.10    0.10
  -8 -21  -2    0.07    0.09
  -8  21  -2   -0.03    0.16
  -8  21  -2    0.12    0.11
  -8  21  -2   -0.04    0.10
  -9 -21  -2    0.07    0.09
  -9  21  -2   -0.05    0.14
  -9  21  -2    0.22    0.13
  -9  21  -2    0.34    0.12
 -10 -21  -2    0.00    0.09
 -10  21  -2   -0.06    0.11
 -10  21  -2   -0.06    0.10
 -10  21  -2   -0.31    0.13
 -11 -21  -2    0.08    0.10
 -11  21  -2   -0.22    0.15
 -11  21  -2    0.16    0.14
 -11  21  -2    0.08    0.12
 -12 -21  -2   -0.01    0.10
 -12  21  -2    0.14    0.14
 -12  21  -2    0.07    0.13
 -12  21  -2    0.24    0.20
 -13 -21  -2    0.13    0.11
 -13  21  -2    0.52    0.16
 -13 -22   2    0.11    0.11
 -13  22   2    0.00    0.12
 -12 -22   2    0.01    0.11
 -12  22   2    0.06    0.16
 -12  22   2    0.14    0.11
 -11 -22   2    0.00    0.09
 -11  22   2    0.10    0.11
 -11  22   2   -0.16    0.15
 -10 -22   2    0.13    0.09
 -10  22   2    0.22    0.18
 -10  22   2   -0.08    0.10
  -9 -22   2   -0.01    0.08
  -9  22   2    0.21    0.16
  -9  22   2    0.24    0.11
  -8 -22   2    0.23    0.10
  -8  22   2    0.20    0.10
  -8  22   2    0.05    0.14
  -7 -22   2    0.39    0.11
  -7  22   2    0.69    0.12
  -7  22   2    0.47    0.17
  -6 -22   2   -0.03    0.08
  -6  22   2   -0.03    0.11
  -6  22   2    0.14    0.09
   5 -22  -2    0.89    0.13
  -5 -22   2    1.22    0.15
  -5  22   2    0.93    0.18
  -5  22   2    1.09    0.13
  -4 -22   2    0.05    0.08
   4 -22  -2    0.20    0.09
  -4  22   2    0.17    0.09
   4  22  -2    0.00    0.07
  -4  22   2   -0.11    0.10
  -3 -22   2    0.49    0.11
   3 -22  -2    0.44    0.10
   3 -22  -2    0.45    0.12
   3  22  -2    0.49    0.10
  -3  22   2    0.51    0.10
  -3  22   2    0.33    0.13
   2 -22  -2    0.09    0.09
   2 -22  -2   -0.08    0.06
  -2 -22   2    0.11    0.08
   2  22  -2    0.07    0.08
  -2  22   2    0.08    0.10
  -2  22   2    0.21    0.08
  -1 -22   2    0.74    0.11
  -1 -22   2    0.65    0.13
   1 -22  -2    0.60    0.11
   1 -22  -2    0.52    0.13
   1  22  -2    0.77    0.12
  -1  22   2    0.57    0.09
   0 -22   2    0.07    0.07
   0 -22  -2    0.09    0.08
   0  22  -2    0.04    0.09
   0  22  -2   -0.09    0.10
   0  22  -2    0.03    0.09
  -1 -22  -2    0.20    0.08
   1 -22   2    0.25    0.08
  -1  22  -2    0.21    0.10
  -1  22  -2    0.11    0.13
  -1  22  -2    0.19    0.11
   2 -22   2    0.22    0.08
  -2 -22  -2    0.28    0.09
  -2  22  -2    0.28    0.14
  -2  22  -2    0.35    0.12
  -2  22  -2    0.24    0.10
  -3 -22  -2    0.51    0.11
  -3  22  -2    0.30    0.11
  -3  22  -2    0.47    0.16
  -3  22  -2    0.50    0.13
  -4 -22  -2   -0.09    0.07
  -4  22  -2   -0.09    0.10
  -4  22  -2    0.10    0.10
  -4  22  -2    0.07    0.14
  -5 -22  -2   -0.11    0.07
  -5  22  -2   -0.05    0.13
  -5  22  -2   -0.09    0.10
  -5  22  -2    0.05    0.10
  -6 -22  -2    0.16    0.09
  -6  22  -2    0.13    0.11
  -6  22  -2    0.04    0.15
  -6  22  -2    0.17    0.11
  -7 -22  -2    0.10    0.09
  -7  22  -2    0.02    0.11
  -7  22  -2   -0.10    0.10
  -7  22  -2   -0.21    0.13
  -8 -22  -2    0.11    0.09
  -8  22  -2   -0.06    0.11
  -8  22  -2   -0.19    0.14
  -8  22  -2   -0.15    0.09
  -9 -22  -2    0.49    0.13
  -9  22  -2    0.36    0.14
  -9  22  -2    0.51    0.20
  -9  22  -2    0.19    0.12
 -10 -22  -2    0.12    0.10
 -10  22  -2    0.07    0.11
 -10  22  -2   -0.15    0.16
 -10  22  -2    0.19    0.14
 -11 -22  -2    0.12    0.11
 -11  22  -2    0.02    0.20
 -11  22  -2    0.08    0.12
 -11  22  -2    0.10    0.13
 -12 -22  -2    0.31    0.13
 -12  22  -2    0.00    0.13
 -12 -23   2    0.02    0.10
 -12  23   2   -0.12    0.16
 -12  23   2    0.32    0.13
 -11 -23   2    0.13    0.10
 -11  23   2    0.21    0.12
 -11  23   2   -0.02    0.16
 -10 -23   2    0.08    0.10
 -10  23   2   -0.05    0.16
 -10  23   2    0.02    0.10
  -9 -23   2    0.10    0.09
  -9  23   2    0.16    0.10
  -9  23   2    0.02    0.15
  -8 -23   2   -0.02    0.08
  -8  23   2    0.11    0.10
  -8  23   2    0.00    0.13
  -7 -23   2    0.07    0.08
  -7  23   2   -0.25    0.12
  -7  23   2    0.16    0.09
  -6 -23   2    0.17    0.09
  -6  23   2    0.15    0.09
  -6  23   2    0.21    0.14
   5 -23  -2   -0.03    0.07
  -5 -23   2   -0.04    0.08
  -5  23   2    0.15    0.09
  -5  23   2    0.07    0.12
  -4 -23   2    0.01    0.08
   4 -23  -2   -0.07    0.07
  -4  23   2    0.01    0.11
  -4  23   2   -0.03    0.08
   3 -23  -2    0.07    0.08
  -3 -23   2   -0.02    0.07
   3 -23  -2    0.04    0.09
  -3  23   2    0.03    0.08
   3  23  -2    0.05    0.08
  -3  23   2    0.01    0.11
  -2 -23   2    0.42    0.10
   2 -23  -2    0.47    0.12
   2 -23  -2    0.34    0.10
   2  23  -2    0.39    0.10
  -2  23   2    0.43    0.09
   1 -23  -2    0.05    0.09
   1 -23  -2   -0.07    0.07
  -1 -23   2    0.11    0.08
   1  23  -2    0.09    0.09
   0 -23   2    0.00    0.07
   0 -23  -2    0.05    0.07
   0  23  -2    0.13    0.09
  -1 -23  -2    0.14    0.08
   1 -23   2   -0.03    0.07
  -1  23  -2   -0.08    0.09
  -1  23  -2   -0.04    0.11
  -1  23  -2    0.08    0.09
   2 -23   2    0.68    0.10
  -2 -23  -2    0.51    0.11
  -2  23  -2    0.79    0.14
  -2  23  -2    0.60    0.16
  -2  23  -2    0.54    0.12
  -3 -23  -2    0.00    0.08
  -3  23  -2   -0.01    0.10
  -3  23  -2    0.07    0.10
  -3  23  -2    0.10    0.13
  -4 -23  -2   -0.11    0.07
  -4  23  -2   -0.06    0.13
  -4  23  -2    0.00    0.09
  -4  23  -2    0.02    0.11
  -5 -23  -2    0.30    0.10
  -5  23  -2    0.34    0.14
  -5  23  -2    0.00    0.10
  -5  23  -2    0.19    0.16
  -6 -23  -2    0.14    0.09
  -6  23  -2    0.25    0.11
  -6  23  -2    0.02    0.15
  -6  23  -2    0.06    0.12
  -7 -23  -2    0.08    0.09
  -7  23  -2    0.16    0.12
  -7  23  -2   -0.06    0.14
  -7  23  -2    0.14    0.11
  -8 -23  -2   -0.05    0.08
  -8  23  -2   -0.05    0.14
  -8  23  -2    0.05    0.12
  -8  23  -2    0.05    0.11
  -9 -23  -2    0.09    0.09
  -9  23  -2    0.25    0.14
  -9  23  -2    0.43    0.20
  -9  23  -2    0.00    0.11
 -10 -23  -2    0.16    0.10
 -10  23  -2    0.04    0.12
 -10  23  -2    0.10    0.13
 -10  23  -2   -0.22    0.17
 -11 -23  -2    0.08    0.11
 -11  23  -2    0.11    0.15
 -11  23  -2    0.27    0.14
 -11  23  -2    0.33    0.22
 -12 -24   2   -0.12    0.10
 -12  24   2    0.14    0.12
 -11 -24   2   -0.15    0.09
 -11  24   2   -0.03    0.11
 -11  24   2    0.00    0.17
 -10 -24   2   -0.06    0.09
 -10  24   2    0.14    0.18
 -10  24   2    0.23    0.12
  -9 -24   2    0.03    0.09
  -9  24   2    0.09    0.10
  -9  24   2   -0.16    0.13
  -8 -24   2   -0.05    0.09
  -8  24   2    0.12    0.15
  -8  24   2    0.18    0.11
  -7 -24   2    0.05    0.09
  -7  24   2   -0.01    0.09
  -7  24   2   -0.10    0.11
  -6 -24   2   -0.01    0.09
  -6  24   2    0.17    0.14
  -6  24   2    0.05    0.09
  -5 -24   2    0.17    0.09
  -5  24   2    0.12    0.09
  -5  24   2    0.00    0.12
  -4 -24   2   -0.06    0.08
   4 -24  -2    0.15    0.09
  -4  24   2   -0.04    0.12
  -4  24   2    0.03    0.08
   3 -24  -2   -0.06    0.07
  -3 -24   2    0.15    0.09
   3  24  -2    0.08    0.08
  -3  24   2    0.02    0.08
  -3  24   2    0.02    0.11
   2 -24  -2   -0.01    0.09
  -2 -24   2    0.14    0.08
   2 -24  -2    0.05    0.08
   2  24  -2    0.14    0.09
   1 -24  -2    0.13    0.09
  -1 -24   2   -0.04    0.07
   1 -24  -2    0.14    0.10
   1  24  -2   -0.07    0.08
   0 -24  -2   -0.01    0.07
   0 -24   2   -0.06    0.07
   0  24  -2    0.04    0.09
  -1 -24  -2    0.14    0.09
   1 -24   2    0.18    0.08
  -1  24  -2    0.27    0.11
   2 -24   2    0.11    0.08
  -2 -24  -2   -0.01    0.07
  -2  24  -2   -0.07    0.13
  -2  24  -2    0.11    0.10
  -3 -24  -2   -0.04    0.08
  -3  24  -2   -0.15    0.08
  -3  24  -2    0.05    0.11
  -3  24  -2   -0.01    0.14
  -4 -24  -2    0.05    0.08
  -4  24  -2   -0.11    0.13
  -4  24  -2   -0.01    0.11
  -4  24  -2   -0.16    0.09
  -5 -24  -2    0.07    0.09
  -5  24  -2   -0.09    0.13
  -5  24  -2   -0.09    0.10
  -5  24  -2    0.01    0.09
  -6 -24  -2   -0.01    0.09
  -6  24  -2    0.08    0.11
  -6  24  -2   -0.04    0.11
  -6  24  -2   -0.22    0.15
  -7 -24  -2    0.19    0.11
  -7  24  -2    0.20    0.13
  -7  24  -2   -0.17    0.13
  -7  24  -2    0.13    0.11
  -8 -24  -2    0.09    0.10
  -8  24  -2    0.02    0.15
  -8  24  -2    0.01    0.11
  -8  24  -2    0.26    0.14
  -9 -24  -2   -0.08    0.09
  -9  24  -2   -0.05    0.12
  -9  24  -2    0.00    0.11
  -9  24  -2   -0.24    0.15
 -10 -24  -2   -0.08    0.10
 -10  24  -2    0.31    0.15
 -10  24  -2   -0.25    0.14
 -10  24  -2   -0.03    0.11
 -11 -24  -2    0.07    0.12
 -11  24  -2   -0.14    0.12
 -11 -25   2    0.04    0.10
 -11  25   2    0.12    0.12
 -10 -25   2   -0.02    0.10
 -10  25   2   -0.12    0.15
 -10  25   2    0.20    0.12
  -9 -25   2    0.16    0.11
  -9  25   2    0.20    0.11
  -9  25   2    0.08    0.17
  -8 -25   2    0.03    0.10
  -8  25   2    0.10    0.10
  -8  25   2   -0.26    0.11
  -7 -25   2    0.22    0.10
  -7  25   2    0.14    0.15
  -7  25   2    0.05    0.10
  -6 -25   2   -0.03    0.09
  -6  25   2   -0.06    0.12
  -6  25   2    0.10    0.09
  -5 -25   2   -0.09    0.07
  -5  25   2   -0.15    0.11
  -5  25   2    0.02    0.08
   4 -25  -2    0.22    0.10
  -4 -25   2    0.19    0.10
  -4  25   2    0.20    0.09
  -4  25   2    0.32    0.15
  -3 -25   2   -0.09    0.08
   3 -25  -2    0.03    0.08
   2 -25  -2    0.23    0.10
  -2 -25   2    0.21    0.09
   2  25  -2    0.09    0.10
  -1 -25   2    0.10    0.08
   1 -25  -2    0.15    0.11
   1 -25  -2    0.12    0.09
   1  25  -2    0.12    0.09
   0 -25  -2    0.06    0.08
   0 -25   2   -0.05    0.07
   0 -25  -2    0.05    0.09
   0  25  -2    0.05    0.10
  -1 -25  -2    0.05    0.08
   1 -25   2   -0.09    0.07
  -1  25  -2    0.14    0.10
  -2 -25  -2    0.18    0.09
  -2  25  -2   -0.01    0.14
  -2  25  -2    0.18    0.11
  -3 -25  -2   -0.04    0.08
  -3  25  -2    0.07    0.15
  -3  25  -2    0.00    0.10
  -4 -25  -2    0.11    0.09
  -4  25  -2    0.28    0.17
  -4  25  -2    0.38    0.12
  -5 -25  -2    0.05    0.09
  -5  25  -2    0.02    0.11
  -5  25  -2   -0.20    0.14
  -6 -25  -2    0.24    0.10
  -6  25  -2   -0.09    0.15
  -6  25  -2    0.44    0.13
  -6  25  -2    0.18    0.13
  -7 -25  -2    0.09    0.10
  -7  25  -2   -0.12    0.10
  -7  25  -2    0.02    0.12
  -7  25  -2   -0.17    0.15
  -8 -25  -2    0.27    0.12
  -8  25  -2    0.32    0.14
  -8  25  -2    0.32    0.19
  -8  25  -2    0.52    0.16
  -9 -25  -2   -0.06    0.09
  -9  25  -2    0.10    0.12
  -9  25  -2    0.22    0.15
  -9  25  -2    0.02    0.19
 -10 -25  -2    0.08    0.11
 -10  25  -2    0.02    0.13
 -10 -26   2    0.01    0.11
 -10  26   2   -0.01    0.17
 -10  26   2    0.17    0.12
  -9 -26   2    0.21    0.12
  -9  26   2    0.25    0.18
  -9  26   2    0.31    0.12
  -8 -26   2    0.01    0.09
  -8  26   2    0.08    0.10
  -8  26   2    0.08    0.17
  -7 -26   2   -0.05    0.10
  -7  26   2    0.02    0.15
  -7  26   2   -0.02    0.09
  -6 -26   2    0.17    0.10
  -6  26   2    0.20    0.10
  -6  26   2   -0.04    0.13
  -5 -26   2   -0.06    0.08
  -5  26   2   -0.01    0.09
  -5  26   2   -0.30    0.12
  -4 -26   2    0.01    0.08
   4 -26  -2    0.05    0.09
  -3 -26   2   -0.08    0.07
   3 -26  -2   -0.02    0.08
  -2 -26   2    0.35    0.10
   2 -26  -2    0.37    0.11
  -1 -26   2    0.07    0.08
   1 -26  -2    0.13    0.09
   1  26  -2    0.07    0.10
   0 -26  -2   -0.05    0.08
   0 -26   2    0.08    0.08
   0 -26  -2    0.05    0.11
   0  26  -2    0.13    0.10
  -1 -26  -2   -0.01    0.08
   1 -26   2    0.19    0.09
  -1  26  -2    0.18    0.11
  -2 -26  -2    0.30    0.11
  -2  26  -2    0.13    0.11
  -3 -26  -2   -0.01    0.08
  -3  26  -2   -0.03    0.14
  -3  26  -2    0.12    0.11
  -4 -26  -2   -0.03    0.09
  -4  26  -2    0.09    0.11
  -4  26  -2   -0.08    0.13
  -5 -26  -2   -0.10    0.09
  -5  26  -2   -0.01    0.15
  -5  26  -2    0.17    0.12
  -6 -26  -2   -0.09    0.09
  -6  26  -2    0.09    0.12
  -6  26  -2   -0.18    0.12
  -7 -26  -2    0.17    0.11
  -7  26  -2    0.18    0.12
  -7  26  -2   -0.08    0.16
  -8 -26  -2    0.14    0.11
  -8  26  -2   -0.02    0.18
  -8  26  -2    0.16    0.13
  -9 -26  -2    0.33    0.13
  -9  26  -2    0.30    0.14
  -9  26  -2    0.08    0.21
  -9 -27   2    0.26    0.13
  -9  27   2   -0.17    0.16
  -9  27   2    0.24    0.12
  -8 -27   2    0.01    0.10
  -8  27   2   -0.06    0.16
  -8  27   2    0.01    0.10
  -7 -27   2   -0.08    0.09
  -7  27   2   -0.26    0.14
  -7  27   2    0.14    0.11
  -6 -27   2    0.13    0.10
  -6  27   2    0.23    0.17
  -6  27   2    0.30    0.11
  -5 -27   2    0.05    0.09
  -4 -27   2    0.16    0.10
   4 -27  -2   -0.14    0.08
  -3 -27   2    0.20    0.10
   3 -27  -2    0.02    0.09
   2 -27  -2    0.24    0.11
  -2 -27   2    0.19    0.10
   1 -27  -2    0.48    0.13
  -1 -27   2    0.55    0.12
   1  27  -2    0.58    0.12
   0 -27   2   -0.12    0.08
   0 -27  -2   -0.04    0.09
   0  27  -2    0.01    0.09
  -1 -27  -2   -0.01    0.09
  -1  27  -2   -0.12    0.09
  -2 -27  -2    0.28    0.11
  -2  27  -2    0.39    0.13
  -3 -27  -2    0.04    0.09
  -3  27  -2    0.00    0.10
  -4 -27  -2    0.08    0.10
  -4  27  -2    0.24    0.12
  -4  27  -2   -0.02    0.15
  -5 -27  -2    0.01    0.10
  -5  27  -2   -0.01    0.11
  -5  27  -2   -0.19    0.14
  -6 -27  -2    0.04    0.10
  -6  27  -2    0.00    0.18
  -6  27  -2    0.10    0.11
  -7 -27  -2   -0.05    0.10
  -7  27  -2    0.03    0.13
  -7  27  -2   -0.20    0.17
  -8 -27  -2   -0.04    0.10
  -8  27  -2   -0.06    0.18
  -8  27  -2    0.09    0.12
  -8 -28   2   -0.08    0.10
  -8  28   2   -0.14    0.16
  -7 -28   2   -0.02    0.10
  -6 -28   2    0.02    0.10
  -5 -28   2    0.09    0.10
  -4 -28   2   -0.17    0.08
   4 -28  -2    0.05    0.09
   3 -28  -2    0.06    0.10
  -3 -28   2    0.10    0.10
  -2 -28   2    0.00    0.09
   2 -28  -2   -0.06    0.09
   1 -28  -2    0.17    0.11
  -1 -28   2    0.09    0.09
   0 -28  -2   -0.07    0.09
   0 -28   2    0.06    0.09
   0  28  -2    0.14    0.11
  -1 -28  -2    0.03    0.10
  -1  28  -2   -0.04    0.10
  -2 -28  -2    0.21    0.11
  -2  28  -2    0.39    0.13
  -3 -28  -2    0.02    0.10
  -3  28  -2    0.06    0.11
  -4 -28  -2    0.05    0.10
  -4  28  -2    0.15    0.12
  -5 -28  -2    0.04    0.10
  -5  28  -2   -0.20    0.10
  -5  28  -2    0.04    0.17
  -6 -28  -2   -0.05    0.11
  -6  28  -2   -0.19    0.11
  -6  28  -2   -0.30    0.16
  -7 -28  -2    0.12    0.12
  -7  28  -2    0.28    0.21
  -7  28  -2    0.37    0.14
  -7 -29   2    0.07    0.12
  -6 -29   2    0.29    0.13
  -5 -29   2    0.11    0.10
   4 -29  -2    0.10    0.11
  -4 -29   2    0.12    0.11
  -3 -29   2   -0.06    0.09
   3 -29  -2    0.12    0.11
   2 -29  -2    0.08    0.10
  -2 -29   2    0.13    0.10
  -1 -29   2    0.09    0.10
   1 -29  -2   -0.07    0.09
   0 -29  -2   -0.03    0.10
  -1 -29  -2    0.11    0.11
  -1  29  -2    0.13    0.11
  -2 -29  -2   -0.02    0.10
  -2  29  -2    0.21    0.12
  -3 -29  -2    0.00    0.10
  -3  29  -2    0.08    0.11
  -4 -29  -2    0.15    0.11
  -4  29  -2    0.10    0.12
  -5 -29  -2   -0.02    0.11
  -5  29  -2   -0.17    0.11
  -6 -29  -2   -0.01    0.11
  -6  29  -2    0.10    0.12
  -5 -30   2    0.19    0.11
  -4 -30   2   -0.04    0.10
  -3 -30   2   -0.03    0.10
   3 -30  -2   -0.02    0.11
  -2 -30   2    0.08    0.11
   2 -30  -2   -0.02    0.10
   1 -30  -2    0.02    0.10
   0 -30  -2    0.10    0.11
  -1 -30  -2   -0.14    0.09
  -2 -30  -2    0.03    0.10
  -3 -30  -2   -0.06    0.11
  -3  30  -2    0.08    0.12
  -4 -30  -2   -0.10    0.10
  -4  30  -2    0.12    0.13
   2 -31  -2   -0.06    0.11
   1 -31  -2    0.00    0.11
   0 -31  -2    0.56    0.15
  -1 -31  -2   -0.12    0.10
 -18   0   3    0.06    0.11
 -17   0   3    0.11    0.10
 -16   0   3    0.02    0.10
 -16   0   3   -0.03    0.09
 -16   0   3   -0.02    0.11
 -15   0   3    0.01    0.09
 -15   0   3   -0.02    0.08
 -15   0   3    0.01    0.10
 -14   0   3   -0.08    0.09
 -14   0   3   -0.08    0.07
 -14   0   3    0.10    0.09
 -13   0   3    0.00    0.07
 -13   0   3    0.06    0.09
 -13   0   3   -0.04    0.08
 -12   0   3   -0.16    0.07
 -12   0   3    0.04    0.09
 -12   0   3   -0.03    0.07
 -11   0   3   -0.02    0.07
 -11   0   3    0.00    0.07
 -11   0   3   -0.13    0.07
 -10   0   3   -0.01    0.06
 -10   0   3   -0.06    0.06
  10   0  -3   -0.05    0.04
 -10   0   3   -0.17    0.06
   9   0  -3    0.01    0.05
  -9   0   3   -0.11    0.05
  -9   0   3   -0.02    0.05
  -9   0   3   -0.09    0.05
   9   0  -3   -0.03    0.04
  -8   0   3    0.06    0.05
  -8   0   3   -0.02    0.05
   8   0  -3    0.07    0.05
  -8   0   3   -0.01    0.04
   7   0  -3    0.06    0.05
  -7   0   3    0.05    0.05
  -7   0   3   -0.06    0.04
  -7   0   3   -0.08    0.04
  -6   0   3    0.00    0.04
  -6   0   3    0.04    0.04
  -6   0   3   -0.01    0.03
   6   0  -3    0.03    0.04
  -5   0   3   -0.03    0.03
  -5   0   3    0.05    0.03
  -5   0   3   -0.02    0.03
   5   0  -3    0.00    0.03
   4   0  -3    0.01    0.04
  -4   0   3    0.03    0.03
  -4   0   3   -0.03    0.03
  -3   0   3    0.04    0.03
  -3   0   3   -0.05    0.03
   3   0  -3   -0.03    0.03
   3   0  -3    0.03    0.03
  -2   0   3    0.03    0.03
  -2   0   3    0.01    0.02
   2   0  -3    0.04    0.02
  -2   0   3   -0.02    0.02
  -1   0   3    0.24    0.03
   0   0   3    0.00    0.02
   1   0   3    0.01    0.02
  -2   0  -3    0.04    0.04
   2   0   3    0.00    0.02
  -3   0  -3    0.05    0.05
  -4   0  -3   -0.08    0.04
  -5   0  -3   -0.01    0.05
  -6   0  -3   -0.07    0.06
  -7   0  -3   -0.05    0.03
  -7   0  -3   -0.10    0.03
  -7   0  -3   -0.04    0.07
  -8   0  -3    0.01    0.03
  -8   0  -3   -0.02    0.08
  -8   0  -3   -0.03    0.04
  -8   0  -3   -0.01    0.05
  -9   0  -3    0.00    0.05
  -9   0  -3    0.12    0.10
  -9   0  -3    0.01    0.06
 -10   0  -3    0.02    0.07
 -10   0  -3    0.04    0.06
 -10   0  -3   -0.03    0.10
 -11   0  -3   -0.04    0.10
 -11   0  -3   -0.09    0.07
 -11   0  -3    0.00    0.07
 -12   0  -3   -0.21    0.08
 -12   0  -3   -0.08    0.07
 -12   0  -3   -0.04    0.06
 -13   0  -3    0.11    0.08
 -13   0  -3   -0.02    0.10
 -13   0  -3    0.07    0.09
 -14   0  -3   -0.08    0.11
 -14   0  -3    0.00    0.08
 -14   0  -3   -0.10    0.08
 -15   0  -3    0.11    0.10
 -15   0  -3    0.21    0.10
 -16   0  -3    0.12    0.11
 -16   0  -3   -0.06    0.09
 -17   0  -3    0.01    0.11
 -18  -1   3    0.39    0.13
 -18   1   3    0.19    0.12
 -17  -1   3    0.66    0.14
 -17   1   3    0.74    0.15
 -17   1   3    0.66    0.18
 -17   1   3    0.48    0.14
 -16  -1   3    0.12    0.12
 -16  -1   3    0.13    0.10
 -16   1   3    0.12    0.13
 -16   1   3    0.06    0.09
 -16   1   3    0.04    0.11
 -15  -1   3    0.10    0.09
 -15  -1   3    0.20    0.11
 -15  -1   3    0.23    0.12
 -15   1   3    0.11    0.09
 -15   1   3    0.11    0.12
 -15   1   3    0.24    0.11
 -14  -1   3    0.04    0.09
 -14  -1   3   -0.16    0.08
 -14  -1   3    0.13    0.09
 -14   1   3   -0.08    0.08
 -14   1   3   -0.09    0.09
 -14   1   3    0.05    0.08
 -13  -1   3    2.42    0.21
 -13  -1   3    2.73    0.20
 -13  -1   3    2.79    0.24
 -13   1   3    2.25    0.21
 -13   1   3    2.27    0.19
 -13   1   3    2.15    0.23
 -12  -1   3   -0.06    0.08
 -12  -1   3   -0.01    0.08
 -12  -1   3   -0.02    0.07
 -12   1   3   -0.10    0.07
 -12   1   3   -0.14    0.06
 -12   1   3   -0.07    0.08
 -11  -1   3    4.20    0.26
 -11  -1   3    3.93    0.23
 -11  -1   3    3.71    0.27
 -11   1   3    4.26    0.29
 -11   1   3    3.81    0.26
 -11   1   3    3.80    0.23
  10  -1  -3    0.33    0.07
  10  -1  -3    0.41    0.05
 -10  -1   3    0.50    0.10
 -10  -1   3    0.24    0.09
 -10  -1   3    0.40    0.08
 -10   1   3    0.36    0.08
  10   1  -3    0.37    0.05
 -10   1   3    0.45    0.11
 -10   1   3    0.44    0.09
  -9  -1   3    0.00    0.06
  -9  -1   3    0.07    0.06
   9  -1  -3    0.00    0.04
  -9  -1   3    0.01    0.05
   9  -1  -3    0.01    0.05
   9   1  -3    0.00    0.05
  -9   1   3    0.03    0.06
  -9   1   3    0.04    0.05
   9   1  -3    0.04    0.04
  -9   1   3    0.02    0.06
  -8  -1   3    0.49    0.07
  -8  -1   3    0.45    0.08
   8  -1  -3    0.44    0.07
  -8  -1   3    0.46    0.08
   8   1  -3    0.47    0.07
  -8   1   3    0.49    0.08
   8   1  -3    0.46    0.06
  -8   1   3    0.59    0.10
  -8   1   3    0.54    0.07
   7  -1  -3   15.15    0.63
  -7  -1   3   15.26    0.61
  -7  -1   3   15.33    0.65
  -7  -1   3   15.44    0.69
  -7   1   3   15.04    0.70
  -7   1   3   14.79    0.60
   7   1  -3   15.28    0.63
  -7   1   3   14.99    0.64
   6  -1  -3    0.10    0.04
  -6   1   3    0.02    0.04
  -6   1   3    0.12    0.05
  -6   1   3    0.09    0.04
  -5  -1   3    1.13    0.10
  -5  -1   3    1.12    0.08
   5  -1  -3    1.32    0.09
  -5   1   3    1.36    0.10
  -5   1   3    1.42    0.09
  -5   1   3    1.26    0.11
  -4  -1   3    7.87    0.37
  -4  -1   3    7.57    0.33
   4  -1  -3    8.45    0.35
  -4   1   3    8.02    0.38
  -4   1   3    8.34    0.33
   4   1  -3    7.78    0.34
  -4   1   3    8.59    0.35
  -3  -1   3   26.89    1.00
   3  -1  -3   28.00    1.05
  -3  -1   3   26.33    1.11
   3  -1  -3   25.94    1.05
  -3   1   3   27.58    0.99
  -3   1   3   26.06    1.11
   3   1  -3   25.19    1.04
   2  -1  -3   90.52    3.54
  -2  -1   3   90.11    3.72
  -2  -1   3   94.55    3.37
  -2  -1   3   93.72    3.53
   2  -1  -3   92.48    3.37
  -2   1   3   90.27    3.72
   2   1  -3   90.50    3.54
  -2   1   3   91.11    3.37
  -2   1   3   92.55    3.53
  -1  -1   3    1.85    0.11
  -1   1   3    2.16    0.11
   0  -1  -3    2.21    0.11
   0  -1   3    1.81    0.11
   0   1   3    2.05    0.11
   1  -1   3   11.86    0.53
   1   1   3   13.23    0.53
  -1   1  -3   12.27    0.54
  -2  -1  -3    5.52    0.27
   2  -1   3    6.30    0.28
   2   1   3    5.57    0.26
  -2   1  -3    5.85    0.28
  -3  -1  -3    3.27    0.16
  -3   1  -3    2.35    0.17
  -4  -1  -3    0.61    0.07
  -4   1  -3    0.79    0.09
  -5  -1  -3   16.51    0.71
  -5   1  -3   15.53    0.71
  -6  -1  -3   13.50    0.64
  -6   1  -3   14.17    0.65
  -6   1  -3   14.83    0.56
  -6   1  -3   14.22    0.56
  -7  -1  -3    0.77    0.06
  -7  -1  -3    0.65    0.10
  -7  -1  -3    0.81    0.06
  -7   1  -3    0.67    0.07
  -7   1  -3    0.59    0.06
  -7   1  -3    0.68    0.11
  -8  -1  -3    0.88    0.08
  -8  -1  -3    0.95    0.08
  -8  -1  -3    1.02    0.13
  -8   1  -3    0.72    0.08
  -8   1  -3    0.84    0.08
  -8   1  -3    0.81    0.07
  -8   1  -3    0.66    0.12
  -9  -1  -3    1.48    0.16
  -9  -1  -3    1.48    0.13
  -9  -1  -3    1.64    0.10
  -9   1  -3    1.43    0.11
  -9   1  -3    1.17    0.12
  -9   1  -3    1.50    0.17
 -10  -1  -3    1.84    0.13
 -10  -1  -3    1.75    0.18
 -10  -1  -3    1.59    0.14
 -10   1  -3    1.77    0.13
 -10   1  -3    1.42    0.13
 -10   1  -3    1.74    0.19
 -11  -1  -3   -0.11    0.06
 -11  -1  -3   -0.10    0.10
 -11  -1  -3    0.02    0.07
 -11   1  -3    0.09    0.11
 -11   1  -3   -0.06    0.07
 -11   1  -3    0.00    0.07
 -12  -1  -3    0.12    0.08
 -12  -1  -3    0.01    0.10
 -12  -1  -3    0.05    0.07
 -12   1  -3    0.01    0.10
 -12   1  -3    0.03    0.08
 -12   1  -3    0.03    0.07
 -13  -1  -3    1.05    0.18
 -13  -1  -3    1.33    0.13
 -13  -1  -3    1.33    0.15
 -13   1  -3    1.12    0.12
 -13   1  -3    1.20    0.19
 -13   1  -3    1.13    0.14
 -14  -1  -3    0.05    0.08
 -14  -1  -3    0.16    0.09
 -14   1  -3    0.16    0.10
 -14   1  -3    0.06    0.08
 -14   1  -3    0.04    0.12
 -15  -1  -3    1.26    0.17
 -15  -1  -3    1.34    0.15
 -15   1  -3    1.56    0.16
 -15   1  -3    1.76    0.23
 -15   1  -3    1.15    0.17
 -16  -1  -3    0.26    0.12
 -16  -1  -3    0.34    0.13
 -16   1  -3    0.12    0.10
 -16   1  -3    0.37    0.13
 -17  -1  -3    0.23    0.12
 -17   1  -3    0.49    0.14
 -18  -2   3    0.05    0.11
 -18   2   3   -0.08    0.13
 -18   2   3    0.24    0.13
 -17  -2   3    0.01    0.10
 -17   2   3    0.03    0.13
 -17   2   3    0.12    0.10
 -17   2   3    0.18    0.12
 -16  -2   3    0.00    0.09
 -16   2   3    0.24    0.11
 -16   2   3    0.19    0.12
 -16   2   3    0.31    0.15
 -15  -2   3    0.01    0.08
 -15  -2   3    0.09    0.09
 -15   2   3    0.05    0.12
 -15   2   3    0.01    0.08
 -15   2   3    0.03    0.09
 -14  -2   3    0.57    0.14
 -14  -2   3    0.57    0.12
 -14   2   3    0.66    0.12
 -14   2   3    0.82    0.17
 -14   2   3    0.93    0.15
 -13  -2   3    0.63    0.11
 -13  -2   3    0.35    0.11
 -13  -2   3    0.51    0.12
 -13   2   3    0.46    0.11
 -13   2   3    0.58    0.13
 -13   2   3    0.65    0.14
 -12  -2   3    0.69    0.12
 -12  -2   3    0.57    0.10
 -12  -2   3    0.54    0.12
 -12   2   3    0.61    0.14
 -12   2   3    0.67    0.13
 -12   2   3    0.51    0.11
 -11  -2   3    0.97    0.13
 -11  -2   3    1.13    0.12
 -11  -2   3    0.79    0.13
 -11   2   3    0.90    0.15
 -11   2   3    0.92    0.12
 -11   2   3    1.03    0.13
  10  -2  -3    1.40    0.10
  10  -2  -3    1.56    0.13
 -10  -2   3    1.57    0.13
 -10  -2   3    1.60    0.15
 -10  -2   3    1.52    0.15
 -10   2   3    1.63    0.17
 -10   2   3    1.49    0.13
  10   2  -3    1.53    0.09
 -10   2   3    1.41    0.15
  -9  -2   3    2.21    0.18
   9  -2  -3    2.41    0.15
  -9  -2   3    2.32    0.15
  -9  -2   3    2.24    0.17
  -9   2   3    2.20    0.17
  -9   2   3    2.13    0.15
   9   2  -3    2.11    0.12
  -9   2   3    2.39    0.20
   9   2  -3    2.17    0.14
   8  -2  -3    6.35    0.32
  -8  -2   3    7.43    0.36
  -8  -2   3    7.01    0.31
  -8  -2   3    7.04    0.34
   8   2  -3    7.04    0.29
  -8   2   3    6.59    0.33
   8   2  -3    6.96    0.32
  -8   2   3    6.77    0.37
  -8   2   3    6.76    0.31
  -7  -2   3   21.90    0.84
   7  -2  -3   21.26    0.87
  -7  -2   3   21.78    0.94
  -7   2   3   21.36    0.84
  -7   2   3   21.37    0.89
  -7   2   3   20.94    0.95
   7   2  -3   21.93    0.87
   7   2  -3   21.13    0.82
  -6  -2   3   -0.01    0.03
   6  -2  -3   -0.02    0.03
  -6  -2   3    0.04    0.04
   6   2  -3   -0.05    0.04
  -6   2   3   -0.04    0.04
  -6   2   3   -0.01    0.04
  -6   2   3   -0.01    0.03
   5  -2  -3    2.50    0.14
  -5  -2   3    2.28    0.14
  -5  -2   3    2.27    0.12
  -5   2   3    2.12    0.12
   5   2  -3    2.27    0.13
  -5   2   3    2.14    0.13
  -5   2   3    2.45    0.16
  -4  -2   3   13.28    0.52
   4  -2  -3   12.95    0.55
[truncated: 1,315,109 more chars]
