# Supplementary material for: Crystal structure of 6-(4-chloro­phen­yl)-6a-nitro-6a,6b,8,9,10,12a-hexa­hydro-6H,7H-spiro[chromeno[3,4-a]indolizine-12,11′-indeno­[1,2-b]quinoxaline]
Source: Acta Crystallogr E Crystallogr Commun. 2019 Jan 25;75(Pt 2):255–9. doi: 10.1107/S2056989019000975 (PMC6362633; doi:10.1107/S2056989019000975)
Supplement: Supplementary file 2 [file e-75-00255-Isup2.hkl]

data_I                                                                          
_shelx_title ' RAO_MP20_0M IN P 21/C'                                           
_shelx_refln_list_code          4                                               
_shelx_F_calc_maximum      666.41                                               
_exptl_crystal_F_000      2448.00                                               
_reflns_d_resolution_high  0.8256                                               
                                                                                
loop_                                                                           
 _space_group_symop_operation_xyz                                               
 'x, y, z'                                                                      
 '-x, y+1/2, -z+1/2'                                                            
 '-x, -y, -z'                                                                   
 'x, -y-1/2, z-1/2'                                                             
                                                                                
_cell_length_a    14.1880                                                       
_cell_length_b    23.4450                                                       
_cell_length_c    18.3710                                                       
_cell_angle_alpha  90.000                                                       
_cell_angle_beta  104.541                                                       
_cell_angle_gamma  90.000                                                       
                                                                                
_shelx_F_squared_multiplier     1.000                                           
                                                                                
loop_                                                                           
 _refln_index_h                                                                 
 _refln_index_k                                                                 
 _refln_index_l                                                                 
 _refln_F_squared_calc                                                          
 _refln_F_squared_meas                                                          
 _refln_F_squared_sigma                                                         
 _refln_observed_status                                                         
   1   0   0       1579.52       1363.45        33.57 o                         
   2   0   0       5603.29       5398.51        80.93 o                         
   3   0   0       2758.42       2680.02        45.15 o                         
   4   0   0      24092.27      23626.34       408.56 o                         
   5   0   0       3011.74       3422.79        64.95 o                         
   6   0   0       1721.89       1704.91        41.56 o                         
   7   0   0      25085.06      25626.42       577.78 o                         
   8   0   0       3405.54       3306.62        88.17 o                         
   9   0   0        523.11        528.45        28.42 o                         
  10   0   0        255.76        264.01        30.72 o                         
  11   0   0        991.00        901.06        42.10 o                         
  12   0   0         11.21         22.57        26.18 o                         
  13   0   0         37.76          0.00        18.41 o                         
  14   0   0         18.22          0.00        19.59 o                         
  15   0   0          3.44          5.80        23.15 o                         
  16   0   0          7.80         26.33        30.38 o                         
   1   1   0        270.16        322.69         5.19 o                         
   2   1   0       8298.49       7539.00        82.10 o                         
   3   1   0      15753.63      16854.14       188.40 o                         
   4   1   0         76.13         64.66        10.54 o                         
   5   1   0        557.44        540.70        11.49 o                         
   6   1   0         55.11         43.42         9.80 o                         
   7   1   0       3193.82       3382.53        62.43 o                         
   8   1   0       2265.16       2257.61        45.51 o                         
   9   1   0          8.19          0.00         9.33 o                         
  10   1   0        534.42        522.88        21.76 o                         
  11   1   0         60.53         31.89        14.05 o                         
  12   1   0         85.39        101.59        15.94 o                         
  13   1   0          5.47         13.70        18.11 o                         
  14   1   0         75.71         51.80        21.13 o                         
  15   1   0         22.56         21.73        19.02 o                         
  16   1   0          0.93          0.00        24.31 o                         
   0   2   0       3889.98       3549.06        57.04 o                         
   1   2   0      53829.77      52065.33       635.51 o                         
   2   2   0       3584.90       3306.30        35.52 o                         
   3   2   0        301.79        372.71        19.54 o                         
   4   2   0       6772.12       6583.87        83.19 o                         
   5   2   0       4184.87       4505.11        58.52 o                         
   6   2   0       2594.78       2736.29        40.47 o                         
   7   2   0       4149.59       3911.84        70.35 o                         
   8   2   0       2764.20       2674.52        52.65 o                         
   9   2   0        115.69         74.90        11.34 o                         
  10   2   0          7.84          0.00        11.37 o                         
  11   2   0         44.64         41.98        14.41 o                         
  12   2   0        352.66        343.83        20.75 o                         
  13   2   0        379.55        387.39        23.02 o                         
  14   2   0        178.37        119.87        17.81 o                         
  15   2   0          0.60          9.12        16.60 o                         
  16   2   0         24.18         43.38        19.43 o                         
   1   3   0        460.37        418.02        21.07 o                         
   2   3   0      33410.65      32304.35       345.67 o                         
   3   3   0       2567.46       2265.40        29.53 o                         
   4   3   0          1.12          0.82         3.81 o                         
   5   3   0       1148.80       1091.05        17.94 o                         
   6   3   0       1664.67       2134.21        35.37 o                         
   7   3   0        723.48       1075.35        62.61 o                         
   8   3   0          0.04         12.48         8.52 o                         
   9   3   0        143.45        154.45        13.53 o                         
  10   3   0        136.92        116.07        14.03 o                         
  11   3   0        402.19        382.57        20.87 o                         
  12   3   0         17.76         25.37        16.44 o                         
  13   3   0          0.10         21.08        13.92 o                         
  14   3   0          0.10         21.22        16.28 o                         
  15   3   0          4.29          8.05        16.28 o                         
  16   3   0         13.27         21.93        19.14 o                         
   0   4   0         23.68         57.23         5.89 o                         
   1   4   0     116555.34     114856.69      1270.73 o                         
   2   4   0       2810.59       2981.04        37.24 o                         
   3   4   0      10948.38      10457.54       123.57 o                         
   4   4   0        385.79        357.32        23.22 o                         
   5   4   0      11132.21      11147.43       147.27 o                         
   6   4   0       2718.63       2649.23        42.46 o                         
   7   4   0       4667.80       4346.69        70.85 o                         
   8   4   0        392.69        358.65        18.11 o                         
   9   4   0        841.23        810.33        25.50 o                         
  10   4   0         22.03          0.00        10.83 o                         
  11   4   0       1178.54       1254.21        36.23 o                         
  12   4   0        447.70        457.48        23.56 o                         
  13   4   0        137.42        114.97        16.69 o                         
  14   4   0        493.65        475.99        28.74 o                         
  15   4   0         73.54         99.52        20.34 o                         
  16   4   0         13.59         18.40        19.66 o                         
   1   5   0       5309.29       5537.90        64.17 o                         
   2   5   0      38497.10      38049.21       422.20 o                         
   3   5   0       1991.08       2114.82        28.29 o                         
   4   5   0          1.28         11.35         4.17 o                         
   5   5   0        926.38        979.25        22.20 o                         
   6   5   0       9046.33       9375.67       142.94 o                         
   7   5   0        640.01        630.09        17.51 o                         
   8   5   0        316.16        373.11        16.25 o                         
   9   5   0        179.32        156.52        13.40 o                         
  10   5   0        686.02        678.59        25.23 o                         
  11   5   0          6.71          0.00        13.40 o                         
  12   5   0          1.23         12.08        16.60 o                         
  13   5   0         72.72         63.46        17.28 o                         
  14   5   0          4.48         32.67        17.82 o                         
  15   5   0         95.46        138.75        32.15 o                         
  16   5   0         22.09         23.14        20.93 o                         
   0   6   0      27622.12      27624.83       528.08 o                         
   1   6   0       3512.30       3424.72        41.82 o                         
   2   6   0      10188.85       9507.58       108.34 o                         
   3   6   0       1554.21       1467.42        21.73 o                         
   4   6   0       1272.53       1284.18        21.73 o                         
   5   6   0       2009.51       1797.85        32.19 o                         
   6   6   0          8.67          0.09         6.53 o                         
   7   6   0        139.82        117.36         9.52 o                         
   8   6   0         33.98         37.29         7.52 o                         
   9   6   0        135.49        102.89        12.43 o                         
  10   6   0         50.21         49.48        12.68 o                         
  11   6   0         83.25         97.81        15.11 o                         
  12   6   0        544.21        510.91        26.67 o                         
  13   6   0        289.34        311.70        26.96 o                         
  14   6   0          2.27          0.32        19.11 o                         
  15   6   0          0.23         17.63        28.06 o                         
  16   6   0         98.12        123.78        35.00 o                         
   1   7   0         67.17         59.16         5.52 o                         
   2   7   0        308.35        275.35         8.37 o                         
   3   7   0       9872.17       9907.48       131.13 o                         
   4   7   0         42.19         37.77         4.46 o                         
   5   7   0       8523.56       8474.33       121.33 o                         
   6   7   0          2.69          1.13         6.55 o                         
   7   7   0       2705.49       2596.90        50.69 o                         
   8   7   0       1134.80       1099.02        29.59 o                         
   9   7   0        837.72        833.99        55.85 o                         
  10   7   0         25.57         17.72        13.23 o                         
  11   7   0        204.50        196.93        26.17 o                         
  12   7   0        228.29        189.24        30.98 o                         
  13   7   0        126.14        125.73        22.34 o                         
  14   7   0         28.24          0.00        18.63 o                         
  15   7   0         35.02         12.61        20.43 o                         
  16   7   0         11.07          1.69        21.19 o                         
   0   8   0       4492.02       4118.97        86.04 o                         
   1   8   0        151.76        240.79        12.10 o                         
   2   8   0       6743.72       6777.26        86.72 o                         
   3   8   0       5497.44       5374.17        69.98 o                         
   4   8   0       2474.94       2736.55        40.14 o                         
   5   8   0       2422.55       2326.92        38.34 o                         
   6   8   0       2571.87       2763.21        47.68 o                         
   7   8   0         10.03         11.99         7.59 o                         
   8   8   0        353.74        313.80        22.06 o                         
   9   8   0          0.53          0.00        10.34 o                         
  10   8   0        564.29        602.00        28.20 o                         
  11   8   0        388.94        372.16        27.46 o                         
  12   8   0          3.52          0.00        15.92 o                         
  13   8   0         34.04         12.84        18.84 o                         
  14   8   0          1.57          0.11        19.11 o                         
  15   8   0          0.13         34.42        21.19 o                         
   1   9   0       2458.01       2556.66        40.67 o                         
   2   9   0       7036.28       6988.38        89.52 o                         
   3   9   0       1690.95       1676.83        25.48 o                         
   4   9   0        425.38        375.86         9.41 o                         
   5   9   0        915.80        987.19        20.04 o                         
   6   9   0        860.35        848.31        18.67 o                         
   7   9   0          2.62          0.00         7.63 o                         
   8   9   0        152.32        161.86        24.69 o                         
   9   9   0       1206.01       1133.30        35.13 o                         
  10   9   0         65.97         76.74        19.52 o                         
  11   9   0         72.87         84.66        21.52 o                         
  12   9   0          0.40          0.00        16.55 o                         
  13   9   0         12.97          4.52        25.72 o                         
  14   9   0         44.94         72.78        21.43 o                         
  15   9   0         12.84         31.80        21.80 o                         
   0  10   0       1054.72       1025.94        39.52 o                         
   1  10   0       6916.03       7226.98       103.62 o                         
   2  10   0         12.43          7.57         5.49 o                         
   3  10   0         72.11        100.19         6.16 o                         
   4  10   0        925.41        964.07        18.26 o                         
   5  10   0       2078.48       2371.59        47.08 o                         
   6  10   0         77.56         67.32         7.61 o                         
   7  10   0         59.12         84.91        11.47 o                         
   8  10   0         58.77         62.09        12.28 o                         
   9  10   0         62.34         39.53        18.99 o                         
  10  10   0          2.12          0.00        17.22 o                         
  11  10   0         41.32         54.09        18.63 o                         
  12  10   0          4.88          4.27        17.93 o                         
  13  10   0         27.33          0.00        18.02 o                         
  14  10   0          5.69         18.27        20.30 o                         
  15  10   0         62.24         81.39        24.85 o                         
   1  11   0         91.03         86.05         7.89 o                         
   2  11   0       1689.93       1718.70        29.38 o                         
   3  11   0       1320.43       1473.77        26.13 o                         
   4  11   0         28.25         16.96         5.32 o                         
   5  11   0       4588.07       4537.66        81.21 o                         
   6  11   0         89.23        112.54        10.83 o                         
   7  11   0        394.11        442.55        20.33 o                         
   8  11   0        460.52        501.38        27.67 o                         
   9  11   0          9.79         14.51        17.93 o                         
  10  11   0          2.30         11.17        17.11 o                         
  11  11   0        261.38        274.55        25.14 o                         
  12  11   0         16.39         42.09        18.86 o                         
  13  11   0          0.16          0.00        18.17 o                         
  14  11   0         81.38         83.16        23.52 o                         
  15  11   0          8.07         13.62        22.17 o                         
   0  12   0         40.71         36.45        12.86 o                         
   1  12   0       1962.89       1972.28        34.88 o                         
   2  12   0        104.63        113.46         9.71 o                         
   3  12   0       4762.22       4758.31        68.15 o                         
   4  12   0        757.49        819.64        21.38 o                         
   5  12   0        146.86        138.20        12.98 o                         
   6  12   0        261.41        238.67        16.84 o                         
   7  12   0       1260.95       1212.58        42.65 o                         
   8  12   0        120.04        123.35        19.11 o                         
   9  12   0        194.53        202.06        23.39 o                         
  10  12   0         74.89         87.24        20.23 o                         
  11  12   0        448.47        503.26        32.31 o                         
  12  12   0         26.99          8.46        24.07 o                         
  13  12   0          5.87          0.00        19.11 o                         
  14  12   0          7.23         35.51        21.97 o                         
  15  12   0         77.57        118.00        27.26 o                         
   1  13   0        716.22        632.68        16.62 o                         
   2  13   0        672.92        774.12        18.71 o                         
   3  13   0        404.12        463.48        17.91 o                         
   4  13   0       2098.75       2215.93        35.76 o                         
   5  13   0          1.08          9.86        10.61 o                         
   6  13   0         79.17         67.00        13.37 o                         
   7  13   0         58.57         31.59        16.18 o                         
   8  13   0          1.10          0.00        16.01 o                         
   9  13   0          2.00         28.00        19.11 o                         
  10  13   0        862.31        853.93        40.20 o                         
  11  13   0         78.14         99.27        25.15 o                         
  12  13   0         72.62         59.81        21.63 o                         
  13  13   0        114.18        122.11        24.68 o                         
  14  13   0         41.70         33.37        22.77 o                         
   0  14   0        418.88        369.33        36.83 o                         
   1  14   0        233.91        270.57        14.03 o                         
   2  14   0       6848.62       7016.59        97.95 o                         
   3  14   0         99.14        125.27        11.92 o                         
   4  14   0       3438.34       3579.41        57.95 o                         
   5  14   0        237.66        238.91        17.88 o                         
   6  14   0        290.31        287.93        23.53 o                         
   7  14   0        321.77        303.12        24.97 o                         
   8  14   0         77.61         30.04        18.36 o                         
   9  14   0        119.91         85.55        20.51 o                         
  10  14   0        168.94        202.65        24.36 o                         
  11  14   0        450.29        533.85        34.98 o                         
  12  14   0        190.57        188.82        34.49 o                         
  13  14   0         10.71         19.66        21.59 o                         
  14  14   0         37.01         55.68        24.29 o                         
   1  15   0          5.01          0.00         9.46 o                         
   2  15   0        503.18        532.70        16.28 o                         
   3  15   0        153.78        162.82        10.56 o                         
   4  15   0        268.57        305.58        13.11 o                         
   5  15   0         25.00         15.12        13.37 o                         
   6  15   0        118.86        113.26        20.08 o                         
   7  15   0        813.02        807.09        36.90 o                         
   8  15   0        638.07        562.37        37.42 o                         
   9  15   0         48.29         54.94        19.92 o                         
  10  15   0         49.70         44.01        19.87 o                         
  11  15   0         28.38         40.37        20.04 o                         
  12  15   0          1.42          0.00        20.10 o                         
  13  15   0        193.57        226.09        29.18 o                         
  14  15   0         25.96         24.68        23.52 o                         
   0  16   0        599.04        647.74        28.06 o                         
   1  16   0        401.39        441.08        15.77 o                         
   2  16   0        189.78        239.58        12.60 o                         
   3  16   0        241.03        303.03        13.30 o                         
   4  16   0        248.24        225.83        15.70 o                         
   5  16   0          0.16         13.35        20.94 o                         
   6  16   0        384.75        350.86        28.50 o                         
   7  16   0        161.66        169.94        22.37 o                         
   8  16   0         43.72         63.93        20.90 o                         
   9  16   0          0.06         14.89        17.93 o                         
  10  16   0         97.57        127.31        25.72 o                         
  11  16   0         62.37         62.74        22.83 o                         
  12  16   0         23.14          0.00        19.67 o                         
  13  16   0          0.83          0.00        20.30 o                         
   1  17   0        190.23        195.14        14.56 o                         
   2  17   0        532.11        565.12        18.20 o                         
   3  17   0         24.09         21.53        10.19 o                         
   4  17   0         38.18         49.89        10.97 o                         
   5  17   0        313.69        325.45        38.59 o                         
   6  17   0         55.50         49.30        18.99 o                         
   7  17   0        785.29        701.46        35.51 o                         
   8  17   0          1.86         35.19        19.11 o                         
   9  17   0         72.78        123.10        25.14 o                         
  10  17   0         55.87         75.65        22.39 o                         
  11  17   0        128.76        136.99        25.14 o                         
  12  17   0         63.77         44.36        24.55 o                         
  13  17   0          5.32         25.02        22.21 o                         
   0  18   0        400.88        406.13        29.82 o                         
   1  18   0        848.04        795.15        22.71 o                         
   2  18   0        929.12        880.22        24.13 o                         
   3  18   0         30.06         43.31        13.30 o                         
   4  18   0          7.75         24.64        14.74 o                         
   5  18   0       1324.95       1388.01        50.96 o                         
   6  18   0          1.29          0.00        17.75 o                         
   7  18   0        231.73        243.77        25.16 o                         
   8  18   0        109.59         63.81        24.84 o                         
   9  18   0        312.66        393.51        30.89 o                         
  10  18   0        153.17        163.20        26.03 o                         
  11  18   0          0.46          6.69        21.43 o                         
  12  18   0         99.66        124.54        26.66 o                         
   1  19   0          0.11         27.04        11.42 o                         
   2  19   0        446.53        437.16        20.24 o                         
   3  19   0       1538.18       1469.56        35.61 o                         
   4  19   0        794.23        798.46        32.54 o                         
   5  19   0        169.12        162.54        23.01 o                         
   6  19   0         14.27          7.96        17.11 o                         
   7  19   0        204.19        168.35        23.74 o                         
   8  19   0        192.92        186.87        24.17 o                         
   9  19   0        202.66        226.18        27.08 o                         
  10  19   0        203.93        245.87        29.35 o                         
  11  19   0         21.08         80.49        25.14 o                         
  12  19   0          1.53          0.00        22.64 o                         
   0  20   0       1037.49       1092.80        45.02 o                         
   1  20   0        365.47        423.08        19.49 o                         
   2  20   0       1657.01       1513.85        37.10 o                         
   3  20   0       1302.76       1243.01        37.07 o                         
   4  20   0        872.23        953.43        35.39 o                         
   5  20   0          3.60          5.73        17.75 o                         
   6  20   0         21.04         15.58        20.64 o                         
   7  20   0         10.51         10.26        23.38 o                         
   8  20   0         66.35         44.91        20.69 o                         
   9  20   0         82.36         58.07        23.12 o                         
  10  20   0         38.13         22.39        21.84 o                         
  11  20   0          0.57         35.75        24.24 o                         
   1  21   0        555.37        569.08        24.31 o                         
   2  21   0         92.58         98.17        14.22 o                         
   3  21   0        130.22        162.77        19.23 o                         
   4  21   0        604.22        648.16        35.07 o                         
   5  21   0         44.58         23.87        19.11 o                         
   6  21   0         39.71          0.00        17.75 o                         
   7  21   0         41.96          5.49        21.63 o                         
   8  21   0        285.58        326.34        31.59 o                         
   9  21   0        237.55        330.35        32.29 o                         
  10  21   0         22.89         52.39        23.94 o                         
  11  21   0          5.60          0.00        28.06 o                         
   0  22   0        162.46        141.91        35.36 o                         
   1  22   0        987.23        992.19        32.48 o                         
   2  22   0          0.21          0.00        14.21 o                         
   3  22   0        203.98        168.68        22.94 o                         
   4  22   0         19.38          0.00        17.60 o                         
   5  22   0        120.89         51.96        32.74 o                         
   6  22   0        117.56        157.34        26.31 o                         
   7  22   0          5.05         12.61        20.46 o                         
   8  22   0         27.27          0.00        21.43 o                         
   9  22   0         35.04         24.72        26.89 o                         
  10  22   0          4.02         23.61        33.52 o                         
   1  23   0        188.79        210.76        19.27 o                         
   2  23   0        130.39        124.42        20.71 o                         
   3  23   0         33.05         19.89        17.75 o                         
   4  23   0          0.04         31.87        21.68 o                         
   5  23   0         61.81         30.21        42.44 o                         
   6  23   0         27.76          2.84        20.30 o                         
   7  23   0          0.82         24.48        21.43 o                         
   8  23   0         26.41         47.14        22.23 o                         
   9  23   0          3.94          0.00        22.80 o                         
   0  24   0         64.48         57.43        27.85 o                         
   1  24   0          5.19          0.00        17.05 o                         
   2  24   0         20.55          9.50        19.40 o                         
   3  24   0         33.71          0.00        16.52 o                         
   4  24   0          1.92         37.87        23.11 o                         
   5  24   0         30.98         13.50        28.00 o                         
   6  24   0          3.01          0.00        23.84 o                         
   7  24   0         34.54         47.84        26.50 o                         
   8  24   0         26.32          3.47        34.50 o                         
   1  25   0          0.19          4.98        16.76 o                         
   2  25   0        121.37        111.48        31.05 o                         
   3  25   0          9.96          0.00        28.18 o                         
   4  25   0          2.85          0.00        25.82 o                         
   5  25   0         45.81         46.76        32.89 o                         
   6  25   0         14.53         17.31        25.00 o                         
   7  25   0          0.00          0.00        27.12 o                         
   0  26   0          6.37         56.70        36.45 o                         
   1  26   0          1.60         18.14        20.17 o                         
   2  26   0         16.24         57.86        22.52 o                         
   3  26   0          5.78          3.72        21.08 o                         
   4  26   0         67.70         42.14        24.45 o                         
   5  26   0          5.17         34.37        27.54 o                         
   6  26   0         15.31          9.81        25.56 o                         
   1  27   0          0.64         10.13        25.77 o                         
   2  27   0         26.90         44.81        36.34 o                         
   3  27   0         16.95         65.53        22.52 o                         
   4  27   0         12.48         34.43        28.21 o                         
   5  27   0          7.53          6.48        24.45 o                         
   0  28   0        218.77        206.56        48.60 o                         
   1  28   0          2.66          0.00        27.09 o                         
   2  28   0         10.02          0.00        40.50 o                         
 -16   1   1          0.19         17.47        18.13 o                         
 -15   1   1         11.46         11.26        15.27 o                         
 -14   1   1        286.33        281.29        27.17 o                         
 -13   1   1         19.30          4.86        13.86 o                         
 -12   1   1        308.73        282.11        27.17 o                         
 -11   1   1        327.03        295.77        25.96 o                         
 -10   1   1       1169.97       1050.07        30.85 o                         
  -9   1   1        271.57        319.74        16.07 o                         
  -8   1   1       1159.70       1084.16        22.24 o                         
  -7   1   1       5391.42       5557.35       147.01 o                         
  -6   1   1       5416.82       5130.02        66.23 o                         
  -5   1   1          9.59         12.58         4.02 o                         
  -4   1   1       4492.48       4577.44        66.83 o                         
  -3   1   1       8846.70       8549.41       106.65 o                         
  -2   1   1      60159.31      60165.91       643.45 o                         
  -1   1   1       2237.22       2088.13        55.53 o                         
   0   1   1         39.70         31.59         2.57 o                         
   1   1   1        191.21        217.81         8.69 o                         
   2   1   1      20586.00      20149.83       474.29 o                         
   3   1   1        697.92        641.94        28.66 o                         
   4   1   1        505.22        438.10        12.56 o                         
   5   1   1        324.72        324.91         9.24 o                         
   6   1   1       8563.99       9001.97       127.32 o                         
   7   1   1      14238.89      15240.17       213.08 o                         
   8   1   1         77.81         64.58         9.15 o                         
   9   1   1       3068.52       2797.68        56.13 o                         
  10   1   1       1282.51       1171.59        32.21 o                         
  11   1   1       2294.84       2230.74        50.80 o                         
  12   1   1        259.22        262.49        18.49 o                         
  13   1   1        997.35       1060.74        34.78 o                         
  14   1   1          0.50         11.28        15.00 o                         
  15   1   1        142.83        161.09        22.24 o                         
  16   1   1          9.62         17.51        19.68 o                         
 -16   2   1        140.55        144.55        22.81 o                         
 -15   2   1         92.71        143.15        22.55 o                         
 -14   2   1         40.38         56.70        16.06 o                         
 -13   2   1        310.58        403.70        23.26 o                         
 -12   2   1       1150.03       1138.47        35.41 o                         
 -11   2   1       2088.21       2026.03        48.37 o                         
 -10   2   1        378.07        366.73        19.20 o                         
  -9   2   1        244.20        262.55        13.03 o                         
  -8   2   1       1147.10       1331.08        26.03 o                         
  -7   2   1       2408.06       2306.80        39.01 o                         
  -6   2   1         98.86        109.83         6.08 o                         
  -5   2   1        242.04        228.85         7.46 o                         
  -4   2   1       2007.73       2074.33        27.77 o                         
  -3   2   1        912.09       1110.15        30.24 o                         
  -2   2   1        662.65        457.49        10.18 o                         
  -1   2   1      67909.38      66190.09       735.92 o                         
   0   2   1        437.97        473.55         6.69 o                         
   1   2   1      11056.43      10675.40       165.35 o                         
   2   2   1      18714.83      18605.74       332.35 o                         
   3   2   1        113.35         84.30        11.77 o                         
   4   2   1       2149.40       2245.72        37.03 o                         
   5   2   1        966.19       1081.73        31.97 o                         
   6   2   1       5301.62       5199.35        76.15 o                         
   7   2   1        364.59        423.71        17.26 o                         
   8   2   1       1081.92       1143.00        26.54 o                         
   9   2   1        169.10        138.95        19.92 o                         
  10   2   1         81.10         63.61        13.12 o                         
  11   2   1          2.24          0.00        12.41 o                         
  12   2   1         11.05          0.00        12.86 o                         
  13   2   1        139.72        121.94        17.04 o                         
  14   2   1        110.49         73.00        16.99 o                         
  15   2   1          4.96         21.17        17.19 o                         
  16   2   1         42.46         82.16        26.62 o                         
 -16   3   1          1.09          1.43        20.92 o                         
 -15   3   1         33.81         33.92        18.00 o                         
 -14   3   1         96.99         53.84        24.28 o                         
 -13   3   1        109.24        115.74        16.90 o                         
 -12   3   1         36.39         21.41        13.78 o                         
 -11   3   1        648.34        638.92        31.24 o                         
 -10   3   1        172.11        159.98        15.11 o                         
  -9   3   1        224.51        217.50        11.74 o                         
  -8   3   1        896.19        928.52        20.88 o                         
  -7   3   1      23159.14      24782.03       320.77 o                         
  -6   3   1         65.05         61.34         5.81 o                         
  -5   3   1          5.74          9.25         4.44 o                         
  -4   3   1        971.21        879.75        15.97 o                         
  -3   3   1        199.63        166.21         6.40 o                         
  -2   3   1        448.25        426.92        19.14 o                         
  -1   3   1       5489.43       4924.64        56.31 o                         
   1   3   1        416.69        297.72         7.46 o                         
   2   3   1        807.72        704.92        13.51 o                         
   3   3   1       5767.28       5708.03        81.43 o                         
   4   3   1        101.50         89.08         6.61 o                         
   5   3   1        225.65        217.37         8.04 o                         
   6   3   1       4031.88       4067.11        68.83 o                         
   7   3   1        723.99        901.04        20.27 o                         
   8   3   1          0.73          0.00         7.61 o                         
   9   3   1        117.96        130.81        12.97 o                         
  10   3   1        729.35        668.40        24.09 o                         
  11   3   1          0.17          0.00        12.80 o                         
  12   3   1          0.08          0.00        12.47 o                         
  13   3   1         69.33         50.68        15.57 o                         
  14   3   1        185.20        203.00        21.64 o                         
  15   3   1         59.79         62.83        18.65 o                         
  16   3   1        311.49        355.94        31.95 o                         
 -16   4   1          3.75          0.00        20.04 o                         
 -15   4   1         44.16         54.37        23.30 o                         
 -14   4   1         46.70         56.70        17.28 o                         
 -13   4   1         84.46         43.14        14.93 o                         
 -12   4   1        674.12        639.60        27.05 o                         
 -11   4   1          7.34         19.99        13.07 o                         
 -10   4   1          0.29          5.22        11.13 o                         
  -9   4   1        944.88        922.66        24.00 o                         
  -8   4   1        982.71       1145.08        25.78 o                         
  -7   4   1       6824.17       7518.60       109.52 o                         
  -6   4   1         10.63          6.69         4.88 o                         
  -5   4   1        988.27       1053.51        27.95 o                         
  -4   4   1          8.42         15.99         5.69 o                         
  -3   4   1        364.79        396.20         9.63 o                         
  -2   4   1        921.71        926.44        25.70 o                         
  -1   4   1       5712.62       5785.77        69.21 o                         
   0   4   1      39141.40      40303.43       417.13 o                         
   1   4   1          7.25          9.26         2.00 o                         
   2   4   1         31.77         37.61         5.60 o                         
   3   4   1       1136.33       1102.13        16.76 o                         
   4   4   1          1.67          5.18         3.60 o                         
   5   4   1        603.66        673.67        14.64 o                         
   6   4   1       4016.99       4271.88        64.14 o                         
   7   4   1         69.05         55.25         8.04 o                         
   8   4   1        108.10        110.06        10.86 o                         
   9   4   1        296.46        282.85        16.00 o                         
  10   4   1        417.95        395.45        19.88 o                         
  11   4   1       1831.73       1857.40        46.16 o                         
  12   4   1          0.61          0.00        14.87 o                         
  13   4   1       1146.40        927.37        35.84 o                         
  14   4   1         10.26         30.83        16.82 o                         
  15   4   1         67.08         44.16        18.90 o                         
  16   4   1          3.00         37.85        19.92 o                         
 -16   5   1         64.72        125.92        26.03 o                         
 -15   5   1          2.36          0.00        19.85 o                         
 -14   5   1         46.41         88.73        27.48 o                         
 -13   5   1        953.85       1035.49        47.94 o                         
 -12   5   1         96.18         45.11        14.33 o                         
 -11   5   1        403.18        362.23        26.27 o                         
 -10   5   1         13.08          9.04        11.26 o                         
  -9   5   1          1.21          0.00        15.09 o                         
  -8   5   1        243.69        252.38        10.66 o                         
  -7   5   1        701.80        616.76        22.39 o                         
  -6   5   1        924.10       1024.49        20.48 o                         
  -5   5   1         72.31         60.24         8.18 o                         
  -4   5   1        972.56        968.81        26.42 o                         
  -3   5   1       3725.54       3626.23        57.65 o                         
  -2   5   1       6215.07       6030.82        73.02 o                         
  -1   5   1      20671.26      19808.79       221.59 o                         
   0   5   1      30335.75      31977.24       388.24 o                         
   1   5   1       6790.31       6764.31        76.91 o                         
   2   5   1       3918.56       3721.48        50.42 o                         
   3   5   1        843.46        806.10        15.22 o                         
   4   5   1         42.37         40.02         4.11 o                         
   5   5   1       4260.72       4652.56        64.28 o                         
   6   5   1       2063.91       2065.44        37.40 o                         
   7   5   1        199.33        172.27        10.30 o                         
   8   5   1       1013.87        964.43        26.40 o                         
   9   5   1        980.20       1068.33        29.72 o                         
  10   5   1       1012.42       1013.57        30.61 o                         
  11   5   1        284.93        303.20        19.77 o                         
  12   5   1        992.86        949.18        43.89 o                         
  13   5   1         93.01        109.89        18.32 o                         
  14   5   1        252.68        327.55        31.94 o                         
  15   5   1         14.63          0.22        17.08 o                         
  16   5   1        315.31        279.15        28.09 o                         
 -16   6   1         12.99         35.69        21.84 o                         
 -15   6   1        118.96        132.47        28.65 o                         
 -14   6   1         92.53         94.65        22.62 o                         
 -13   6   1        868.95        894.98        41.51 o                         
 -12   6   1          3.65          4.08        14.91 o                         
 -11   6   1        834.50        916.03        42.99 o                         
 -10   6   1       1392.90       1435.68        41.20 o                         
  -9   6   1        313.68        266.74        17.74 o                         
  -8   6   1        816.20        737.61        19.63 o                         
  -7   6   1       4421.30       4368.02        71.92 o                         
  -6   6   1      17753.87      17659.07       243.85 o                         
  -5   6   1        541.59        565.80        13.94 o                         
  -4   6   1       2602.70       2392.24        65.93 o                         
  -3   6   1       1649.96       1507.83        24.39 o                         
  -2   6   1       3348.14       3335.96        44.47 o                         
  -1   6   1       1959.50       2001.54        45.61 o                         
   0   6   1      38288.30      36930.98       447.79 o                         
   1   6   1        522.24        488.27        10.02 o                         
   2   6   1          0.19          0.00         4.50 o                         
   3   6   1       3990.20       4170.08        65.44 o                         
   4   6   1       2791.11       2889.87        41.91 o                         
   5   6   1        526.00        525.37        15.86 o                         
   6   6   1       1677.81       1895.84        35.74 o                         
   7   6   1        171.58        174.70        12.90 o                         
   8   6   1          2.29          0.46         9.05 o                         
   9   6   1         14.17         27.73        11.68 o                         
  10   6   1        282.06        218.61        16.99 o                         
  11   6   1          0.44          0.00        13.40 o                         
  12   6   1          7.56          0.00        13.88 o                         
  13   6   1         25.97         23.59        16.15 o                         
  14   6   1          4.25         21.36        17.82 o                         
  15   6   1          4.32          0.00        19.00 o                         
  16   6   1         58.29         48.38        23.92 o                         
 -16   7   1         28.07         68.34        24.83 o                         
 -15   7   1          6.02         18.02        20.76 o                         
 -14   7   1         42.40         56.82        33.32 o                         
 -13   7   1          4.08          0.00        16.01 o                         
 -12   7   1        171.29        156.98        22.39 o                         
 -11   7   1       1554.79       1507.12        44.19 o                         
 -10   7   1         98.55         81.91        14.57 o                         
  -9   7   1        423.16        349.48        19.76 o                         
  -8   7   1        689.76        715.49        19.33 o                         
  -7   7   1         30.67         41.87         7.75 o                         
  -6   7   1       1227.85       1382.13        30.44 o                         
  -5   7   1        266.18        233.48        18.23 o                         
  -4   7   1        424.00        454.96        14.85 o                         
  -3   7   1       3935.81       3816.70        50.87 o                         
  -2   7   1       9533.61       9134.37       109.91 o                         
  -1   7   1          1.89         20.76         5.98 o                         
   0   7   1      21318.36      20730.42       281.82 o                         
   1   7   1       1605.38       1415.05        20.76 o                         
   2   7   1      13618.89      13220.53       172.07 o                         
   3   7   1        145.66        161.05        20.26 o                         
   4   7   1        178.32        216.94        12.73 o                         
   5   7   1        120.60        113.71         6.73 o                         
   6   7   1       1860.07       2068.03        40.89 o                         
   7   7   1        251.29        259.83        14.72 o                         
   8   7   1          6.99          0.00         7.96 o                         
   9   7   1        170.45        186.01        14.94 o                         
  10   7   1        719.56        653.16        24.83 o                         
  11   7   1       1878.38       1748.38        48.75 o                         
  12   7   1          1.27          0.00        14.16 o                         
  13   7   1          1.45          0.00        18.12 o                         
  14   7   1         73.30         79.46        22.39 o                         
  15   7   1          0.09          0.00        19.85 o                         
 -16   8   1          3.60          3.08        22.48 o                         
 -15   8   1         24.47         29.88        21.91 o                         
 -14   8   1         19.29          0.00        18.63 o                         
 -13   8   1         40.10          6.23        26.31 o                         
 -12   8   1          0.21          0.00        16.73 o                         
 -11   8   1       2362.40       2227.10        64.60 o                         
 -10   8   1         55.58         63.75        14.82 o                         
  -9   8   1         56.62         32.42        22.28 o                         
  -8   8   1       1081.77       1024.02        24.77 o                         
  -7   8   1       2263.09       2191.31        40.81 o                         
  -6   8   1        638.97        777.98        17.39 o                         
  -5   8   1        947.43       1090.36        22.26 o                         
  -4   8   1        256.24        213.85        10.68 o                         
  -3   8   1        244.79        272.32         9.51 o                         
  -2   8   1        980.35       1046.47        19.51 o                         
  -1   8   1       2733.86       2626.17       108.43 o                         
   0   8   1       1034.55        987.58        19.36 o                         
   1   8   1        211.50        193.85        11.84 o                         
   2   8   1       1017.69        996.39        16.38 o                         
   3   8   1       5030.60       5343.08        83.37 o                         
   4   8   1        179.78        256.68        11.60 o                         
   5   8   1       4768.06       5111.84        96.12 o                         
   6   8   1        886.25        938.75        24.40 o                         
   7   8   1          5.60         12.69         8.47 o                         
   8   8   1        386.55        407.65        22.94 o                         
   9   8   1        101.95        108.11        16.73 o                         
  10   8   1        171.13        171.28        21.63 o                         
  11   8   1         63.72         16.78        26.89 o                         
  12   8   1          0.96          1.73        26.98 o                         
  13   8   1         31.67         59.05        20.30 o                         
  14   8   1          7.10          0.00        26.31 o                         
  15   8   1         87.98        116.69        25.31 o                         
 -15   9   1          0.48         40.11        21.58 o                         
 -14   9   1        220.11        129.72        35.69 o                         
 -13   9   1        200.54        141.98        22.86 o                         
 -12   9   1         47.52         21.01        18.02 o                         
 -11   9   1        494.47        514.78        48.63 o                         
 -10   9   1        908.49        858.05        36.69 o                         
  -9   9   1         41.53         32.46        12.14 o                         
  -8   9   1        649.06        683.37        22.27 o                         
  -7   9   1        444.88        418.41        14.99 o                         
  -6   9   1       4490.10       4547.28        68.96 o                         
  -5   9   1        162.88        191.68         9.36 o                         
  -4   9   1         79.54         89.37         8.02 o                         
  -3   9   1       5524.38       5869.76        76.65 o                         
  -2   9   1       6642.81       6265.37        85.36 o                         
  -1   9   1       8508.89       8453.02       119.28 o                         
   0   9   1       3396.16       3241.95        49.80 o                         
   1   9   1        420.83        373.36        11.85 o                         
   2   9   1       1326.64       1317.99        20.65 o                         
   3   9   1          0.58          5.64        10.78 o                         
   4   9   1         11.71          0.00         6.98 o                         
   5   9   1        141.78        202.05        17.28 o                         
   6   9   1          7.67          0.00         7.99 o                         
   7   9   1          3.54          0.00         7.79 o                         
   8   9   1       1478.52       1469.53        38.53 o                         
   9   9   1          0.10          0.00        15.61 o                         
  10   9   1        144.23        154.66        21.63 o                         
  11   9   1        479.09        428.78        28.70 o                         
  12   9   1         17.15          0.00        16.18 o                         
  13   9   1         92.79        107.97        27.66 o                         
  14   9   1         12.32          7.11        20.46 o                         
  15   9   1        228.37        223.51        29.11 o                         
 -15  10   1          1.95          0.00        19.88 o                         
 -14  10   1         23.07          0.00        22.21 o                         
 -13  10   1          2.08          0.00        22.21 o                         
 -12  10   1         42.20         32.63        18.38 o                         
 -11  10   1        873.32        867.61        38.12 o                         
 -10  10   1        873.09        950.67        49.11 o                         
  -9  10   1         31.35         10.53        16.55 o                         
  -8  10   1         18.39         40.80        12.12 o                         
  -7  10   1          0.09          0.00         7.19 o                         
  -6  10   1         35.34         23.07         6.88 o                         
  -5  10   1        627.72        579.68        15.69 o                         
  -4  10   1       6451.96       6262.49        86.87 o                         
  -3  10   1        838.46        789.12        16.33 o                         
  -2  10   1        405.92        485.82        13.12 o                         
  -1  10   1       6415.15       5944.73        86.40 o                         
   0  10   1        100.58        145.24         8.20 o                         
   1  10   1          3.08          0.00         5.00 o                         
   2  10   1       3486.96       3531.21        47.96 o                         
   3  10   1       1989.48       1892.06        38.26 o                         
   4  10   1        452.20        513.45        16.68 o                         
   5  10   1        501.11        553.88        20.55 o                         
   6  10   1         10.36         15.89        11.71 o                         
   7  10   1        700.16        682.47        29.84 o                         
   8  10   1          6.93          0.00        28.51 o                         
   9  10   1          1.26         15.94        16.76 o                         
  10  10   1        352.48        340.30        26.09 o                         
  11  10   1        160.33        203.29        29.45 o                         
  12  10   1          1.81          0.00        16.18 o                         
  13  10   1         68.42         36.83        19.88 o                         
  14  10   1         20.95         25.13        27.48 o                         
  15  10   1          9.31         12.95        22.77 o                         
 -15  11   1          2.45         16.07        21.13 o                         
 -14  11   1         17.90          0.69        20.30 o                         
 -13  11   1         26.12          8.86        18.36 o                         
 -12  11   1         13.62          0.00        17.77 o                         
 -11  11   1         73.27         84.14        21.37 o                         
 -10  11   1       1382.50       1436.13        50.34 o                         
  -9  11   1        170.46        150.75        23.06 o                         
  -8  11   1         23.35         17.11         9.61 o                         
  -7  11   1         82.78         70.69        10.31 o                         
  -6  11   1        642.63        651.54        17.02 o                         
  -5  11   1         24.02         34.87         7.54 o                         
  -4  11   1         16.00          5.73         5.78 o                         
  -3  11   1       4660.87       4912.15        69.88 o                         
  -2  11   1        200.06        220.88        12.97 o                         
  -1  11   1       1820.53       1965.16        34.65 o                         
   0  11   1        257.50        332.79        15.44 o                         
   1  11   1      11868.07      12260.48       161.75 o                         
   2  11   1       1248.69       1372.18        24.15 o                         
   3  11   1       1467.94       1357.78        24.89 o                         
   4  11   1          3.41          0.00         7.11 o                         
   5  11   1        839.36        850.77        27.04 o                         
   6  11   1        679.09        685.91        30.11 o                         
   7  11   1         47.99         60.13        16.31 o                         
   8  11   1         35.20         27.59        15.89 o                         
   9  11   1         69.55         93.72        19.87 o                         
  10  11   1        902.05        941.95        40.30 o                         
  11  11   1        264.24        283.64        25.83 o                         
  12  11   1         43.92         58.52        21.43 o                         
  13  11   1          8.91          0.00        23.24 o                         
  14  11   1          3.69          1.49        20.30 o                         
  15  11   1         65.66         98.10        25.83 o                         
 -15  12   1         16.65         64.29        24.49 o                         
 -14  12   1        116.18        111.17        24.08 o                         
 -13  12   1         59.57         33.38        20.08 o                         
 -12  12   1         50.33         35.90        20.04 o                         
 -11  12   1        184.11        148.39        23.26 o                         
 -10  12   1        202.97        198.56        24.48 o                         
  -9  12   1        802.39        780.18        35.69 o                         
  -8  12   1        692.09        700.76        32.31 o                         
  -7  12   1         23.95         44.94         9.16 o                         
  -6  12   1         13.22          0.00         5.06 o                         
  -5  12   1       1372.10       1418.88        36.89 o                         
  -4  12   1          2.38          0.00         6.58 o                         
  -3  12   1         36.89         46.32         9.76 o                         
  -2  12   1          8.00          0.00         6.08 o                         
  -1  12   1       5294.59       5200.02        78.10 o                         
   0  12   1        184.80        258.30        24.84 o                         
   1  12   1          4.37          1.72         7.39 o                         
   2  12   1       1033.49        977.23        19.87 o                         
   3  12   1        303.87        362.64        20.93 o                         
   4  12   1        136.27        178.20        11.54 o                         
   5  12   1          1.15          4.78        10.34 o                         
   6  12   1        277.74        291.96        17.65 o                         
   7  12   1        993.31        961.33        61.39 o                         
   8  12   1        520.60        598.13        31.50 o                         
   9  12   1         42.04         38.27        18.99 o                         
  10  12   1         13.60         19.96        18.36 o                         
  11  12   1        203.81        234.06        24.96 o                         
  12  12   1          4.92          9.31        18.38 o                         
  13  12   1         26.29          5.28        19.92 o                         
  14  12   1        244.26        367.23        33.24 o                         
 -14  13   1         23.00          5.24        20.41 o                         
 -13  13   1        113.28        136.22        24.29 o                         
 -12  13   1        382.83        374.69        30.42 o                         
 -11  13   1          8.72         30.53        18.84 o                         
 -10  13   1        436.51        436.78        30.22 o                         
  -9  13   1       1176.77       1164.59        45.58 o                         
  -8  13   1        811.42        797.13        35.61 o                         
  -7  13   1        799.97        735.53        28.68 o                         
  -6  13   1        726.57        790.97        18.21 o                         
  -5  13   1       1907.88       1880.91        34.98 o                         
  -4  13   1       1402.16       1335.79        26.26 o                         
  -3  13   1       2887.48       2808.44        44.68 o                         
  -2  13   1        759.94        995.44        21.79 o                         
  -1  13   1       1672.33       1568.72        30.41 o                         
   0  13   1        561.02        680.96        18.95 o                         
   1  13   1        178.83        176.62         9.55 o                         
   2  13   1       1001.03        937.77        20.17 o                         
   3  13   1       2243.30       2295.82        34.71 o                         
   4  13   1        638.88        651.12        21.72 o                         
   5  13   1        470.94        459.26        21.48 o                         
   6  13   1         10.43         24.17        15.25 o                         
   7  13   1          9.76         21.18        16.01 o                         
   8  13   1        220.82        212.09        23.00 o                         
   9  13   1       1848.08       1851.66        74.89 o                         
  10  13   1        542.28        626.91        34.60 o                         
  11  13   1          8.90         14.29        18.08 o                         
  12  13   1         30.74         24.73        20.69 o                         
  13  13   1          0.29         12.59        20.93 o                         
  14  13   1          6.46         46.29        22.64 o                         
 -14  14   1         31.90         25.98        22.64 o                         
 -13  14   1          1.61         16.86        20.90 o                         
 -12  14   1          6.39          0.00        21.46 o                         
 -11  14   1          0.27         18.86        18.49 o                         
 -10  14   1        175.82        123.02        23.01 o                         
  -9  14   1        428.88        388.08        28.78 o                         
  -8  14   1       2266.67       2312.73        74.86 o                         
  -7  14   1        117.93        113.48        19.73 o                         
  -6  14   1        314.06        285.52        15.45 o                         
  -5  14   1         97.19        116.66        10.19 o                         
  -4  14   1        669.16        605.97        32.24 o                         
  -3  14   1        572.80        636.08        26.43 o                         
  -2  14   1        466.04        424.69        14.57 o                         
  -1  14   1       2058.12       1899.87        35.59 o                         
   0  14   1          2.40          0.00         7.74 o                         
   1  14   1        590.41        585.51        25.71 o                         
   2  14   1         49.43         56.68         7.96 o                         
   3  14   1          2.30          3.62         8.29 o                         
   4  14   1         78.28         70.83        12.38 o                         
   5  14   1        332.80        329.14        19.89 o                         
   6  14   1        748.81        688.23        33.33 o                         
   7  14   1        340.99        342.56        34.49 o                         
   8  14   1         22.18         12.59        18.36 o                         
   9  14   1        342.58        391.62        28.70 o                         
  10  14   1         29.30         47.06        19.18 o                         
  11  14   1         22.46          6.01        18.63 o                         
  12  14   1          5.93          0.00        19.87 o                         
  13  14   1         61.22         76.60        24.66 o                         
  14  14   1         35.89         75.14        24.66 o                         
 -14  15   1         29.02         21.72        22.41 o                         
 -13  15   1         18.92         52.62        22.64 o                         
 -12  15   1         40.24         11.86        20.07 o                         
 -11  15   1          6.33         35.60        19.33 o                         
 -10  15   1        165.57        100.64        21.91 o                         
  -9  15   1         65.49         73.72        20.71 o                         
  -8  15   1        265.34        234.25        29.23 o                         
  -7  15   1        810.62        822.27        36.94 o                         
  -6  15   1         65.16         61.35        15.75 o                         
  -5  15   1          9.72          8.94        10.06 o                         
  -4  15   1        179.71        206.59        11.65 o                         
  -3  15   1         44.71         44.33        11.29 o                         
  -2  15   1          5.52          7.39         8.14 o                         
  -1  15   1        346.29        365.95        20.42 o                         
   0  15   1        146.37        177.18        11.62 o                         
   1  15   1         23.04          7.01         7.77 o                         
   2  15   1        850.73        918.09        20.82 o                         
   3  15   1        439.87        411.69        14.10 o                         
   4  15   1         18.77          0.00        11.76 o                         
   5  15   1        312.73        289.86        23.02 o                         
   6  15   1         34.49         48.34        18.36 o                         
   7  15   1        217.17        178.10        29.78 o                         
   8  15   1       1918.92       1998.28        77.78 o                         
   9  15   1       2130.41       2189.89       138.60 o                         
  10  15   1         60.49         62.25        20.08 o                         
  11  15   1         11.28         10.20        19.67 o                         
  12  15   1         43.46         91.39        24.06 o                         
  13  15   1         87.24         90.65        25.86 o                         
 -13  16   1         33.87         48.01        23.52 o                         
 -12  16   1         73.22        115.04        33.79 o                         
 -11  16   1          0.34          0.00        18.65 o                         
 -10  16   1        163.81        123.92        23.94 o                         
  -9  16   1        622.16        675.23        36.04 o                         
  -8  16   1         91.03         95.18        35.08 o                         
  -7  16   1        383.28        440.88        28.59 o                         
  -6  16   1         24.68         16.15        14.25 o                         
  -5  16   1        113.42        114.70        15.70 o                         
  -4  16   1        413.95        382.40        15.05 o                         
  -3  16   1          2.01         13.49         9.60 o                         
  -2  16   1        179.82        195.27        12.49 o                         
  -1  16   1        462.71        449.97        16.98 o                         
   0  16   1         56.93         58.64        10.32 o                         
   1  16   1          2.31          5.11         8.32 o                         
   2  16   1         37.95         36.38         8.60 o                         
   3  16   1         85.36         83.73         8.84 o                         
   4  16   1         17.80         11.48        13.94 o                         
   5  16   1        621.56        613.34        32.31 o                         
   6  16   1          8.85         19.07        18.17 o                         
   7  16   1        516.06        525.16        31.08 o                         
   8  16   1          3.44          0.00        16.74 o                         
   9  16   1        115.80         99.25        28.64 o                         
  10  16   1         67.75         73.64        25.51 o                         
  11  16   1          5.31          0.00        19.52 o                         
  12  16   1         20.81         25.63        21.63 o                         
  13  16   1         70.49        130.80        27.08 o                         
 -13  17   1          4.70         12.10        22.49 o                         
 -12  17   1          0.05          5.90        19.92 o                         
 -11  17   1          0.07         11.27        19.49 o                         
 -10  17   1          0.48         22.00        19.33 o                         
  -9  17   1       1116.14       1136.41        47.05 o                         
  -8  17   1        586.23        554.00        33.24 o                         
  -7  17   1         30.83          0.00        17.23 o                         
  -6  17   1         94.65         73.08        19.49 o                         
  -5  17   1        102.48        104.86        13.97 o                         
  -4  17   1        508.42        486.74        19.83 o                         
  -3  17   1        263.29        246.73        16.40 o                         
  -2  17   1         18.31         28.42        10.23 o                         
  -1  17   1        271.60        289.48        15.50 o                         
   0  17   1        130.47        104.05        13.39 o                         
   1  17   1         44.22         54.96        10.10 o                         
   2  17   1         34.15         34.18         9.95 o                         
   3  17   1        232.80        219.05        16.32 o                         
   4  17   1       1216.07       1206.92        44.18 o                         
   5  17   1        163.39        189.07        22.64 o                         
   6  17   1        119.62        114.58        20.94 o                         
   7  17   1        436.88        435.46        29.56 o                         
   8  17   1        458.10        400.93        30.42 o                         
   9  17   1        189.99        154.99        24.51 o                         
  10  17   1          1.85         15.11        19.92 o                         
  11  17   1        124.83        103.87        23.91 o                         
  12  17   1         10.94         11.61        22.74 o                         
  13  17   1         50.31         45.06        24.29 o                         
 -13  18   1         17.08         70.05        25.34 o                         
 -12  18   1          1.86         18.72        22.37 o                         
 -11  18   1         40.29          7.32        28.65 o                         
 -10  18   1          7.24          5.37        19.52 o                         
  -9  18   1        385.23        372.11        30.22 o                         
  -8  18   1          0.42          0.00        17.60 o                         
  -7  18   1         57.27         38.13        19.52 o                         
  -6  18   1         20.92         10.15        17.60 o                         
  -5  18   1        909.46        754.21        31.72 o                         
  -4  18   1       1201.75       1092.13        29.81 o                         
  -3  18   1        467.70        426.07        18.40 o                         
  -2  18   1       2713.48       2603.33        45.50 o                         
  -1  18   1       1047.78       1084.67        26.55 o                         
   0  18   1       2472.53       2221.30        42.34 o                         
   1  18   1        163.86        212.37        14.19 o                         
   2  18   1       1198.43       1108.97        29.15 o                         
   3  18   1       1212.71       1186.97        34.28 o                         
   4  18   1         51.18         29.97        21.16 o                         
   5  18   1         11.49          0.00        18.17 o                         
   6  18   1        250.96        266.18        25.36 o                         
   7  18   1          5.13          0.00        16.88 o                         
   8  18   1        714.54        750.70        38.20 o                         
   9  18   1          8.64          0.00        19.49 o                         
  10  18   1        313.98        386.94        41.51 o                         
  11  18   1         41.49         43.77        22.83 o                         
  12  18   1         83.67         99.89        27.48 o                         
 -12  19   1         51.18         83.01        25.34 o                         
 -11  19   1         90.56        113.31        25.33 o                         
 -10  19   1          6.16          0.00        19.11 o                         
  -9  19   1        450.68        501.97        34.60 o                         
  -8  19   1          5.34         11.58        23.97 o                         
  -7  19   1          2.77         10.51        21.05 o                         
  -6  19   1         14.99         15.31        18.71 o                         
  -5  19   1         19.01          8.38        16.49 o                         
  -4  19   1        701.82        713.84        24.66 o                         
  -3  19   1        221.63        200.06        16.30 o                         
  -2  19   1       1134.51       1079.22        27.17 o                         
  -1  19   1         16.38         30.39        11.57 o                         
   0  19   1        180.65        184.00        19.27 o                         
   1  19   1       1398.62       1438.49        32.76 o                         
   2  19   1       1113.47       1157.66        31.17 o                         
   3  19   1         64.91         75.75        16.51 o                         
   4  19   1        272.01        279.07        25.36 o                         
   5  19   1         88.55         86.98        24.55 o                         
   6  19   1        110.87        141.21        22.64 o                         
   7  19   1          0.08          0.00        16.88 o                         
   8  19   1          6.81          0.00        19.33 o                         
   9  19   1         22.11         17.87        20.69 o                         
  10  19   1         14.61         22.44        30.35 o                         
  11  19   1         28.73         39.81        22.64 o                         
  12  19   1         45.54         36.65        24.06 o                         
 -11  20   1          4.10          0.00        19.33 o                         
 -10  20   1        238.01        267.70        30.22 o                         
  -9  20   1         67.75         49.68        28.92 o                         
  -8  20   1         96.67        158.73        25.09 o                         
  -7  20   1          0.02          0.00        18.71 o                         
  -6  20   1         80.04         55.93        19.33 o                         
  -5  20   1        140.02        124.97        21.43 o                         
  -4  20   1        457.85        464.63        20.87 o                         
  -3  20   1         88.17         77.51        13.87 o                         
  -2  20   1        424.06        474.95        21.15 o                         
  -1  20   1        170.19        153.80        14.91 o                         
   0  20   1        664.84        713.05        25.63 o                         
   1  20   1        558.87        590.19        23.18 o                         
   2  20   1          0.54          0.00        13.33 o                         
   3  20   1        757.97        763.07        51.19 o                         
   4  20   1        811.02        801.20        38.26 o                         
   5  20   1          1.51          0.00        25.72 o                         
   6  20   1         38.28         32.73        26.31 o                         
   7  20   1          3.82          0.00        18.20 o                         
   8  20   1         22.47         50.10        22.19 o                         
   9  20   1         70.21         38.55        23.00 o                         
  10  20   1          4.68          0.00        33.91 o                         
  11  20   1         44.46         64.42        24.36 o                         
 -11  21   1         42.47         83.05        25.36 o                         
 -10  21   1         10.00          0.39        20.94 o                         
  -9  21   1         54.35         25.18        23.97 o                         
  -8  21   1         86.37         63.72        25.99 o                         
  -7  21   1         52.19         46.44        20.51 o                         
  -6  21   1         48.86         18.62        18.69 o                         
  -5  21   1        118.48        140.11        22.63 o                         
  -4  21   1        523.68        501.90        26.90 o                         
  -3  21   1         22.47          6.01        15.70 o                         
  -2  21   1        307.09        295.91        19.59 o                         
  -1  21   1          4.19          0.00        12.22 o                         
   0  21   1         78.88         95.38        15.51 o                         
   1  21   1        344.13        309.09        17.68 o                         
   2  21   1        501.19        470.79        26.18 o                         
   3  21   1        100.99        105.97        20.99 o                         
   4  21   1         93.81         64.75        37.41 o                         
   5  21   1         85.12         67.93        29.81 o                         
   6  21   1        201.79        217.32        31.57 o                         
   7  21   1         28.40         42.12        20.98 o                         
   8  21   1         95.15         68.25        23.45 o                         
   9  21   1          9.95         34.72        22.86 o                         
  10  21   1         71.28         49.98        24.74 o                         
 -10  22   1          0.25          2.99        25.07 o                         
  -9  22   1         77.49         94.86        24.53 o                         
  -8  22   1         12.43         18.74        21.43 o                         
  -7  22   1          0.68          0.00        18.45 o                         
  -6  22   1          3.83         29.57        20.30 o                         
  -5  22   1         78.64         32.98        23.15 o                         
  -4  22   1        716.54        711.20        34.95 o                         
  -3  22   1         64.64         61.16        16.15 o                         
  -2  22   1         63.61         42.63        14.48 o                         
  -1  22   1        352.59        354.36        31.69 o                         
   0  22   1         34.72         45.30        14.60 o                         
   1  22   1        241.86        195.63        19.85 o                         
   2  22   1        297.71        258.15        21.49 o                         
   3  22   1        136.24        154.66        34.76 o                         
   4  22   1         18.78          0.00        18.51 o                         
   5  22   1          0.02         12.81        20.07 o                         
   6  22   1          0.29          0.00        17.93 o                         
   7  22   1         29.22         14.30        33.91 o                         
   8  22   1        120.66        133.30        26.79 o                         
   9  22   1         13.01          0.00        22.05 o                         
  10  22   1         13.61          0.00        21.17 o                         
  -9  23   1          5.68         16.36        26.69 o                         
  -8  23   1         68.89         49.61        25.59 o                         
  -7  23   1        241.31        279.26        34.49 o                         
  -6  23   1         72.32         57.66        24.45 o                         
  -5  23   1         42.03         64.41        24.09 o                         
  -4  23   1          2.46          0.00        16.52 o                         
  -3  23   1         13.59         14.73        19.29 o                         
  -2  23   1          3.37          0.00        12.22 o                         
  -1  23   1          5.13          7.26        15.88 o                         
   0  23   1         29.31         58.46        15.39 o                         
   1  23   1          2.40         13.05        17.22 o                         
   2  23   1         64.48         60.39        18.79 o                         
   3  23   1          0.41          0.00        19.66 o                         
   4  23   1          4.34          0.00        19.52 o                         
   5  23   1          0.16          0.00        25.14 o                         
   6  23   1          2.59         10.91        20.51 o                         
   7  23   1        140.88        107.15        25.60 o                         
   8  23   1         25.23         31.60        23.56 o                         
   9  23   1         32.81          9.64        23.97 o                         
  -9  24   1         42.52         31.57        42.20 o                         
  -8  24   1          8.64          0.00        22.27 o                         
  -7  24   1         23.56         35.54        28.42 o                         
  -6  24   1         10.03          4.92        22.00 o                         
  -5  24   1         76.66         76.13        24.45 o                         
  -4  24   1          3.89          2.16        18.38 o                         
  -3  24   1          0.73          3.46        17.25 o                         
  -2  24   1         11.00         11.41        17.82 o                         
  -1  24   1          2.67          0.00        13.37 o                         
   0  24   1        345.45        371.79        27.19 o                         
   1  24   1         26.97         28.64        19.94 o                         
   2  24   1          7.98          6.26        17.00 o                         
   3  24   1         28.11         22.06        18.65 o                         
   4  24   1         65.49         79.27        29.05 o                         
   5  24   1         49.76         55.48        25.26 o                         
   6  24   1          2.58          0.00        21.28 o                         
   7  24   1          4.04          0.70        22.39 o                         
   8  24   1          0.30         15.05        31.32 o                         
  -8  25   1         99.19        127.56        31.09 o                         
  -7  25   1         21.15          0.00        42.48 o                         
  -6  25   1         52.42         49.45        25.56 o                         
  -5  25   1         15.61         60.75        25.90 o                         
  -4  25   1         92.37         69.41        26.31 o                         
  -3  25   1         12.12         33.86        20.17 o                         
  -2  25   1         34.83         64.80        21.05 o                         
  -1  25   1          1.49         37.32        30.34 o                         
   0  25   1         77.15         67.40        19.54 o                         
   1  25   1          6.47          0.00        18.41 o                         
   2  25   1        115.72         87.01        22.31 o                         
   3  25   1         30.39          0.00        23.15 o                         
   4  25   1         59.84         66.81        25.59 o                         
   5  25   1          6.45          0.00        22.00 o                         
   6  25   1         31.44         47.24        30.87 o                         
   7  25   1          5.16          0.00        25.59 o                         
  -6  26   1          4.93         11.64        25.90 o                         
  -5  26   1          3.18          0.00        23.26 o                         
  -4  26   1         27.52         19.28        20.17 o                         
  -3  26   1          1.40         19.44        27.49 o                         
  -2  26   1          1.71         52.65        25.77 o                         
  -1  26   1         88.35         91.74        34.43 o                         
   0  26   1          2.73          3.58        19.40 o                         
   1  26   1         69.95         35.37        35.07 o                         
   2  26   1         60.49         77.71        23.15 o                         
   3  26   1          7.88         37.67        28.35 o                         
   4  26   1          1.74          0.00        24.09 o                         
   5  26   1          2.46          0.00        23.57 o                         
   6  26   1          0.01          5.01        26.19 o                         
  -5  27   1          2.67          0.00        56.70 o                         
  -4  27   1         30.45         10.13        25.78 o                         
  -3  27   1          1.04          0.00        25.77 o                         
  -2  27   1         13.13         49.03        30.38 o                         
  -1  27   1         12.92         14.18        25.78 o                         
   0  27   1          4.44          8.55        25.30 o                         
   1  27   1        246.51        319.69        51.62 o                         
   2  27   1          3.10          4.05        25.30 o                         
   3  27   1         36.50         29.32        29.97 o                         
   4  27   1          1.05          0.00        27.09 o                         
  -2  28   1          0.04          0.00        25.77 o                         
  -1  28   1          0.09          0.00        24.22 o                         
   0  28   1         52.86        103.28        31.50 o                         
   1  28   1         15.50         12.15        25.78 o                         
   2  28   1         13.62         11.51        27.09 o                         
 -16   0   2         83.79         69.10        27.87 o                         
 -15   0   2        394.29        404.04        36.27 o                         
 -14   0   2         82.59         76.95        25.16 o                         
 -13   0   2        261.44        152.60        36.59 o                         
 -12   0   2         57.01         40.64        21.75 o                         
 -11   0   2        236.91        213.03        24.87 o                         
 -10   0   2          0.68          0.00        26.18 o                         
  -9   0   2        960.40        806.29        39.76 o                         
  -8   0   2       1650.61       1599.05        36.80 o                         
  -7   0   2       1605.40       1602.50        36.85 o                         
  -6   0   2      24710.54      24456.91       477.61 o                         
  -5   0   2        797.34        764.61        23.63 o                         
  -4   0   2       4717.56       3867.43        81.48 o                         
  -3   0   2        733.73        603.32        20.17 o                         
  -2   0   2      53386.11      54114.48       929.83 o                         
  -1   0   2         38.07         81.73        12.58 o                         
   0   0   2      23575.38      24203.55       693.80 o                         
   1   0   2        154.97        114.10         7.02 o                         
   2   0   2         47.13        109.36        16.20 o                         
   3   0   2         20.03          0.00        20.25 o                         
   4   0   2       3241.51       3090.67       146.02 o                         
   5   0   2       8564.97       9006.12       208.09 o                         
   6   0   2      17917.75      18257.20       418.65 o                         
   7   0   2        156.48        237.11        13.49 o                         
   8   0   2        645.33        638.15        25.14 o                         
   9   0   2        712.27        684.08        31.71 o                         
  10   0   2        127.88        103.15        19.24 o                         
  11   0   2        307.56        310.41        37.58 o                         
  12   0   2        100.93         64.33        40.21 o                         
  13   0   2        173.60        253.04        28.89 o                         
  14   0   2          1.11         10.13        20.72 o                         
  15   0   2        597.45        626.57        48.44 o                         
  16   0   2          7.60         22.57        40.50 o                         
 -16   1   2         17.16         14.87        17.81 o                         
 -15   1   2         24.12         32.53        16.88 o                         
 -14   1   2         70.10         48.61        16.14 o                         
 -13   1   2         84.53         98.03        16.88 o                         
 -12   1   2         56.62          8.14        13.78 o                         
 -11   1   2        166.06        159.81        16.37 o                         
 -10   1   2        426.60        428.56        20.15 o                         
  -9   1   2        768.02        709.53        19.77 o                         
  -8   1   2        205.80        208.73         9.29 o                         
  -7   1   2       3084.19       3043.30        45.66 o                         
  -6   1   2        416.36        368.24        23.54 o                         
  -5   1   2        899.28        894.48        18.27 o                         
  -4   1   2        436.01        413.88        11.43 o                         
  -3   1   2       9149.06       9679.61       120.53 o                         
  -2   1   2       1462.29       1431.21        20.45 o                         
  -1   1   2       6193.89       5241.63        95.41 o                         
   0   1   2         25.97         17.88         2.82 o                         
   1   1   2       7477.06       6582.36       112.13 o                         
   2   1   2       2040.25       2155.45        56.95 o                         
   3   1   2          0.69         18.23        26.33 o                         
   4   1   2       2868.29       2736.12       156.13 o                         
   5   1   2       4295.42       4368.47        74.31 o                         
   6   1   2       5076.96       5291.82       154.21 o                         
   7   1   2        927.41        962.18        20.22 o                         
   8   1   2         41.87         31.75         7.45 o                         
   9   1   2        626.93        610.86        20.72 o                         
  10   1   2       1020.08        919.22        28.24 o                         
  11   1   2        500.39        500.44        22.70 o                         
  12   1   2        799.88        715.75        27.47 o                         
  13   1   2         67.28         56.53        15.35 o                         
  14   1   2          0.23          0.00        14.55 o                         
  15   1   2          0.26         21.89        18.39 o                         
  16   1   2         24.99          1.80        20.54 o                         
 -16   2   2         25.68          0.00        20.43 o                         
 -15   2   2        112.01        113.61        18.90 o                         
 -14   2   2        119.23        108.96        17.81 o                         
 -13   2   2        370.77        370.89        22.78 o                         
 -12   2   2       1253.48       1232.17        37.46 o                         
 -11   2   2       1239.60       1187.09        34.78 o                         
 -10   2   2       1021.88        989.54        29.72 o                         
  -9   2   2        184.44        186.44         8.96 o                         
  -8   2   2         11.23          0.00         6.62 o                         
  -7   2   2       2959.85       3097.94        46.51 o                         
  -6   2   2         34.05         36.94         5.83 o                         
  -5   2   2         78.68         96.73         6.12 o                         
  -4   2   2       4223.42       3887.81        61.59 o                         
  -3   2   2       5574.13       5756.90        87.54 o                         
  -2   2   2          8.12         16.31         2.39 o                         
  -1   2   2      69426.55      69866.58       906.36 o                         
   0   2   2       1880.88       1737.91        83.76 o                         
   1   2   2        114.47         82.12         6.22 o                         
   2   2   2       3502.25       3391.00        74.03 o                         
   3   2   2      10300.66       9913.56       293.67 o                         
   4   2   2         99.73         81.03         7.01 o                         
   5   2   2       3219.23       3207.42        56.35 o                         
   6   2   2       1914.17       2169.19        37.71 o                         
   7   2   2       4272.69       4110.87        61.98 o                         
   8   2   2          6.40          0.00         6.84 o                         
   9   2   2       1328.13       1264.68        32.08 o                         
  10   2   2        149.53        179.33        16.47 o                         
  11   2   2        151.46        108.95        15.82 o                         
  12   2   2        591.74        520.11        24.24 o                         
  13   2   2         76.14         71.90        15.82 o                         
  14   2   2         99.26         89.94        18.60 o                         
  15   2   2        111.35        117.91        27.59 o                         
  16   2   2         38.11         15.19        19.31 o                         
 -16   3   2         55.86         59.62        21.81 o                         
 -15   3   2          1.79         24.28        19.88 o                         
 -14   3   2         16.40          6.97        19.19 o                         
 -13   3   2          3.66          0.00        12.65 o                         
 -12   3   2         22.14         21.18        14.87 o                         
 -11   3   2        118.97        116.67        15.47 o                         
 -10   3   2          2.61          0.00        10.30 o                         
  -9   3   2        702.57        772.94        18.02 o                         
  -8   3   2       6816.84       6740.71        93.58 o                         
  -7   3   2       1175.37       1167.50        35.31 o                         
  -6   3   2      10862.21      10400.43       146.49 o                         
  -5   3   2       1902.85       1957.30        32.21 o                         
  -4   3   2        521.45        363.66        10.62 o                         
  -3   3   2       1710.55       1832.54        46.35 o                         
  -1   3   2       4092.66       3482.77        80.14 o                         
   0   3   2       4906.32       4095.75        69.18 o                         
   1   3   2       7423.93       6603.63       110.70 o                         
   2   3   2       8456.33       8193.48       196.63 o                         
   3   3   2       2204.32       2195.37        41.10 o                         
   4   3   2       1325.33       1242.91        36.26 o                         
   5   3   2       2467.69       2687.54        47.94 o                         
   6   3   2          6.49         24.32         6.55 o                         
   7   3   2         56.93         70.24        11.04 o                         
   8   3   2         13.14          0.00         7.41 o                         
   9   3   2        126.95        129.59        12.81 o                         
  10   3   2         26.25         11.43        12.05 o                         
  11   3   2       1487.10       1424.42        38.25 o                         
  12   3   2        115.38        107.28        15.65 o                         
  13   3   2         50.17         66.43        15.04 o                         
  14   3   2          6.14          9.94        15.42 o                         
  15   3   2          5.51         35.32        18.32 o                         
  16   3   2         89.89        123.64        22.81 o                         
 -16   4   2         19.52         16.68        25.58 o                         
 -15   4   2         30.13         26.63        19.85 o                         
 -14   4   2          7.97         17.63        15.97 o                         
 -13   4   2          4.59         21.89        15.98 o                         
 -12   4   2         16.91          6.91        15.51 o                         
 -11   4   2         34.40         22.04        12.96 o                         
 -10   4   2        635.96        630.96        25.56 o                         
  -9   4   2        374.99        366.56        15.31 o                         
  -8   4   2       2010.39       1890.92        36.90 o                         
  -7   4   2       2076.80       2147.23        36.77 o                         
  -6   4   2       6127.01       5669.94        83.22 o                         
  -5   4   2        135.62         92.94         6.61 o                         
  -4   4   2        999.04        915.39        18.13 o                         
  -3   4   2       1485.37       1704.01        28.18 o                         
  -2   4   2       1055.44        867.69        15.53 o                         
  -1   4   2      11036.86      10752.84       139.39 o                         
   0   4   2      16423.23      15609.98       193.24 o                         
   1   4   2       7229.55       6110.57       101.15 o                         
   2   4   2         10.32          9.77         3.87 o                         
   3   4   2        782.08        746.39        16.90 o                         
   4   4   2       3976.57       4235.80        58.60 o                         
   5   4   2       4390.60       4705.29        74.28 o                         
   6   4   2       2171.44       2215.55        40.65 o                         
   7   4   2         72.04         77.21         7.55 o                         
   8   4   2        124.30        133.67        10.36 o                         
   9   4   2        441.46        436.90        18.90 o                         
  10   4   2       1068.32       1116.39        32.35 o                         
  11   4   2        306.11        308.02        30.22 o                         
  12   4   2        574.72        636.87        26.47 o                         
  13   4   2         38.52         16.34        15.39 o                         
  14   4   2        749.03        821.50        41.24 o                         
  15   4   2         38.64         44.14        18.48 o                         
  16   4   2         59.29         92.29        22.45 o                         
 -16   5   2          9.87         10.79        21.19 o                         
 -15   5   2         13.93          0.00        26.31 o                         
 -14   5   2         19.60          5.23        18.63 o                         
 -13   5   2         30.79          2.15        15.59 o                         
 -12   5   2       2747.98       2714.21        66.89 o                         
 -11   5   2         47.99         14.63        14.22 o                         
 -10   5   2         42.82         49.53        13.32 o                         
  -9   5   2         81.92         94.87        10.30 o                         
  -8   5   2       1356.06       1446.55        27.53 o                         
  -7   5   2        222.68        210.48         9.89 o                         
  -6   5   2         74.43         54.43         8.78 o                         
  -5   5   2       5403.44       5252.48        77.19 o                         
  -4   5   2       6089.54       6000.80        86.59 o                         
  -3   5   2       6496.06       5979.03        80.28 o                         
  -2   5   2       4217.93       4163.92        56.78 o                         
  -1   5   2       2169.87       2299.79        32.79 o                         
   0   5   2     106815.09     110489.23      1287.24 o                         
   1   5   2       4412.47       4337.18       104.61 o                         
   2   5   2        518.52        515.86        14.33 o                         
   3   5   2          9.29         12.95         2.95 o                         
   4   5   2       1652.13       1719.70        26.39 o                         
   5   5   2       2342.29       2484.84        42.20 o                         
   6   5   2       2226.40       2341.44        38.07 o                         
   7   5   2       1174.36       1275.40        27.30 o                         
   8   5   2        934.16        952.70        23.61 o                         
   9   5   2        375.83        365.74        20.53 o                         
  10   5   2         21.65         16.17        16.31 o                         
  11   5   2         50.31         15.63        13.85 o                         
  12   5   2        706.12        640.11        38.90 o                         
  13   5   2         79.27         66.29        16.93 o                         
  14   5   2        165.09        133.52        20.34 o                         
  15   5   2         21.18         16.48        24.73 o                         
 -16   6   2         15.48          4.88        21.19 o                         
 -15   6   2        155.25        183.27        26.09 o                         
 -14   6   2        168.00        214.46        29.29 o                         
 -13   6   2        213.18        214.97        24.24 o                         
 -12   6   2        154.31        133.43        21.49 o                         
 -11   6   2        293.62        266.98        20.61 o                         
 -10   6   2          1.40          8.74        12.71 o                         
  -9   6   2         21.96          9.81         9.45 o                         
  -8   6   2        478.41        437.68        16.46 o                         
  -7   6   2         61.43         69.16         7.47 o                         
  -6   6   2        332.11        403.02        13.19 o                         
  -5   6   2          5.15          5.35         5.40 o                         
  -4   6   2         21.48         78.62        10.80 o                         
  -3   6   2       7838.86       7405.17        98.78 o                         
  -2   6   2       2330.30       2339.64        39.50 o                         
  -1   6   2       2756.19       2547.67        57.06 o                         
   0   6   2       3925.92       3754.82        54.15 o                         
   1   6   2       1226.85       1102.41        20.70 o                         
   2   6   2        173.64        174.37        16.55 o                         
   3   6   2        812.57        700.12        17.58 o                         
   4   6   2         38.91         34.12         4.34 o                         
   5   6   2        887.40        918.63        16.88 o                         
   6   6   2        263.23        288.85        12.18 o                         
   7   6   2        277.05        379.03        15.45 o                         
   8   6   2         29.49          5.94         8.34 o                         
   9   6   2       2400.82       2388.65        50.61 o                         
  10   6   2       1296.61       1229.99        45.53 o                         
  11   6   2        253.62        217.03        19.69 o                         
  12   6   2        120.56         72.71        17.20 o                         
  13   6   2         91.26         86.28        17.88 o                         
  14   6   2        111.62         99.25        19.61 o                         
  15   6   2         26.88         27.82        19.85 o                         
 -16   7   2          9.84          0.00        21.28 o                         
 -15   7   2         35.58         73.34        23.06 o                         
 -14   7   2        256.70        241.33        33.32 o                         
 -13   7   2        193.69        159.97        23.52 o                         
 -12   7   2        136.20        116.52        18.32 o                         
 -11   7   2        186.25        202.06        27.09 o                         
 -10   7   2        694.24        693.64        27.57 o                         
  -9   7   2        342.14        389.62        17.47 o                         
  -8   7   2       2673.11       2650.49        44.36 o                         
  -7   7   2         38.07         12.21         6.84 o                         
  -6   7   2        245.33        164.28        17.61 o                         
  -5   7   2       4060.84       3831.65        59.01 o                         
  -4   7   2         74.61         91.76         7.52 o                         
  -3   7   2        591.81        453.09        11.69 o                         
  -2   7   2        403.63        392.98        12.41 o                         
  -1   7   2      87971.42      85246.16      1084.98 o                         
   0   7   2      28570.25      28512.32       363.26 o                         
   1   7   2      29204.06      28684.04       351.03 o                         
   2   7   2       2505.58       2541.93        41.93 o                         
   3   7   2      13551.83      13618.18       200.83 o                         
   4   7   2        250.55        285.83        15.40 o                         
   5   7   2        216.35        227.15         9.93 o                         
   6   7   2        526.93        504.09        21.63 o                         
   7   7   2        116.01        115.30        11.68 o                         
   8   7   2        689.10        635.08        21.44 o                         
   9   7   2         56.16         75.45        14.19 o                         
  10   7   2         74.77         91.08        17.20 o                         
  11   7   2        144.76        161.65        18.37 o                         
  12   7   2         40.55         53.85        16.39 o                         
  13   7   2         95.87        122.74        31.71 o                         
  14   7   2         73.51         63.84        22.58 o                         
  15   7   2         52.21         53.40        23.22 o                         
 -16   8   2          3.05          0.00        21.43 o                         
 -15   8   2        213.65        240.79        28.36 o                         
 -14   8   2         34.02         27.96        22.80 o                         
 -13   8   2        163.20        199.71        24.70 o                         
 -12   8   2         24.04         12.04        17.75 o                         
 -11   8   2         22.45          0.00        13.37 o                         
 -10   8   2         61.19         65.93        14.14 o                         
  -9   8   2         38.34         50.74        13.15 o                         
  -8   8   2       1842.62       1734.41        32.36 o                         
  -7   8   2        459.13        410.40        13.55 o                         
  -6   8   2       1296.49       1361.92        26.57 o                         
  -5   8   2        356.35        334.98        18.14 o                         
  -4   8   2        757.11        677.84        15.81 o                         
  -3   8   2        841.03        786.49        16.24 o                         
  -2   8   2       5048.04       4591.73        60.90 o                         
  -1   8   2      14192.23      13559.21       176.93 o                         
   0   8   2          1.42         13.93         5.03 o                         
   1   8   2        104.32        110.85         5.71 o                         
   2   8   2        242.30        242.40         8.66 o                         
   3   8   2       3136.92       3100.10        55.00 o                         
   4   8   2       1143.87       1294.32        27.28 o                         
   5   8   2       2237.01       2329.39        54.18 o                         
   6   8   2        968.41       1039.88        27.06 o                         
   7   8   2       2054.05       1988.90        56.18 o                         
   8   8   2        231.60        236.60        14.46 o                         
   9   8   2        378.91        396.76        21.71 o                         
  10   8   2        170.04        225.64        21.18 o                         
  11   8   2        448.98        427.06        23.87 o                         
  12   8   2        131.53         80.42        19.33 o                         
  13   8   2        281.86        348.17        28.36 o                         
  14   8   2          0.02          0.00        17.93 o                         
  15   8   2        179.03        179.18        27.59 o                         
 -16   9   2          6.86         12.35        22.17 o                         
 -15   9   2        101.77        186.45        27.59 o                         
 -14   9   2         71.20         24.79        20.10 o                         
 -13   9   2        190.26        190.34        33.32 o                         
 -12   9   2         18.44          6.00        18.71 o                         
 -11   9   2       1457.79       1327.98        53.80 o                         
 -10   9   2        114.33        120.71        18.15 o                         
  -9   9   2         51.96         57.75        13.24 o                         
  -8   9   2        145.17        171.77        12.79 o                         
  -7   9   2        981.89       1047.18        23.12 o                         
  -6   9   2       1937.94       2049.23        36.35 o                         
  -5   9   2       1162.55       1218.61        24.47 o                         
  -4   9   2       2793.09       2743.63        41.97 o                         
  -3   9   2        434.88        506.26        21.74 o                         
  -2   9   2       5307.83       5042.17        66.68 o                         
  -1   9   2       1096.61       1211.25        21.57 o                         
   0   9   2       2160.13       2359.41        37.58 o                         
   1   9   2       1310.67       1240.07        20.58 o                         
   2   9   2       7931.76       8190.44       104.69 o                         
   3   9   2        637.44        714.90        22.04 o                         
   4   9   2       1213.59       1165.75        26.66 o                         
   5   9   2        289.37        269.60        13.55 o                         
   6   9   2        267.88        293.54        22.22 o                         
   7   9   2       4717.85       4873.58        95.87 o                         
   8   9   2        465.59        485.07        20.70 o                         
   9   9   2        464.06        491.08        27.28 o                         
  10   9   2         60.25         62.37        19.00 o                         
  11   9   2        919.41        764.97        35.09 o                         
  12   9   2         89.81         61.83        19.52 o                         
  13   9   2         23.03          8.05        18.51 o                         
  14   9   2         24.52         33.99        20.30 o                         
  15   9   2        153.89        149.94        36.83 o                         
 -15  10   2         11.97          7.91        20.54 o                         
 -14  10   2         11.79          5.25        19.49 o                         
 -13  10   2        174.34        198.99        24.55 o                         
 -12  10   2       1409.20       1311.75        49.88 o                         
 -11  10   2        671.77        735.44        36.20 o                         
 -10  10   2        510.31        504.41        30.22 o                         
  -9  10   2         34.58         22.21        23.70 o                         
  -8  10   2        355.60        394.23        19.37 o                         
  -7  10   2        337.15        292.06        12.25 o                         
  -6  10   2        521.40        571.30        16.54 o                         
  -5  10   2        935.68       1075.58        23.43 o                         
  -4  10   2        326.10        358.29        12.75 o                         
  -3  10   2      15168.84      15793.94       196.94 o                         
  -2  10   2       2839.10       2716.46        39.32 o                         
  -1  10   2        972.00       1119.64        27.89 o                         
   0  10   2         73.29         72.67         6.94 o                         
   1  10   2          9.99          4.28         4.36 o                         
   2  10   2        219.42        229.23        13.43 o                         
   3  10   2        528.72        491.88        26.50 o                         
   4  10   2        148.68        174.75        12.01 o                         
   5  10   2       1387.65       1512.58        36.11 o                         
   6  10   2        620.60        676.74        27.69 o                         
   7  10   2        797.42        793.05        40.34 o                         
   8  10   2        992.38        947.60        36.92 o                         
   9  10   2        142.75        116.71        18.64 o                         
  10  10   2         88.70         90.96        20.37 o                         
  11  10   2        170.87        140.26        21.17 o                         
  12  10   2        127.97        133.09        22.83 o                         
  13  10   2         13.58         15.44        35.08 o                         
  14  10   2          0.13          0.00        19.52 o                         
  15  10   2          0.13         21.23        22.19 o                         
 -15  11   2          7.77          7.61        21.19 o                         
 -14  11   2          0.09          5.25        19.73 o                         
 -13  11   2          2.95          0.00        18.12 o                         
 -12  11   2         56.82         48.60        19.85 o                         
 -11  11   2        732.39        708.76        36.69 o                         
 -10  11   2       2398.69       2433.92        69.55 o                         
  -9  11   2        193.34        171.83        21.43 o                         
  -8  11   2         42.23         43.10        15.40 o                         
  -7  11   2          8.55          0.00         6.89 o                         
  -6  11   2        165.97        173.24        10.40 o                         
  -5  11   2        262.10        234.15        11.11 o                         
  -4  11   2        589.09        654.41        15.56 o                         
  -3  11   2        722.34        720.55        16.63 o                         
  -2  11   2       3460.36       3310.27        49.33 o                         
  -1  11   2       4876.83       4885.28        72.87 o                         
   0  11   2        475.37        459.71        13.61 o                         
   1  11   2         73.16         81.60         6.33 o                         
   2  11   2          9.59          6.31         6.62 o                         
   3  11   2       1961.33       2088.40        41.17 o                         
   4  11   2         98.96         39.89        14.64 o                         
   5  11   2       1368.98       1437.72        38.03 o                         
   6  11   2        562.08        490.73        24.97 o                         
   7  11   2         29.50         27.78        14.48 o                         
   8  11   2         59.78         27.08        16.18 o                         
   9  11   2        116.53        102.65        20.69 o                         
  10  11   2        433.73        453.79        29.57 o                         
  11  11   2        152.15        168.30        23.52 o                         
  12  11   2         19.34         47.91        20.47 o                         
  13  11   2         19.28          0.00        19.33 o                         
  14  11   2          1.49          0.00        21.71 o                         
 -15  12   2         19.28         22.67        21.97 o                         
 -14  12   2          6.38         37.97        20.54 o                         
 -13  12   2         36.06         53.26        20.93 o                         
 -12  12   2        198.09        183.78        24.95 o                         
 -11  12   2        322.06        252.40        24.68 o                         
 -10  12   2        810.88        756.57        65.80 o                         
  -9  12   2       1340.50       1191.44        44.57 o                         
  -8  12   2       1611.32       1557.79        44.11 o                         
  -7  12   2        137.09        118.99        11.29 o                         
  -6  12   2        170.14        142.34        10.20 o                         
  -5  12   2         62.76         79.45         8.19 o                         
  -4  12   2       2150.65       2168.46        34.30 o                         
  -3  12   2        721.68        753.81        26.20 o                         
  -2  12   2      11921.60      11899.61       158.42 o                         
  -1  12   2       1116.97       1166.42        24.30 o                         
   0  12   2         30.40         39.81         7.41 o                         
   1  12   2        479.93        501.13        13.66 o                         
   2  12   2       1006.10       1239.72        24.10 o                         
   3  12   2         17.16         26.30         7.69 o                         
   4  12   2        263.91        261.89        21.61 o                         
   5  12   2        392.67        360.50        19.44 o                         
   6  12   2        380.63        343.67        22.84 o                         
   7  12   2       3079.25       2837.68        72.92 o                         
   8  12   2       1758.32       1622.37        51.66 o                         
   9  12   2        340.97        364.34        27.27 o                         
  10  12   2       1370.40       1427.37        50.16 o                         
  11  12   2          8.23         31.84        19.11 o                         
  12  12   2         47.81         27.80        19.73 o                         
  13  12   2          1.86          0.00        20.10 o                         
  14  12   2         89.17        123.81        26.20 o                         
 -15  13   2         28.24         36.84        38.00 o                         
 -14  13   2         61.44         43.74        22.05 o                         
 -13  13   2         45.84         42.92        21.59 o                         
 -12  13   2         50.63         87.58        21.43 o                         
 -11  13   2        351.70        363.58        29.11 o                         
 -10  13   2        916.39        897.70        49.11 o                         
  -9  13   2       1084.87       1104.01        60.22 o                         
  -8  13   2        242.85        163.34        21.43 o                         
  -7  13   2        330.24        357.09        18.15 o                         
  -6  13   2         29.88         36.16         8.06 o                         
  -5  13   2       4008.72       4122.62        62.27 o                         
  -4  13   2         79.16         90.80         8.39 o                         
  -3  13   2        752.86        763.22        19.01 o                         
  -2  13   2        545.47        554.14        15.64 o                         
  -1  13   2        151.96        157.98        10.32 o                         
   0  13   2         28.52         29.62         7.23 o                         
   1  13   2        181.94        158.30         8.83 o                         
   2  13   2          0.01          0.00         6.33 o                         
   3  13   2         13.27         32.57         8.57 o                         
   4  13   2       1134.42       1273.35        35.28 o                         
   5  13   2        161.08        222.47        29.23 o                         
   6  13   2        214.87        211.84        33.91 o                         
   7  13   2        159.54        186.03        31.49 o                         
   8  13   2        782.74        790.09        36.25 o                         
   9  13   2        280.67        278.52        24.90 o                         
  10  13   2       2669.18       2634.41        74.76 o                         
  11  13   2         11.97          0.00        19.88 o                         
  12  13   2         15.74          1.81        20.23 o                         
  13  13   2        144.41        191.18        32.15 o                         
  14  13   2         83.13         68.61        24.96 o                         
 -14  14   2         16.18         15.93        21.63 o                         
 -13  14   2         16.67          0.00        19.24 o                         
 -12  14   2          2.26          0.00        17.22 o                         
 -11  14   2        445.26        430.53        43.26 o                         
 -10  14   2        179.75        202.51        23.92 o                         
  -9  14   2        651.86        599.05        33.74 o                         
  -8  14   2        858.00        891.15        47.36 o                         
  -7  14   2         47.51         14.74        11.77 o                         
  -6  14   2        159.90        174.29        10.78 o                         
  -5  14   2          1.97         11.86         7.95 o                         
  -4  14   2        332.35        323.65        13.30 o                         
  -3  14   2         45.24         38.57         8.62 o                         
  -2  14   2        589.82        560.49        16.73 o                         
  -1  14   2        211.64        214.86        11.58 o                         
   0  14   2        258.42        286.39        13.40 o                         
   1  14   2         34.31         35.96         7.31 o                         
   2  14   2          5.09          0.00         6.57 o                         
   3  14   2        604.37        629.68        20.19 o                         
   4  14   2         66.96         56.84        14.57 o                         
   5  14   2         39.72         40.14        16.01 o                         
   6  14   2        289.04        324.74        39.96 o                         
   7  14   2        635.87        652.81        32.63 o                         
   8  14   2        429.15        461.62        42.09 o                         
   9  14   2          8.48          6.54        18.17 o                         
  10  14   2        277.25        377.62        37.69 o                         
  11  14   2         96.23         66.22        23.97 o                         
  12  14   2          5.01         36.37        20.23 o                         
  13  14   2        166.37        190.34        27.79 o                         
  14  14   2         54.01         91.94        26.31 o                         
 -14  15   2          8.61         24.64        22.59 o                         
 -13  15   2          0.07          7.41        20.23 o                         
 -12  15   2          2.51          0.00        18.49 o                         
 -11  15   2         29.83         22.76        18.95 o                         
 -10  15   2        175.73        176.06        24.24 o                         
  -9  15   2        429.48        377.59        27.92 o                         
  -8  15   2        295.05        272.46        25.31 o                         
  -7  15   2        175.46        149.35        18.32 o                         
  -6  15   2         70.68         59.72        13.02 o                         
  -5  15   2          1.71          4.05         8.62 o                         
  -4  15   2       2000.21       1751.12        32.84 o                         
  -3  15   2          0.16          0.00         8.26 o                         
  -2  15   2         24.27         37.48         9.97 o                         
  -1  15   2         17.13         15.48         8.64 o                         
   0  15   2         17.18         21.71         8.06 o                         
   1  15   2        392.39        380.74        13.59 o                         
   2  15   2        283.94        255.20        12.52 o                         
   3  15   2        361.01        357.14        15.64 o                         
   4  15   2          7.78         10.61        16.05 o                         
   5  15   2         84.97        102.20        26.00 o                         
   6  15   2        121.25         96.17        19.67 o                         
   7  15   2        165.22        155.65        22.64 o                         
   8  15   2         93.72        113.91        37.41 o                         
   9  15   2        436.26        433.18        30.00 o                         
  10  15   2        227.56        231.71        26.20 o                         
  11  15   2          0.82          0.00        18.64 o                         
  12  15   2          2.72          0.00        19.67 o                         
  13  15   2          1.86          6.10        38.00 o                         
 -14  16   2         70.55         68.05        24.68 o                         
 -13  16   2          7.21         28.57        22.62 o                         
 -12  16   2        172.87        210.53        27.03 o                         
 -11  16   2         26.81         57.44        28.64 o                         
 -10  16   2        231.03        142.31        24.24 o                         
  -9  16   2         41.63         28.57        19.33 o                         
  -8  16   2        272.39        286.43        31.57 o                         
  -7  16   2         69.60         71.79        19.85 o                         
  -6  16   2         27.43         28.19        12.36 o                         
  -5  16   2          7.23          6.33         9.84 o                         
  -4  16   2        149.54        171.02        12.11 o                         
  -3  16   2        641.15        645.13        19.23 o                         
  -2  16   2       2583.06       2566.79        43.59 o                         
  -1  16   2        137.70        120.16        11.93 o                         
   0  16   2          0.16          0.00         8.07 o                         
   1  16   2         49.79         44.70         8.45 o                         
   2  16   2        234.73        244.47        14.31 o                         
   3  16   2        557.38        498.67        23.66 o                         
   4  16   2        181.22        174.01        22.80 o                         
   5  16   2          0.18          0.00        16.01 o                         
   6  16   2        332.94        386.36        27.08 o                         
   7  16   2        262.62        241.61        25.30 o                         
   8  16   2        487.78        408.66        36.83 o                         
   9  16   2          6.05          0.00        17.93 o                         
  10  16   2        129.14        163.36        32.15 o                         
  11  16   2         13.07          0.00        18.36 o                         
  12  16   2         27.76          1.44        20.83 o                         
  13  16   2          1.47         19.28        32.15 o                         
 -13  17   2         18.05         16.95        22.05 o                         
 -12  17   2         24.18          3.25        23.97 o                         
 -11  17   2          1.67          4.39        19.52 o                         
 -10  17   2        135.10         68.21        22.14 o                         
  -9  17   2        190.19        192.95        24.17 o                         
  -8  17   2        160.63        122.12        21.43 o                         
  -7  17   2          0.01         20.39        18.12 o                         
  -6  17   2          0.76          0.00        12.26 o                         
  -5  17   2         21.53          7.30        11.73 o                         
  -4  17   2       1767.64       1946.60        36.92 o                         
  -3  17   2        169.18        240.90        13.86 o                         
  -2  17   2        710.07        874.63        23.24 o                         
  -1  17   2       2044.92       1872.81        37.08 o                         
   0  17   2        633.96        658.65        19.04 o                         
   1  17   2       1818.79       1569.32        32.22 o                         
   2  17   2        313.38        352.81        16.74 o                         
   3  17   2          0.23         11.06        16.01 o                         
   4  17   2        209.09        258.52        24.29 o                         
   5  17   2          0.70          0.00        17.75 o                         
   6  17   2         59.07         29.41        18.49 o                         
   7  17   2       1467.93       1363.70        94.73 o                         
   8  17   2        291.82        256.15        27.08 o                         
   9  17   2         49.65         23.73        25.14 o                         
  10  17   2        123.36        137.24        24.76 o                         
  11  17   2         72.21         69.10        23.01 o                         
  12  17   2          3.17          9.36        21.05 o                         
 -13  18   2         34.14          2.08        21.71 o                         
 -12  18   2         99.00        100.45        24.06 o                         
 -11  18   2         40.47         60.08        22.83 o                         
 -10  18   2         57.55         45.20        21.19 o                         
  -9  18   2          7.35         14.01        25.14 o                         
  -8  18   2        328.02        266.03        26.77 o                         
  -7  18   2         35.68          7.23        17.60 o                         
  -6  18   2         12.76         13.26        15.57 o                         
  -5  18   2        489.41        491.87        21.13 o                         
  -4  18   2          0.66          5.98        11.87 o                         
  -3  18   2       1988.03       2084.61        39.23 o                         
  -2  18   2          2.22         15.81        10.37 o                         
  -1  18   2        802.97        822.87        23.84 o                         
   0  18   2       1041.00       1058.61        26.97 o                         
   1  18   2         13.61         33.56        10.29 o                         
   2  18   2        165.65        172.66        19.32 o                         
   3  18   2        302.35        309.00        31.57 o                         
   4  18   2        606.69        680.14        34.86 o                         
   5  18   2          0.14          0.00        17.60 o                         
   6  18   2          9.98          0.00        17.75 o                         
   7  18   2         72.79        101.50        21.33 o                         
   8  18   2          1.64         23.36        20.04 o                         
   9  18   2         15.24         19.54        21.43 o                         
  10  18   2         54.93         23.93        21.43 o                         
  11  18   2        239.80        259.74        29.87 o                         
  12  18   2         64.21         27.54        24.06 o                         
 -12  19   2        124.18        141.03        25.89 o                         
 -11  19   2         38.72         52.63        22.40 o                         
 -10  19   2        142.40        136.60        25.31 o                         
  -9  19   2          0.15          0.00        19.11 o                         
  -8  19   2        184.00        176.83        37.60 o                         
  -7  19   2        131.35        110.44        21.84 o                         
  -6  19   2         11.39          0.00        16.55 o                         
  -5  19   2        820.39        783.55        25.86 o                         
  -4  19   2          2.57          0.00        12.22 o                         
  -3  19   2        145.08        162.62        15.31 o                         
  -2  19   2        274.37        300.82        18.18 o                         
  -1  19   2        274.77        243.04        16.87 o                         
   0  19   2        776.89        843.92        24.39 o                         
   1  19   2        204.61        227.02        17.88 o                         
   2  19   2         87.65         66.06        15.76 o                         
   3  19   2         35.84          7.63        18.36 o                         
   4  19   2         16.83         27.76        18.08 o                         
   5  19   2         41.77         21.56        20.46 o                         
   6  19   2        203.08        184.60        24.36 o                         
   7  19   2        529.49        577.06        36.83 o                         
   8  19   2          3.09         14.02        26.89 o                         
   9  19   2        204.70        219.61        28.06 o                         
  10  19   2         55.45         43.93        23.45 o                         
  11  19   2          0.79          0.00        24.55 o                         
 -12  20   2         13.23          0.00        24.29 o                         
 -11  20   2          6.49          0.00        19.87 o                         
 -10  20   2         27.71         38.26        22.05 o                         
  -9  20   2         13.39         23.37        21.63 o                         
  -8  20   2         81.45         61.79        20.23 o                         
  -7  20   2          1.07          0.00        17.02 o                         
  -6  20   2        213.59        193.71        23.52 o                         
  -5  20   2        329.07        272.18        18.80 o                         
  -4  20   2        768.36        701.18        36.88 o                         
  -3  20   2        588.24        544.63        23.62 o                         
  -2  20   2         61.87         56.00        12.67 o                         
  -1  20   2       1607.06       1522.43        34.95 o                         
   0  20   2         23.91         28.53        11.60 o                         
   1  20   2         20.06         38.96        14.57 o                         
   2  20   2          2.12          0.00        14.55 o                         
   3  20   2          9.85         35.38        19.63 o                         
   4  20   2        723.18        601.30        49.18 o                         
   5  20   2         58.78         15.59        17.60 o                         
   6  20   2         25.86          0.00        22.29 o                         
   7  20   2          3.67          0.00        19.92 o                         
   8  20   2         24.18          0.00        18.36 o                         
   9  20   2         19.02          0.00        20.85 o                         
  10  20   2          1.49          0.00        19.92 o                         
  11  20   2         84.22         92.94        42.68 o                         
 -11  21   2        150.30        217.61        36.02 o                         
 -10  21   2         19.35         62.23        26.88 o                         
  -9  21   2        146.79        137.63        28.89 o                         
  -8  21   2        168.44        132.26        27.20 o                         
  -7  21   2        133.45         98.35        27.00 o                         
  -6  21   2         46.26         41.39        22.00 o                         
  -5  21   2         11.41         10.17        19.29 o                         
  -4  21   2         54.65         15.26        14.49 o                         
  -3  21   2        117.20        174.99        17.30 o                         
  -2  21   2        107.32        156.00        24.15 o                         
  -1  21   2        357.87        368.95        18.05 o                         
   0  21   2        725.80        681.74        27.58 o                         
   1  21   2       1781.70       1785.31        49.81 o                         
   2  21   2        830.61        842.38        33.67 o                         
   3  21   2          4.68          0.00        19.29 o                         
   4  21   2         81.26         26.51        19.87 o                         
   5  21   2         90.79         87.92        21.97 o                         
   6  21   2          2.79         10.74        19.36 o                         
   7  21   2         21.15          8.61        25.14 o                         
   8  21   2          0.02         14.24        21.80 o                         
   9  21   2         38.14         58.44        31.57 o                         
  10  21   2          4.12          0.00        22.00 o                         
 -10  22   2          0.31         28.35        34.37 o                         
  -9  22   2         52.35         49.02        32.36 o                         
  -8  22   2         29.00         69.49        25.56 o                         
  -7  22   2        173.49        223.34        36.41 o                         
  -6  22   2         43.99         11.24        21.74 o                         
  -5  22   2        425.69        425.15        29.11 o                         
  -4  22   2         29.96         24.96        19.91 o                         
  -3  22   2        204.48        188.08        17.91 o                         
  -2  22   2         25.98         28.74        13.00 o                         
  -1  22   2        229.02        263.02        18.55 o                         
   0  22   2         22.67         13.75        15.23 o                         
   1  22   2         82.12         80.75        17.20 o                         
   2  22   2        125.33        108.77        18.11 o                         
   3  22   2        280.31        183.27        24.95 o                         
   4  22   2         10.43          0.00        20.46 o                         
   5  22   2          9.86          0.00        18.82 o                         
   6  22   2         23.65         53.74        22.19 o                         
   7  22   2         14.52          0.00        25.14 o                         
   8  22   2          0.05          0.00        22.80 o                         
   9  22   2        116.74        153.73        28.31 o                         
  10  22   2         29.81         28.13        24.52 o                         
 -10  23   2          6.78         10.61        26.19 o                         
  -9  23   2         20.14         41.47        24.74 o                         
  -8  23   2         10.67         11.40        22.80 o                         
  -7  23   2          0.04          7.22        44.12 o                         
  -6  23   2         81.65         69.73        23.46 o                         
  -5  23   2         18.05         11.58        17.22 o                         
  -4  23   2          1.15          0.00        16.55 o                         
  -3  23   2         10.78         11.95        13.66 o                         
  -2  23   2        152.73        166.63        18.24 o                         
  -1  23   2         26.27         15.95        16.44 o                         
   0  23   2          0.54         22.03        17.57 o                         
   1  23   2          4.25          6.68        15.65 o                         
   2  23   2        276.90        256.54        21.90 o                         
   3  23   2         20.64         13.80        19.87 o                         
   4  23   2         30.11          0.00        18.69 o                         
   5  23   2         89.54         80.25        26.31 o                         
   6  23   2         66.30         51.33        22.64 o                         
   7  23   2         15.77         34.81        22.41 o                         
   8  23   2         10.54          0.00        21.37 o                         
   9  23   2         63.33         61.80        34.49 o                         
  -9  24   2          0.31          0.04        26.72 o                         
  -8  24   2         81.11         28.35        26.73 o                         
  -7  24   2          4.23          0.00        22.31 o                         
  -6  24   2         15.42         22.88        23.46 o                         
  -5  24   2         24.65         42.71        22.77 o                         
  -4  24   2         58.88          8.73        18.02 o                         
  -3  24   2         19.75         15.26        15.07 o                         
  -2  24   2         36.59         32.76        17.12 o                         
  -1  24   2          1.35         11.82        22.21 o                         
   0  24   2         13.81          0.00        17.57 o                         
   1  24   2         32.26         77.53        21.28 o                         
   2  24   2         21.96         16.33        17.77 o                         
   3  24   2          1.78          0.00        19.17 o                         
   4  24   2          1.89          0.00        19.73 o                         
   5  24   2          0.63          0.00        20.10 o                         
   6  24   2         17.95          0.00        22.19 o                         
   7  24   2         44.01         37.89        29.40 o                         
   8  24   2          0.19         36.70        24.29 o                         
  -8  25   2          0.26          0.00        40.72 o                         
  -7  25   2         39.78         55.18        25.90 o                         
  -6  25   2          1.00          3.68        22.77 o                         
  -5  25   2          0.17          0.00        19.24 o                         
  -4  25   2         56.01         90.65        21.12 o                         
  -3  25   2          0.62          0.00        24.30 o                         
  -2  25   2         33.81         72.04        22.52 o                         
  -1  25   2         35.13         48.81        18.38 o                         
   0  25   2         13.42          9.23        16.76 o                         
   1  25   2         33.27          8.14        24.81 o                         
   2  25   2         53.49         52.80        25.26 o                         
   3  25   2         32.73          0.00        23.36 o                         
   4  25   2         59.25         97.56        29.51 o                         
   5  25   2         15.74          0.00        28.19 o                         
   6  25   2         90.71         85.85        34.49 o                         
   7  25   2          0.29          0.00        23.38 o                         
  -6  26   2         83.88         49.61        27.45 o                         
  -5  26   2          0.03          0.00        32.00 o                         
  -4  26   2          0.15         11.67        24.22 o                         
  -3  26   2          3.35          0.00        21.34 o                         
  -2  26   2        140.52        145.54        29.97 o                         
  -1  26   2          3.85         36.38        20.78 o                         
   0  26   2          2.30         19.56        18.20 o                         
   1  26   2         33.35         44.86        25.70 o                         
   2  26   2         54.82         87.08        34.43 o                         
   3  26   2          8.26         10.59        23.79 o                         
   4  26   2          3.16          0.00        24.87 o                         
   5  26   2         37.37          3.71        27.60 o                         
   6  26   2          3.51          0.00        28.35 o                         
  -5  27   2          8.57         20.25        36.45 o                         
  -4  27   2          0.58          0.00        60.75 o                         
  -3  27   2         14.16         42.63        36.45 o                         
  -2  27   2         20.67         86.60        29.97 o                         
  -1  27   2        166.62        219.81        28.78 o                         
   0  27   2          1.79          0.00        20.17 o                         
   1  27   2          9.04          0.00        25.78 o                         
   2  27   2         67.53        133.82        34.01 o                         
   3  27   2          6.82          8.53        27.09 o                         
   4  27   2         36.96         43.20        27.69 o                         
  -2  28   2          1.33          0.00        25.77 o                         
  -1  28   2         15.50         51.03        28.21 o                         
   0  28   2         39.68         15.02        22.31 o                         
   1  28   2          1.28          0.00        28.64 o                         
 -17   1   3        237.36        260.86        30.41 o                         
 -16   1   3         67.56         37.27        19.43 o                         
 -15   1   3         51.00         65.05        17.25 o                         
 -14   1   3          0.77          0.00        16.60 o                         
 -13   1   3       1078.18        992.74        40.20 o                         
 -12   1   3          2.77          0.00        11.92 o                         
 -11   1   3       1612.93       1599.07        42.01 o                         
 -10   1   3        147.62        158.36         9.69 o                         
  -9   1   3          1.86          8.65         6.44 o                         
  -8   1   3        199.36        196.55         9.93 o                         
  -7   1   3       5947.90       6149.09        91.99 o                         
  -6   1   3         40.30         32.61         8.49 o                         
  -5   1   3        504.99        516.15        17.81 o                         
  -4   1   3       3557.38       3287.18        53.47 o                         
  -3   1   3      11126.08      10859.79       161.41 o                         
  -2   1   3      39686.98      38302.08       488.48 o                         
  -1   1   3        750.80        817.44        62.82 o                         
   0   1   3        914.48        825.54        39.49 o                         
   1   1   3       5287.47       5075.11       151.64 o                         
   2   1   3       2453.81       2357.37        62.06 o                         
   3   1   3       1197.00       1180.14       186.41 o                         
   4   1   3        289.36        279.12        36.46 o                         
   5   1   3       5644.70       6507.00       203.73 o                         
   6   1   3       5132.42       5776.91       121.28 o                         
   7   1   3        305.30        289.75        12.70 o                         
   8   1   3        274.85        343.26        15.77 o                         
   9   1   3        650.31        596.75        20.65 o                         
  10   1   3        737.97        684.21        23.91 o                         
  11   1   3          5.49          0.00        12.37 o                         
  12   1   3         30.45         17.71        13.35 o                         
  13   1   3        495.38        489.40        24.09 o                         
  14   1   3         24.66         37.84        16.46 o                         
  15   1   3        424.96        570.65        39.65 o                         
 -17   2   3          0.51         34.07        22.34 o                         
 -16   2   3         63.54         67.10        23.89 o                         
 -15   2   3          0.40         14.58        16.15 o                         
 -14   2   3        273.54        288.25        26.80 o                         
 -13   2   3        228.44        218.91        19.59 o                         
 -12   2   3        255.98        242.46        19.49 o                         
 -11   2   3        390.41        395.00        21.32 o                         
 -10   2   3        598.47        613.72        16.98 o                         
  -9   2   3        936.58        904.13        20.81 o                         
  -8   2   3       2729.14       2792.20        43.94 o                         
  -7   2   3       8316.36       8716.44       125.51 o                         
  -6   2   3          3.40          0.00         5.30 o                         
  -5   2   3        818.31        923.80        20.30 o                         
  -4   2   3       5234.14       5403.99        84.15 o                         
  -3   2   3          1.71          4.77         4.86 o                         
  -2   2   3       3142.91       3107.25        40.38 o                         
  -1   2   3      17853.36      16807.49       471.46 o                         
   0   2   3       9215.25       9074.95       217.47 o                         
   1   2   3       4784.26       4682.85       101.04 o                         
   2   2   3        807.34        712.07        46.79 o                         
   3   2   3       1919.87       2023.81        77.02 o                         
   4   2   3       4016.79       3879.38       126.11 o                         
   5   2   3        122.82        157.47        21.34 o                         
   6   2   3       1260.26       1507.33        49.71 o                         
   7   2   3       1501.77       1435.94        32.01 o                         
   8   2   3        430.06        412.87        14.60 o                         
   9   2   3        983.68        912.22        30.61 o                         
  10   2   3          3.34          0.00        11.87 o                         
  11   2   3        791.65        776.38        27.36 o                         
  12   2   3        619.19        545.32        26.57 o                         
  13   2   3         42.17         44.05        14.39 o                         
  14   2   3          2.05         10.17        15.75 o                         
  15   2   3         40.30         41.56        19.55 o                         
 -16   3   3        208.06        300.72        44.43 o                         
 -15   3   3        152.30        168.70        22.46 o                         
 -14   3   3        747.61        713.50        39.35 o                         
 -13   3   3        371.54        338.25        32.20 o                         
 -12   3   3        314.71        340.53        23.71 o                         
 -11   3   3         85.65         82.12        15.32 o                         
 -10   3   3        946.56        896.71        23.08 o                         
  -9   3   3         87.83         70.29        12.96 o                         
  -8   3   3       1908.73       1866.54        34.02 o                         
  -7   3   3       2849.89       2858.65        46.75 o                         
  -6   3   3          0.63          0.00         5.34 o                         
  -5   3   3        341.37        357.50        21.20 o                         
  -4   3   3         95.14         86.74         6.87 o                         
  -3   3   3        224.03        165.28         8.42 o                         
  -2   3   3       1796.92       1994.06        28.82 o                         
  -1   3   3       3814.56       3785.57        69.84 o                         
   0   3   3        348.23        403.68        17.05 o                         
   1   3   3         30.19         31.78         5.26 o                         
   2   3   3        292.53        231.09        12.46 o                         
   3   3   3        964.87        952.18       111.43 o                         
   4   3   3        631.02        653.13        40.51 o                         
   5   3   3        997.62       1120.09        28.56 o                         
   6   3   3          3.36          0.00         5.90 o                         
   7   3   3       2208.76       2361.30        41.79 o                         
   8   3   3       3045.42       3061.69        49.02 o                         
   9   3   3       1328.17       1242.43        31.39 o                         
  10   3   3        455.95        443.26        20.17 o                         
  11   3   3         17.04         29.04        13.48 o                         
  12   3   3         13.53         21.55        13.77 o                         
  13   3   3          4.47          4.27        15.41 o                         
  14   3   3        119.04        116.32        21.98 o                         
  15   3   3          7.02         17.65        17.74 o                         
 -16   4   3          2.20          0.00        25.60 o                         
 -15   4   3        226.12        211.16        30.40 o                         
 -14   4   3         97.77         80.54        18.78 o                         
 -13   4   3       1244.77       1163.68        41.20 o                         
 -12   4   3        246.54        253.71        21.49 o                         
 -11   4   3        200.42        204.23        18.94 o                         
 -10   4   3         98.98         92.89        14.59 o                         
  -9   4   3        879.35        921.94        22.00 o                         
  -8   4   3        100.59         83.54         8.80 o                         
  -7   4   3       2188.50       2318.19        39.55 o                         
  -6   4   3       1669.48       1775.50        31.50 o                         
  -5   4   3        140.71        136.41         7.78 o                         
  -4   4   3       2738.63       2703.55        45.79 o                         
  -3   4   3        753.34        861.30        24.72 o                         
  -2   4   3       1825.94       1580.02        24.04 o                         
  -1   4   3        135.10        185.03        14.19 o                         
   0   4   3       9092.05       9922.92       164.93 o                         
   1   4   3        388.32        394.97        10.02 o                         
   2   4   3        517.36        552.53        20.73 o                         
   3   4   3       1286.15       1302.61        56.89 o                         
   4   4   3        147.53        159.88        12.86 o                         
   5   4   3         38.33         75.75        13.10 o                         
   6   4   3        882.11        830.59        20.52 o                         
   7   4   3         85.95        121.83        10.88 o                         
   8   4   3         61.01         65.35         8.89 o                         
   9   4   3        521.16        558.78        20.00 o                         
  10   4   3          0.00          5.86        12.65 o                         
  11   4   3        319.11        238.96        17.50 o                         
  12   4   3         98.63         50.82        15.57 o                         
  13   4   3         51.96         44.58        16.28 o                         
  14   4   3          6.75         26.01        16.28 o                         
  15   4   3         43.34         40.15        22.72 o                         
 -16   5   3        409.33        415.93        34.60 o                         
 -15   5   3         18.37         15.37        23.97 o                         
 -14   5   3         61.81         92.06        21.62 o                         
 -13   5   3         40.78         43.06        16.49 o                         
 -12   5   3       1915.60       1791.33        51.45 o                         
 -11   5   3        110.26        123.59        16.93 o                         
 -10   5   3        293.94        296.70        21.57 o                         
  -9   5   3        236.83        261.87        12.46 o                         
  -8   5   3       1034.59        924.42        22.08 o                         
  -7   5   3       2329.87       2568.45        43.35 o                         
  -6   5   3       1168.01       1241.95        32.35 o                         
  -5   5   3        945.18        974.43        22.01 o                         
  -4   5   3         24.74         20.82         5.34 o                         
  -3   5   3      15295.95      14688.30       202.84 o                         
  -2   5   3      13155.96      12949.39       168.62 o                         
  -1   5   3       7175.31       6728.48       101.07 o                         
   0   5   3      21208.96      21368.83       346.37 o                         
   1   5   3       2372.84       2307.70        42.42 o                         
   2   5   3       2376.57       2397.18        54.24 o                         
   3   5   3        289.50        303.95        10.55 o                         
   4   5   3       1509.12       1382.94        30.86 o                         
   5   5   3       5241.22       5790.96        96.85 o                         
   6   5   3          9.79          0.00         5.96 o                         
   7   5   3       1368.25       1487.61        30.46 o                         
   8   5   3          3.03          0.00         8.47 o                         
   9   5   3         34.40          9.40        11.17 o                         
  10   5   3        388.29        386.62        19.73 o                         
  11   5   3         12.83         15.67        12.89 o                         
  12   5   3         29.30          0.00        18.18 o                         
  13   5   3        207.80        184.35        20.71 o                         
  14   5   3         20.30         14.76        17.20 o                         
  15   5   3         14.91         32.32        19.08 o                         
 -16   6   3         68.91         72.75        31.03 o                         
 -15   6   3          5.77         20.87        20.28 o                         
 -14   6   3        961.51        908.07        42.22 o                         
 -13   6   3         79.22         74.54        17.60 o                         
 -12   6   3         45.17         50.92        17.24 o                         
 -11   6   3        983.81       1003.08        36.21 o                         
 -10   6   3        340.81        344.27        20.61 o                         
  -9   6   3        514.21        478.87        16.08 o                         
  -8   6   3        445.37        440.79        14.79 o                         
  -7   6   3       1102.80       1164.82        24.55 o                         
  -6   6   3        114.38         97.43         8.50 o                         
  -5   6   3       9462.26       9329.84       132.49 o                         
  -4   6   3       1390.90       1357.40        23.88 o                         
  -3   6   3       2022.95       2064.04        31.78 o                         
  -2   6   3       1174.98       1187.27        26.21 o                         
  -1   6   3       2880.12       2975.73        41.23 o                         
   0   6   3      32449.58      30934.74       398.01 o                         
   1   6   3      20078.67      20432.92       285.59 o                         
   2   6   3       7146.52       7548.84       107.10 o                         
   3   6   3       1617.30       1735.13        29.95 o                         
   4   6   3       1428.85       1605.37        26.32 o                         
   5   6   3        739.94        677.70        18.60 o                         
   6   6   3       1977.75       2216.30        39.94 o                         
   7   6   3       1331.71       1515.02        30.41 o                         
   8   6   3          0.87         14.85        11.37 o                         
   9   6   3       1783.10       1731.87        40.49 o                         
  10   6   3       9636.81       9370.27       160.67 o                         
  11   6   3        153.91        120.20        17.31 o                         
  12   6   3          0.03          0.00        19.03 o                         
  13   6   3        182.22        191.76        21.08 o                         
  14   6   3         12.01          0.00        16.28 o                         
  15   6   3          9.91          0.00        27.85 o                         
 -16   7   3         81.78        127.97        27.36 o                         
 -15   7   3         14.75         22.00        20.93 o                         
 -14   7   3        107.40         58.83        20.65 o                         
 -13   7   3        488.38        414.62        30.56 o                         
 -12   7   3         11.99          2.15        14.74 o                         
 -11   7   3        354.89        373.98        22.47 o                         
 -10   7   3        911.45        802.08        29.76 o                         
  -9   7   3        223.87        213.48        11.88 o                         
  -8   7   3         11.18         27.13         8.28 o                         
  -7   7   3        283.28        339.52        12.97 o                         
  -6   7   3       1142.58       1185.95        24.62 o                         
  -5   7   3        654.96        708.20        17.44 o                         
  -4   7   3       2439.88       2305.92        35.56 o                         
  -3   7   3        976.72        954.23        32.71 o                         
  -2   7   3        769.17        849.12        27.76 o                         
  -1   7   3       2115.81       2328.63        51.35 o                         
   0   7   3       1656.66       1628.69        33.46 o                         
   1   7   3       7145.67       6884.81        92.69 o                         
   2   7   3        204.09        199.28         7.71 o                         
   3   7   3        359.47        427.32        16.00 o                         
   4   7   3       3216.59       3425.74        60.44 o                         
   5   7   3         23.92         24.39         5.35 o                         
   6   7   3         35.95         31.42         6.26 o                         
   7   7   3        714.73        713.91        19.11 o                         
   8   7   3        616.65        613.96        24.41 o                         
   9   7   3        163.11        130.76        15.70 o                         
  10   7   3        328.24        290.95        21.94 o                         
  11   7   3        710.89        682.64        28.99 o                         
  12   7   3         23.25         35.11        15.57 o                         
  13   7   3        313.70        350.62        24.81 o                         
  14   7   3         27.33         39.40        18.48 o                         
  15   7   3        102.88        151.07        23.06 o                         
 -16   8   3         11.60         31.32        22.96 o                         
 -15   8   3          0.01          1.21        18.84 o                         
 -14   8   3        190.42        175.02        25.60 o                         
 -13   8   3         96.26         69.41        20.54 o                         
 -12   8   3        407.96        395.54        28.36 o                         
 -11   8   3        227.90        199.40        19.37 o                         
 -10   8   3        210.73        195.07        17.58 o                         
  -9   8   3        110.99        101.33        10.95 o                         
  -8   8   3        243.76        253.31        15.50 o                         
  -7   8   3        520.84        547.50        16.82 o                         
  -6   8   3       3261.12       3378.89        54.51 o                         
  -5   8   3        141.88        142.43         8.89 o                         
  -4   8   3         27.13         38.67         6.45 o                         
  -3   8   3         13.56          4.95         4.80 o                         
  -2   8   3         56.91         58.23         6.46 o                         
  -1   8   3      10228.14       9677.29       127.88 o                         
   0   8   3        364.93        424.71        10.05 o                         
   1   8   3       6913.73       6770.72        97.11 o                         
   2   8   3          1.05          6.75         4.40 o                         
   3   8   3       2887.54       2776.91        50.19 o                         
   4   8   3       1007.42        946.36        22.60 o                         
   5   8   3        558.87        766.36        24.94 o                         
   6   8   3       5688.65       5506.70        81.73 o                         
   7   8   3          0.01          4.65         7.93 o                         
   8   8   3       8544.70       8501.04       144.34 o                         
   9   8   3          3.48         17.22        14.05 o                         
  10   8   3       1627.02       1619.66        45.77 o                         
  11   8   3       2945.70       2698.56        79.00 o                         
  12   8   3        264.91        249.71        21.08 o                         
  13   8   3         11.86          1.63        15.41 o                         
  14   8   3         25.87         63.06        21.94 o                         
  15   8   3         69.77        137.08        32.92 o                         
 -16   9   3          5.47          0.00        20.90 o                         
 -15   9   3         64.98         37.49        21.97 o                         
 -14   9   3          0.08          0.63        18.84 o                         
 -13   9   3        214.86        192.19        25.16 o                         
 -12   9   3         49.22         23.18        26.63 o                         
 -11   9   3        929.55        903.54        40.93 o                         
 -10   9   3        564.39        568.41        26.21 o                         
  -9   9   3        155.45        155.37        14.73 o                         
  -8   9   3          1.09          4.97         8.34 o                         
  -7   9   3        153.76        164.97        10.61 o                         
  -6   9   3         18.35          1.86         6.66 o                         
  -5   9   3          8.62          7.88         6.81 o                         
  -4   9   3        117.30        110.20         7.66 o                         
  -3   9   3        161.08        217.17         8.79 o                         
  -2   9   3       4192.49       4232.47        59.85 o                         
  -1   9   3       3375.02       3376.68        48.85 o                         
   0   9   3       2557.97       2716.84        42.56 o                         
   1   9   3       8631.31       9148.36       138.49 o                         
   2   9   3       1428.20       1596.00        27.18 o                         
   3   9   3        201.12        190.86         9.52 o                         
   4   9   3        542.51        572.09        19.15 o                         
   5   9   3        731.53        603.76        20.67 o                         
   6   9   3       2044.98       2241.89        49.58 o                         
   7   9   3        288.01        273.10        13.90 o                         
   8   9   3       1315.49       1262.41        41.16 o                         
   9   9   3        101.51         64.09        15.79 o                         
  10   9   3       1135.16       1129.57        37.89 o                         
  11   9   3          2.40          0.00        18.33 o                         
  12   9   3         89.39         74.67        20.08 o                         
  13   9   3        248.20        319.01        28.31 o                         
  14   9   3         26.34         18.17        20.69 o                         
  15   9   3         11.68         54.47        23.23 o                         
 -15  10   3          6.18         20.08        26.31 o                         
 -14  10   3          8.07          0.55        18.84 o                         
 -13  10   3        127.20         96.48        21.10 o                         
 -12  10   3          7.52          4.97        17.54 o                         
 -11  10   3         34.71         37.62        21.88 o                         
 -10  10   3          0.27          0.00        12.56 o                         
  -9  10   3        837.36        816.78        23.94 o                         
  -8  10   3          1.66          0.87         8.28 o                         
  -7  10   3        246.86        269.32        12.71 o                         
  -6  10   3       1216.82       1265.07        30.53 o                         
  -5  10   3       1008.33        958.33        22.01 o                         
  -4  10   3         38.48         40.71         7.63 o                         
  -3  10   3        122.62        127.49         8.92 o                         
  -2  10   3         32.08         42.96         6.26 o                         
  -1  10   3       4890.10       4690.67        65.97 o                         
   0  10   3      14216.37      14501.10       201.63 o                         
   1  10   3        926.76        959.02        39.43 o                         
   2  10   3       2985.54       3271.29        50.57 o                         
   3  10   3       1839.55       1877.72        37.41 o                         
   4  10   3        104.06        111.08        12.73 o                         
   5  10   3        498.11        562.45        36.40 o                         
   6  10   3          4.03          0.00        10.69 o                         
   7  10   3       2069.38       2053.28        55.86 o                         
   8  10   3         61.94         36.29        15.89 o                         
   9  10   3       1048.92       1048.60        40.78 o                         
  10  10   3        574.24        649.63        43.26 o                         
  11  10   3        121.41        133.17        20.07 o                         
  12  10   3          3.60          0.00        17.77 o                         
  13  10   3          3.22         40.83        20.46 o                         
  14  10   3          7.32          1.39        20.93 o                         
 -15  11   3         95.88         88.96        24.36 o                         
 -14  11   3         19.85         34.13        34.49 o                         
 -13  11   3          7.50          5.30        17.75 o                         
 -12  11   3        413.23        476.43        31.43 o                         
 -11  11   3         56.35         67.10        20.28 o                         
 -10  11   3         62.39         36.40        20.46 o                         
  -9  11   3        103.08        109.64        16.58 o                         
  -8  11   3        323.17        318.91        14.09 o                         
  -7  11   3        292.68        307.12        16.91 o                         
  -6  11   3       3077.90       3268.88        54.12 o                         
  -5  11   3        931.12        939.47        20.77 o                         
  -4  11   3          8.95          0.00         5.95 o                         
  -3  11   3       1897.11       1953.55        31.32 o                         
  -2  11   3        464.05        493.85        16.56 o                         
  -1  11   3      17051.37      16588.66       228.97 o                         
   0  11   3       1278.50       1408.57        30.25 o                         
   1  11   3         29.77         51.62         6.03 o                         
   2  11   3         36.81         48.54         9.92 o                         
   3  11   3         24.39         55.64         9.40 o                         
   4  11   3        979.13       1078.87        28.59 o                         
   5  11   3        174.98        152.99        15.77 o                         
   6  11   3       3020.35       2994.75        72.93 o                         
   7  11   3        559.81        582.42        27.44 o                         
   8  11   3         15.48          0.00        15.77 o                         
   9  11   3        149.71        139.98        20.96 o                         
  10  11   3       1832.89       1892.48        65.49 o                         
  11  11   3         39.89         58.00        23.76 o                         
  12  11   3         90.35         39.08        20.07 o                         
  13  11   3          0.07         20.18        20.07 o                         
  14  11   3        108.88        128.69        25.14 o                         
 -15  12   3         35.70         75.22        24.36 o                         
 -14  12   3          0.00          0.00        18.84 o                         
 -13  12   3          7.33          0.00        17.11 o                         
 -12  12   3          1.27          9.38        18.53 o                         
 -11  12   3          3.67          5.14        16.55 o                         
 -10  12   3        245.43        261.54        35.08 o                         
  -9  12   3       1409.37       1459.62        48.97 o                         
  -8  12   3          1.56          0.00         9.07 o                         
  -7  12   3        118.31         84.40        10.14 o                         
  -6  12   3        107.42        107.66        10.40 o                         
  -5  12   3         22.86         22.70         7.66 o                         
  -4  12   3        725.00        744.10        17.57 o                         
  -3  12   3        656.58        587.31        15.11 o                         
  -2  12   3       2696.49       2652.15        41.92 o                         
  -1  12   3        629.71        705.55        17.73 o                         
   0  12   3         51.50         52.36         6.40 o                         
   1  12   3       3816.04       3849.67        59.38 o                         
   2  12   3         97.43         94.19         8.05 o                         
   3  12   3       3922.04       4117.50        84.98 o                         
   4  12   3       1621.59       1674.45        40.00 o                         
   5  12   3       4838.40       4779.29       106.64 o                         
   6  12   3        413.21        380.74        43.85 o                         
   7  12   3       1097.67       1116.02        39.68 o                         
   8  12   3        407.82        444.71        28.42 o                         
   9  12   3         12.61          9.64        17.75 o                         
  10  12   3        963.51       1097.15        44.25 o                         
  11  12   3       1136.71       1165.68        53.21 o                         
  12  12   3        124.33        176.34        24.49 o                         
  13  12   3          6.02         10.52        20.08 o                         
  14  12   3         16.44         59.49        23.37 o                         
 -15  13   3         11.31         28.35        36.24 o                         
 -14  13   3        136.82        135.18        33.32 o                         
 -13  13   3          6.89          2.87        18.63 o                         
 -12  13   3        179.16        225.48        26.20 o                         
 -11  13   3        336.03        341.35        28.36 o                         
 -10  13   3       2698.46       2677.45       102.94 o                         
  -9  13   3        294.21        270.95        25.16 o                         
  -8  13   3        129.30        139.90        14.80 o                         
  -7  13   3       1245.29       1282.14        30.82 o                         
  -6  13   3        262.38        259.51        13.44 o                         
  -5  13   3       1608.65       1548.83        28.23 o                         
  -4  13   3       2144.90       2341.36        37.26 o                         
  -3  13   3         37.85         37.19         7.34 o                         
  -2  13   3       1191.61       1292.15        26.70 o                         
  -1  13   3       1976.35       1982.31        35.39 o                         
   0  13   3        825.29        789.96        17.58 o                         
   1  13   3         69.24         81.53         7.89 o                         
   2  13   3       2125.95       2122.24        43.83 o                         
   3  13   3        793.24        795.44        34.98 o                         
   4  13   3        327.95        353.77        21.33 o                         
   5  13   3          4.49         20.71        16.37 o                         
   6  13   3       1314.55       1278.70        43.28 o                         
   7  13   3       2030.09       1980.13        57.93 o                         
   8  13   3          7.58         15.20        16.76 o                         
   9  13   3       2129.25       2043.14        61.32 o                         
  10  13   3         96.14         76.49        26.44 o                         
  11  13   3         45.63         49.42        24.55 o                         
  12  13   3         11.87         17.73        19.36 o                         
  13  13   3         11.24         48.71        22.23 o                         
  14  13   3          0.34          0.00        22.00 o                         
 -14  14   3          0.64          1.56        20.30 o                         
 -13  14   3         38.70         27.93        19.73 o                         
 -12  14   3        742.95        683.46        40.34 o                         
 -11  14   3        893.18        920.76        42.02 o                         
 -10  14   3        592.05        574.90        45.02 o                         
  -9  14   3         31.27         43.75        18.84 o                         
  -8  14   3          7.72          9.00        12.36 o                         
  -7  14   3        416.20        379.68        20.02 o                         
  -6  14   3          6.35         10.89        10.55 o                         
  -5  14   3        355.11        333.51        13.14 o                         
  -4  14   3        475.91        540.82        15.63 o                         
  -3  14   3        193.31        196.18        11.30 o                         
  -2  14   3        180.28        178.39        15.71 o                         
  -1  14   3        562.64        675.88        18.24 o                         
   0  14   3        169.57        135.63         8.58 o                         
   1  14   3        492.16        437.68        14.56 o                         
   2  14   3          3.32          4.50         8.07 o                         
   3  14   3        112.47        106.61        14.31 o                         
   4  14   3        123.59        157.86        18.36 o                         
   5  14   3        595.26        605.90        29.39 o                         
   6  14   3         51.65         73.74        17.61 o                         
   7  14   3        805.07        894.23        39.17 o                         
   8  14   3       1677.10       1797.28        56.43 o                         
   9  14   3         76.33        101.84        21.17 o                         
  10  14   3        172.64        156.44        22.83 o                         
  11  14   3          5.84         19.07        27.48 o                         
  12  14   3         11.62         59.80        22.38 o                         
  13  14   3        119.31        183.03        28.31 o                         
 -14  15   3         48.91         67.70        23.94 o                         
 -13  15   3          0.41          6.35        20.28 o                         
 -12  15   3        121.84        161.48        24.73 o                         
 -11  15   3          3.39         13.08        18.35 o                         
 -10  15   3        224.04        200.97        24.70 o                         
  -9  15   3       1662.23       1672.73        55.79 o                         
  -8  15   3          2.17         41.70        25.14 o                         
  -7  15   3          6.75          0.00        12.38 o                         
  -6  15   3          2.98          2.59         9.15 o                         
  -5  15   3        595.90        612.09        17.17 o                         
  -4  15   3        144.77        119.18        10.97 o                         
  -3  15   3        627.82        636.77        18.23 o                         
  -2  15   3        437.94        419.17        14.86 o                         
  -1  15   3          1.83          4.50         7.53 o                         
   0  15   3         27.66          9.82         6.59 o                         
   1  15   3        308.55        301.87        15.50 o                         
   2  15   3        169.57        226.30        13.89 o                         
   3  15   3         90.94         95.75        16.18 o                         
   4  15   3         15.95         17.55        19.29 o                         
   5  15   3         14.71         21.20        16.62 o                         
   6  15   3        425.08        466.72        29.23 o                         
   7  15   3       1731.38       1606.15        70.83 o                         
   8  15   3         15.50         34.39        18.82 o                         
   9  15   3        613.91        604.45        45.28 o                         
  10  15   3          1.07          0.00        25.10 o                         
  11  15   3          0.07          0.00        20.03 o                         
  12  15   3          0.01          7.55        20.51 o                         
  13  15   3          3.94         32.40        23.65 o                         
 -14  16   3          7.14          0.00        21.59 o                         
 -13  16   3         17.76         39.61        22.39 o                         
 -12  16   3         94.27         67.05        38.58 o                         
 -11  16   3        157.18        177.71        26.31 o                         
 -10  16   3        569.27        592.53        40.92 o                         
  -9  16   3        497.35        484.90        31.28 o                         
  -8  16   3        360.65        452.24        35.48 o                         
  -7  16   3         73.81         65.39        14.53 o                         
  -6  16   3        181.01        173.99        16.55 o                         
  -5  16   3         25.29         15.96         9.73 o                         
  -4  16   3       1246.19       1161.12        26.72 o                         
  -3  16   3         99.97         99.18        10.90 o                         
  -2  16   3        142.32        138.02        10.94 o                         
  -1  16   3         49.52         38.83         9.64 o                         
   0  16   3         59.75         41.05         8.32 o                         
   1  16   3         71.84         76.60        11.05 o                         
   2  16   3         31.87         19.27         9.93 o                         
   3  16   3        311.78        295.97        23.94 o                         
   4  16   3         99.60        153.43        20.30 o                         
   5  16   3         90.02         46.60        18.36 o                         
   6  16   3         19.87         28.20        18.36 o                         
   7  16   3          0.64         23.83        18.64 o                         
   8  16   3         47.73         69.40        20.51 o                         
   9  16   3          9.70         11.08        19.87 o                         
  10  16   3         86.26         32.52        22.80 o                         
  11  16   3          5.88         25.21        21.37 o                         
  12  16   3         64.16         78.62        31.47 o                         
 -13  17   3         10.88         24.14        20.51 o                         
 -12  17   3          3.51          9.96        19.36 o                         
 -11  17   3          2.06         16.53        19.63 o                         
 -10  17   3        189.78        227.85        27.19 o                         
  -9  17   3         26.09         51.33        19.52 o                         
  -8  17   3         33.77         40.76        22.80 o                         
  -7  17   3         42.98         42.95        14.11 o                         
  -6  17   3          1.28          0.00        12.60 o                         
  -5  17   3          0.36          0.00        10.54 o                         
  -4  17   3        443.56        409.54        16.64 o                         
  -3  17   3        678.15        710.59        20.76 o                         
  -2  17   3         93.30         66.46        10.69 o                         
  -1  17   3          0.55          0.00         9.57 o                         
   0  17   3        116.69        116.63        11.14 o                         
   1  17   3        175.66        170.17        13.21 o                         
   2  17   3         17.45         20.65        20.46 o                         
   3  17   3        628.53        616.62        31.80 o                         
   4  17   3          0.29          4.83        16.95 o                         
   5  17   3         65.53         57.09        20.51 o                         
   6  17   3        336.90        302.95        26.60 o                         
   7  17   3        577.42        622.51        33.99 o                         
   8  17   3         54.36         71.03        20.51 o                         
   9  17   3         54.59         45.30        26.31 o                         
  10  17   3         60.21          0.00        31.65 o                         
  11  17   3          0.96         16.10        22.14 o                         
  12  17   3         87.97         97.51        26.03 o                         
 -13  18   3          0.79          3.25        20.76 o                         
 -12  18   3         94.96         96.86        26.31 o                         
 -11  18   3          4.98         20.22        20.30 o                         
 -10  18   3          8.48         15.32        21.88 o                         
  -9  18   3          4.52          3.68        18.38 o                         
  -8  18   3        118.76        115.55        21.13 o                         
  -7  18   3        130.50        132.88        21.91 o                         
  -6  18   3        426.65        512.74        32.55 o                         
  -5  18   3        229.36        239.79        18.47 o                         
  -4  18   3        701.09        812.63        24.34 o                         
  -3  18   3       1336.80       1234.26        28.73 o                         
  -2  18   3         12.25         24.11        11.18 o                         
  -1  18   3          7.68         14.80        10.95 o                         
   0  18   3        741.58        813.25        25.67 o                         
   1  18   3        132.20        119.44        15.09 o                         
   2  18   3        108.65        130.28        20.65 o                         
   3  18   3        132.30        155.41        26.46 o                         
   4  18   3        283.71        226.12        24.76 o                         
   5  18   3        148.02        102.99        21.84 o                         
   6  18   3         63.08         32.57        19.73 o                         
   7  18   3         36.28         45.42        20.51 o                         
   8  18   3        102.42         83.99        23.01 o                         
   9  18   3         19.85         30.23        20.96 o                         
  10  18   3         33.24         16.56        21.80 o                         
  11  18   3         52.00         90.86        24.27 o                         
  12  18   3          0.80         18.76        23.52 o                         
 -12  19   3          0.07          0.00        22.77 o                         
 -11  19   3          8.83          0.00        38.71 o                         
 -10  19   3         32.60         51.35        21.43 o                         
  -9  19   3         61.44         83.74        26.31 o                         
  -8  19   3         10.18         10.59        17.22 o                         
  -7  19   3        110.67         86.14        20.71 o                         
  -6  19   3        102.70        101.08        15.74 o                         
  -5  19   3        105.86         98.65        14.56 o                         
  -4  19   3         50.56         84.96        13.83 o                         
  -3  19   3         37.24         26.96        11.61 o                         
  -2  19   3        745.12        737.57        23.21 o                         
  -1  19   3        286.45        270.01        15.65 o                         
   0  19   3        108.02        131.05        14.55 o                         
   1  19   3        529.38        534.91        25.87 o                         
   2  19   3        101.19        102.98        20.87 o                         
   3  19   3          0.06          0.00        19.29 o                         
   4  19   3        118.20         82.53        20.98 o                         
   5  19   3          0.07          0.00        16.43 o                         
   6  19   3        152.49        188.98        24.17 o                         
   7  19   3         26.56          0.00        18.20 o                         
   8  19   3         43.80         23.53        20.69 o                         
   9  19   3        132.70         97.14        29.23 o                         
  10  19   3          1.28         12.25        21.84 o                         
  11  19   3          1.61          1.71        21.80 o                         
 -12  20   3         51.98         71.18        27.20 o                         
 -11  20   3        143.47        136.29        29.94 o                         
 -10  20   3         61.97         71.92        26.50 o                         
  -9  20   3         32.99         15.16        23.15 o                         
  -8  20   3        175.62        132.59        26.88 o                         
  -7  20   3         42.67         21.26        20.72 o                         
  -6  20   3         38.21         32.28        16.31 o                         
  -5  20   3        103.87        155.28        19.53 o                         
  -4  20   3        992.05        979.44        31.61 o                         
  -3  20   3        788.66        825.30        26.93 o                         
  -2  20   3         68.52         42.95        11.99 o                         
  -1  20   3         19.53          7.41        12.26 o                         
   0  20   3        285.84        364.16        23.59 o                         
   1  20   3       1066.40       1036.69        37.23 o                         
   2  20   3        119.34         66.72        20.54 o                         
   3  20   3        250.43        238.76        25.60 o                         
   4  20   3         56.13         70.59        20.87 o                         
   5  20   3          4.42          0.00        18.63 o                         
   6  20   3          8.06          0.00        18.36 o                         
   7  20   3         38.36         29.13        20.23 o                         
   8  20   3          1.34         15.74        20.30 o                         
   9  20   3         68.71         47.55        22.64 o                         
  10  20   3         83.25         71.14        25.24 o                         
  11  20   3          0.12          0.00        22.52 o                         
 -11  21   3          7.50         15.55        25.26 o                         
 -10  21   3          9.76         27.29        25.56 o                         
  -9  21   3          0.72          4.58        24.95 o                         
  -8  21   3          0.39          0.00        31.05 o                         
  -7  21   3          1.80          8.22        21.01 o                         
  -6  21   3         97.69         67.12        23.15 o                         
  -5  21   3        125.34        127.00        16.13 o                         
  -4  21   3        176.36        214.69        28.08 o                         
  -3  21   3         28.16         22.70        13.23 o                         
  -2  21   3        112.93        103.32        13.87 o                         
  -1  21   3        119.90        131.01        18.09 o                         
   0  21   3        584.27        575.09        28.18 o                         
   1  21   3         16.04         18.61        15.69 o                         
   2  21   3       1550.50       1599.40       101.16 o                         
   3  21   3        361.41        338.33        28.95 o                         
   4  21   3         83.24         84.59        20.65 o                         
   5  21   3         63.08         44.57        20.76 o                         
   6  21   3         87.20         64.44        21.94 o                         
   7  21   3         61.06         75.47        23.33 o                         
   8  21   3        104.95        104.94        25.36 o                         
   9  21   3          0.17          0.00        23.97 o                         
  10  21   3          0.11         10.72        22.87 o                         
 -10  22   3          6.18         23.60        24.09 o                         
  -9  22   3          7.90          0.00        31.41 o                         
  -8  22   3         68.22         38.54        25.31 o                         
  -7  22   3         25.22         49.70        29.34 o                         
  -6  22   3         85.89        154.12        26.88 o                         
  -5  22   3        132.48        179.11        19.58 o                         
  -4  22   3        479.49        465.14        23.05 o                         
  -3  22   3        113.77        129.06        15.82 o                         
  -2  22   3          0.23          0.00        13.37 o                         
  -1  22   3        159.00        171.21        18.22 o                         
   0  22   3         31.79         51.42        16.85 o                         
   1  22   3         77.34        100.68        18.09 o                         
   2  22   3        117.07         67.02        21.43 o                         
   3  22   3          9.57         12.87        19.73 o                         
   4  22   3        100.72         35.07        20.69 o                         
   5  22   3         48.51         40.17        33.91 o                         
   6  22   3         91.09        130.51        25.14 o                         
   7  22   3          0.36          0.00        20.08 o                         
   8  22   3        244.75        293.50        31.86 o                         
   9  22   3          0.28          9.47        22.19 o                         
 -10  23   3          9.31         16.80        26.05 o                         
  -9  23   3          5.25         27.56        25.16 o                         
  -8  23   3          1.41          0.00        21.68 o                         
  -7  23   3          9.87         29.92        22.27 o                         
  -6  23   3         16.42         10.57        25.40 o                         
  -5  23   3         77.14          2.01        16.95 o                         
  -4  23   3          2.04          8.44        13.18 o                         
  -3  23   3          0.13          0.00        14.98 o                         
  -2  23   3          5.26          0.00        15.44 o                         
  -1  23   3         74.28         71.35        18.45 o                         
   0  23   3         63.29         54.80        20.04 o                         
   1  23   3          2.23          0.00        15.30 o                         
   2  23   3          7.06         18.47        19.87 o                         
   3  23   3          1.84          8.11        19.73 o                         
   4  23   3         21.46          0.00        19.92 o                         
   5  23   3         68.01         80.53        30.54 o                         
   6  23   3         14.28         15.13        20.69 o                         
   7  23   3          0.33         16.91        23.00 o                         
   8  23   3         63.83         79.88        32.48 o                         
  -9  24   3         21.11         69.94        32.20 o                         
  -8  24   3          0.08          0.00        23.15 o                         
  -7  24   3          7.79          0.00        22.00 o                         
  -6  24   3         66.81        138.64        30.77 o                         
  -5  24   3         11.16         14.11        18.63 o                         
  -4  24   3          8.47          0.00        16.98 o                         
  -3  24   3         11.95         15.74        23.97 o                         
  -2  24   3         30.41         32.82        17.49 o                         
  -1  24   3         40.41         61.10        18.84 o                         
   0  24   3         15.67         15.65        18.88 o                         
   1  24   3         17.58          0.00        17.75 o                         
   2  24   3        103.63        103.02        23.52 o                         
   3  24   3          1.05          0.00        18.49 o                         
   4  24   3         59.82         45.93        22.83 o                         
   5  24   3         48.51         71.32        24.08 o                         
   6  24   3         24.94          0.00        21.21 o                         
   7  24   3         35.35          8.10        24.55 o                         
   8  24   3         25.72         17.04        24.66 o                         
  -8  25   3          4.23         14.03        32.90 o                         
  -7  25   3         37.32         17.18        24.45 o                         
  -6  25   3         17.48         26.71        23.46 o                         
  -5  25   3          0.36          0.00        19.54 o                         
  -4  25   3         50.90         36.45        25.78 o                         
  -3  25   3         36.62         40.02        22.07 o                         
  -2  25   3         48.72          6.42        17.25 o                         
  -1  25   3          0.36          0.00        16.44 o                         
   0  25   3        173.33        104.79        23.84 o                         
   1  25   3          6.18          0.00        42.53 o                         
   2  25   3         67.12         86.29        26.88 o                         
   3  25   3          2.97          8.34        21.19 o                         
   4  25   3         38.77         38.84        22.19 o                         
   5  25   3         41.75         42.05        23.22 o                         
   6  25   3         11.83         15.71        29.81 o                         
  -6  26   3          6.81          0.00        29.97 o                         
  -5  26   3          7.17          0.00        24.22 o                         
  -4  26   3          0.10          0.00        42.53 o                         
  -3  26   3         23.96         46.58        25.78 o                         
  -2  26   3          0.46          5.21        19.94 o                         
  -1  26   3          1.55          5.72        18.96 o                         
   0  26   3          5.79         37.76        22.31 o                         
   1  26   3         41.10          4.05        28.64 o                         
   2  26   3          0.14          0.00        25.30 o                         
   3  26   3          4.77          0.00        26.56 o                         
   4  26   3          0.89          0.00        25.59 o                         
   5  26   3          4.28          0.00        25.87 o                         
  -5  27   3          0.52         12.36        27.09 o                         
  -4  27   3         35.87          0.00        34.43 o                         
  -3  27   3          0.78         18.23        25.77 o                         
  -2  27   3          0.08          6.43        20.78 o                         
  -1  27   3         49.06        119.67        30.12 o                         
   0  27   3          1.51          5.57        24.46 o                         
   1  27   3         96.62         90.34        32.84 o                         
   2  27   3         20.02          0.00        27.09 o                         
   3  27   3          9.97         54.49        31.11 o                         
   4  27   3          0.19          4.91        67.03 o                         
  -2  28   3         68.79         69.43        29.97 o                         
  -1  28   3          3.66         20.25        29.97 o                         
   0  28   3         33.76         10.99        29.97 o                         
   1  28   3          0.24         40.50        32.40 o                         
 -17   0   4        204.33        232.27        42.69 o                         
 -16   0   4         11.48          0.00        26.20 o                         
 -15   0   4        447.26        431.37        68.86 o                         
 -14   0   4         19.39         35.28        27.41 o                         
 -13   0   4       2837.25       2725.33        89.70 o                         
 -12   0   4          9.54          0.00        22.31 o                         
 -11   0   4        488.77        444.00        23.85 o                         
 -10   0   4        158.66        183.30        15.13 o                         
  -9   0   4          7.54          0.00        10.54 o                         
  -8   0   4        501.36        421.43        21.59 o                         
  -7   0   4        702.80        591.11        23.96 o                         
  -6   0   4        336.15        391.18        25.23 o                         
  -5   0   4        403.47        403.27        20.17 o                         
  -4   0   4        210.72        195.53        13.64 o                         
  -3   0   4       5451.52       5683.45       133.03 o                         
  -2   0   4     110123.70     111897.93      2476.95 o                         
  -1   0   4       1520.12       1670.40        81.09 o                         
   0   0   4     444106.84     511050.81     20641.34 o                         
   1   0   4      11275.09      10527.14       440.33 o                         
   2   0   4      23487.14      23150.48       669.37 o                         
   4   0   4      21940.33      21679.37       894.12 o                         
   5   0   4      34054.28      35548.86      1457.49 o                         
   6   0   4       1352.37       1195.25        85.09 o                         
   7   0   4         11.45         24.30        32.40 o                         
   8   0   4        193.21        201.65        17.93 o                         
   9   0   4        604.44        683.18        42.69 o                         
  10   0   4        594.71        582.24        54.68 o                         
  11   0   4       1151.14       1157.67        66.84 o                         
  12   0   4         17.06          7.67        26.20 o                         
  13   0   4         43.93         52.65        40.50 o                         
  14   0   4         40.44         16.39        27.59 o                         
  15   0   4         72.12         93.15        44.55 o                         
 -17   1   4          2.49          0.00        23.15 o                         
 -16   1   4         49.65         73.53        20.23 o                         
 -15   1   4          2.55         11.60        16.37 o                         
 -14   1   4         79.83         63.78        17.82 o                         
 -13   1   4         92.88         70.66        17.68 o                         
 -12   1   4        157.48        128.54        16.61 o                         
 -11   1   4          2.03          0.00         8.94 o                         
 -10   1   4        446.77        475.34        16.02 o                         
  -9   1   4         69.41         60.41         9.16 o                         
  -8   1   4         37.33         21.06         8.01 o                         
  -7   1   4        210.84        170.30        10.36 o                         
  -6   1   4         58.13         51.48         7.10 o                         
  -5   1   4        165.63        161.02         9.15 o                         
  -4   1   4        192.35        192.39        21.43 o                         
  -3   1   4     121048.34     120404.36      1886.87 o                         
  -2   1   4      20596.74      19700.04       288.56 o                         
  -1   1   4        214.47        213.29        28.36 o                         
   0   1   4      25742.04      25513.40       735.22 o                         
   1   1   4        710.87        599.75        54.70 o                         
   2   1   4       9133.97       8382.51       177.99 o                         
   3   1   4         65.93         58.63        13.87 o                         
   4   1   4       7259.55       7348.13       225.40 o                         
   5   1   4        714.84        739.66        44.33 o                         
   6   1   4       3741.64       3510.70       124.69 o                         
   7   1   4          2.09          0.00        25.07 o                         
   8   1   4       2018.51       2227.10        44.79 o                         
   9   1   4        450.07        445.21        24.06 o                         
  10   1   4          5.94         10.80        16.91 o                         
  11   1   4        275.43        209.08        22.40 o                         
  12   1   4        116.35        107.22        21.43 o                         
  13   1   4         10.92         15.49        21.05 o                         
  14   1   4          0.02          3.50        24.95 o                         
  15   1   4          7.30         16.20        25.78 o                         
 -17   2   4         95.61        105.51        28.06 o                         
 -16   2   4        240.54        262.80        27.13 o                         
 -15   2   4         10.34          1.54        19.29 o                         
 -14   2   4        574.98        545.58        30.62 o                         
 -13   2   4        232.07        196.31        21.28 o                         
 -12   2   4          0.83          2.25        14.07 o                         
 -11   2   4        104.35         83.84        16.56 o                         
 -10   2   4        457.93        486.11        17.22 o                         
  -9   2   4       2266.12       2389.84        42.54 o                         
  -8   2   4        721.92        712.65        20.78 o                         
  -7   2   4        178.01        196.33        13.58 o                         
  -6   2   4        630.93        613.74        16.87 o                         
  -5   2   4        119.95        113.54         7.68 o                         
  -4   2   4        395.71        362.39        12.18 o                         
  -3   2   4        359.40        339.54         9.95 o                         
  -1   2   4       6908.54       6419.78       194.15 o                         
   0   2   4       6616.14       6081.89       274.51 o                         
   1   2   4        502.44        642.15        25.52 o                         
   2   2   4       5573.57       5321.55       115.69 o                         
   3   2   4       1963.73       1942.41        56.73 o                         
   4   2   4        298.63        219.30        28.35 o                         
   5   2   4        593.68        698.16       149.88 o                         
   6   2   4       1860.15       1745.16        73.02 o                         
   7   2   4        900.55        940.72        29.27 o                         
   8   2   4        948.41       1021.91        26.20 o                         
   9   2   4        205.84        237.17        30.47 o                         
  10   2   4         15.80          0.00        15.87 o                         
  11   2   4          2.58          0.00        17.02 o                         
  12   2   4          5.56         28.39        18.20 o                         
  13   2   4         21.77         23.31        22.00 o                         
  14   2   4        143.97        181.39        29.64 o                         
  15   2   4          0.71          0.00        23.73 o                         
 -17   3   4          5.01          0.00        19.88 o                         
 -16   3   4         42.49         32.58        21.07 o                         
 -15   3   4         65.23         57.14        18.78 o                         
 -14   3   4         58.05         62.91        18.45 o                         
 -13   3   4        675.75        625.67        49.61 o                         
 -12   3   4          1.73          0.00        15.97 o                         
 -11   3   4        866.91        779.16        28.99 o                         
 -10   3   4        835.27        929.65        24.23 o                         
  -9   3   4         12.09         12.53         7.96 o                         
  -8   3   4        324.45        331.61        14.30 o                         
  -7   3   4       1026.52       1049.77        68.49 o                         
  -6   3   4        807.28       1024.04        23.19 o                         
  -5   3   4          3.02         18.78         5.81 o                         
  -4   3   4       2603.87       2611.24        79.93 o                         
  -3   3   4        478.41        437.59        27.75 o                         
  -2   3   4      31787.88      31267.10       455.88 o                         
  -1   3   4       8430.26       7954.49       188.35 o                         
   0   3   4      14896.69      14279.00       417.38 o                         
   1   3   4          2.88          3.12         6.22 o                         
   2   3   4       7149.71       7336.50       182.14 o                         
   3   3   4         59.96         68.68        11.22 o                         
   4   3   4        381.65        385.42        34.43 o                         
   5   3   4       8360.00       8726.19       268.36 o                         
   6   3   4        238.17        268.89        16.63 o                         
   7   3   4       5384.34       5512.62       119.97 o                         
   8   3   4        519.60        495.71        18.38 o                         
   9   3   4          2.25         13.92        13.29 o                         
  10   3   4          4.13          0.00        16.66 o                         
  11   3   4         17.80          0.00        16.52 o                         
  12   3   4         16.05          0.00        17.57 o                         
  13   3   4        104.41        131.43        40.52 o                         
  14   3   4         82.54        112.69        26.88 o                         
  15   3   4          2.09          0.00        24.09 o                         
 -16   4   4        331.71        343.81        38.00 o                         
 -15   4   4         12.44         24.80        19.85 o                         
 -14   4   4          9.01          7.70        15.98 o                         
 -13   4   4        526.38        515.76        28.87 o                         
 -12   4   4          6.63          0.00        15.08 o                         
 -11   4   4        114.10        130.76        17.22 o                         
 -10   4   4          6.86         12.69         9.12 o                         
  -9   4   4         72.98         95.28        10.07 o                         
  -8   4   4          3.27          0.00         6.89 o                         
  -7   4   4       1225.43       1065.29        23.35 o                         
  -6   4   4       2180.82       2358.09        43.03 o                         
  -5   4   4        690.70        672.13        19.35 o                         
  -4   4   4        416.12        404.62        12.10 o                         
  -3   4   4        468.80        390.38        22.34 o                         
  -2   4   4       2887.40       2888.92        73.16 o                         
  -1   4   4      48978.45      48022.93      1104.45 o                         
   0   4   4       2363.52       2556.59        54.68 o                         
   1   4   4       2499.55       2366.35        98.01 o                         
   2   4   4        619.06        778.61        38.97 o                         
   3   4   4         38.43         35.29        15.00 o                         
   4   4   4         67.31         99.03        24.30 o                         
   5   4   4       4572.39       5052.65       164.43 o                         
   6   4   4       4859.05       5153.80       110.92 o                         
   7   4   4        760.97        757.60        20.11 o                         
   8   4   4       1998.23       1992.03        40.74 o                         
   9   4   4       1055.99       1085.21        33.23 o                         
  10   4   4        121.63        162.24        17.74 o                         
  11   4   4        307.79        374.52        22.88 o                         
  12   4   4        198.71        176.48        21.12 o                         
  13   4   4          6.14          0.00        21.24 o                         
  14   4   4         47.83         27.05        24.51 o                         
  15   4   4         38.86         63.87        42.22 o                         
 -16   5   4         15.33         34.97        29.23 o                         
 -15   5   4         58.87         33.58        22.80 o                         
 -14   5   4        231.82        251.65        23.95 o                         
 -13   5   4          4.00          1.29        14.59 o                         
 -12   5   4        409.68        384.05        25.04 o                         
 -11   5   4         59.84         45.49        15.32 o                         
 -10   5   4          1.51          0.00         8.50 o                         
  -9   5   4         62.11         76.08         9.97 o                         
  -8   5   4        103.84         90.60         9.24 o                         
  -7   5   4       1741.59       1775.72        33.21 o                         
  -6   5   4       1757.18       1748.90        31.95 o                         
  -5   5   4          0.31          0.00         5.30 o                         
  -4   5   4       2211.67       2210.26        36.28 o                         
  -3   5   4       4485.00       4271.23        62.67 o                         
  -2   5   4      10412.87      10126.65       163.34 o                         
  -1   5   4        159.87        169.80        13.24 o                         
   0   5   4      10810.26      10999.68       221.99 o                         
   1   5   4       2741.50       2571.07        51.65 o                         
   2   5   4        752.64        795.41        25.09 o                         
   3   5   4       1485.44       1324.37        40.36 o                         
   4   5   4        371.87        314.90        12.46 o                         
   5   5   4       2505.11       2811.37        63.87 o                         
   6   5   4       3212.36       3385.34        77.13 o                         
   7   5   4       1281.93       1296.38        37.81 o                         
   8   5   4       1466.97       1597.84        40.15 o                         
   9   5   4       2567.82       2553.47        59.18 o                         
  10   5   4       1188.33       1104.03        36.10 o                         
  11   5   4        103.02         80.52        18.20 o                         
  12   5   4        203.58        172.33        22.00 o                         
  13   5   4         59.43         81.37        20.47 o                         
  14   5   4          0.23          6.30        20.30 o                         
  15   5   4        116.08        175.36        49.45 o                         
 -16   6   4         85.52        104.54        26.31 o                         
 -15   6   4          9.20         46.70        25.69 o                         
 -14   6   4        136.12        182.34        43.26 o                         
 -13   6   4        177.98        158.19        19.37 o                         
 -12   6   4          0.41          0.00        14.16 o                         
 -11   6   4          8.78         33.01        14.14 o                         
 -10   6   4        276.11        280.44        24.74 o                         
  -9   6   4          8.59          4.40         8.07 o                         
  -8   6   4        690.50        658.66        18.93 o                         
  -7   6   4        196.12        171.16        10.53 o                         
  -6   6   4       3103.65       3025.23        49.22 o                         
  -5   6   4       4388.27       4261.80        65.29 o                         
  -4   6   4          4.32          1.16         4.86 o                         
  -3   6   4        912.01        772.41        16.63 o                         
  -2   6   4       3371.86       3127.62        46.61 o                         
  -1   6   4      22828.45      22216.21       325.27 o                         
   0   6   4      27394.43      28028.28       500.22 o                         
   1   6   4        249.36        168.65        23.46 o                         
   2   6   4       7879.00       7862.01       143.88 o                         
   3   6   4       1935.24       1910.55        51.66 o                         
   4   6   4        122.90        114.64         9.62 o                         
   5   6   4         37.42         47.13         9.62 o                         
   6   6   4         29.64         20.07         8.28 o                         
   7   6   4       2868.76       2972.87        51.64 o                         
   8   6   4        258.38        284.89        18.77 o                         
   9   6   4        217.36        267.50        26.35 o                         
  10   6   4        222.40        229.12        22.58 o                         
  11   6   4         23.31          0.00        19.53 o                         
  12   6   4         41.26         72.41        21.05 o                         
  13   6   4          7.04         11.32        18.20 o                         
  14   6   4         48.04         54.66        23.97 o                         
  15   6   4         77.79        143.55        26.77 o                         
 -16   7   4          2.38          0.00        20.25 o                         
 -15   7   4          7.23          0.00        27.48 o                         
 -14   7   4         28.21          0.00        17.38 o                         
 -13   7   4          1.34         16.49        18.20 o                         
 -12   7   4        555.10        503.95        27.32 o                         
 -11   7   4         46.02         41.43        15.07 o                         
 -10   7   4       1886.24       1744.96        38.00 o                         
  -9   7   4         12.61          0.00         8.64 o                         
  -8   7   4        161.02        131.34        10.70 o                         
  -7   7   4       1567.15       1578.73        30.86 o                         
  -6   7   4         41.02         65.79         8.50 o                         
  -5   7   4        787.00        983.12        38.92 o                         
  -4   7   4        272.24        278.26        10.05 o                         
  -3   7   4        214.77        240.06        12.08 o                         
  -2   7   4       3656.83       3163.42        44.75 o                         
  -1   7   4       1551.44       1677.99        34.27 o                         
   0   7   4        175.50        205.36        16.61 o                         
   1   7   4       1183.91       1223.03        34.43 o                         
   2   7   4          5.06          5.15         9.83 o                         
   3   7   4       1923.56       1976.58        33.88 o                         
   4   7   4       1665.86       1762.52        34.26 o                         
   5   7   4       3092.59       2950.34        49.05 o                         
   6   7   4       2826.50       2881.76        49.58 o                         
   7   7   4       1758.56       1870.31        36.41 o                         
   8   7   4        245.89        218.53        19.83 o                         
   9   7   4       3701.14       3685.89        88.10 o                         
  10   7   4       1279.09       1298.97        49.53 o                         
  11   7   4        308.68        297.06        34.31 o                         
  12   7   4          0.14          0.00        18.71 o                         
  13   7   4        117.82        138.02        23.22 o                         
  14   7   4         29.07          0.00        19.85 o                         
  15   7   4        168.81        207.98        42.68 o                         
 -16   8   4          4.88         20.61        22.34 o                         
 -15   8   4          0.70          0.00        17.89 o                         
 -14   8   4        117.27        104.18        22.96 o                         
 -13   8   4        851.36        810.84        39.93 o                         
 -12   8   4        109.37         92.10        17.56 o                         
 -11   8   4         91.27         86.09        16.06 o                         
 -10   8   4        806.47        775.89        24.08 o                         
  -9   8   4         23.05         21.47         9.38 o                         
  -8   8   4        510.49        460.53        27.18 o                         
  -7   8   4         44.39         69.89         9.28 o                         
  -6   8   4        786.41        757.99        25.99 o                         
  -5   8   4       1760.13       1953.99        32.59 o                         
  -4   8   4        128.17        127.16         8.38 o                         
  -3   8   4          3.37         10.45         4.66 o                         
  -2   8   4        908.45        791.85        20.46 o                         
  -1   8   4         38.78         46.75         4.87 o                         
   0   8   4        537.93        668.98        20.10 o                         
   1   8   4       5817.51       6098.61       127.55 o                         
   2   8   4        216.02        210.68         9.68 o                         
   3   8   4         17.61         14.10         9.22 o                         
   4   8   4       1209.49       1102.75        25.03 o                         
   5   8   4       2360.49       2381.53        38.76 o                         
   6   8   4       3227.07       3432.47        57.98 o                         
   7   8   4        433.35        413.40        15.67 o                         
   8   8   4       4507.32       4386.22       101.32 o                         
   9   8   4        634.07        595.53        29.56 o                         
  10   8   4        559.37        591.53        31.14 o                         
  11   8   4        242.26        282.34        38.83 o                         
  12   8   4          0.32         14.63        18.20 o                         
  13   8   4         63.44         53.12        20.47 o                         
  14   8   4          9.90         55.18        22.27 o                         
 -16   9   4         17.93          0.52        22.48 o                         
 -15   9   4          8.01         40.48        20.94 o                         
 -14   9   4         28.38         39.99        19.11 o                         
 -13   9   4         44.28         44.96        19.06 o                         
 -12   9   4        175.84        185.00        23.94 o                         
 -11   9   4        325.25        306.54        22.20 o                         
 -10   9   4          3.68          2.81        16.30 o                         
  -9   9   4         35.85         35.65         9.96 o                         
  -8   9   4        127.10        135.29        11.11 o                         
  -7   9   4          6.74          1.90         8.60 o                         
  -6   9   4        713.10        840.81        20.88 o                         
  -5   9   4         15.82         17.44         7.27 o                         
  -4   9   4        731.15        801.86        17.96 o                         
  -3   9   4         74.75         84.25         8.34 o                         
  -2   9   4        165.32        211.09        10.56 o                         
  -1   9   4       1071.07       1048.17        33.31 o                         
   0   9   4       8387.04       8543.38       153.10 o                         
   1   9   4        132.04        120.65         7.26 o                         
   2   9   4        905.22        990.75        19.36 o                         
   3   9   4        734.14        742.63        26.15 o                         
   4   9   4         20.44          2.36         8.13 o                         
   5   9   4          0.92          7.92         9.39 o                         
   6   9   4        321.36        372.68        23.86 o                         
   7   9   4          2.43          8.66        12.09 o                         
   8   9   4          3.65          7.14        12.46 o                         
   9   9   4       3061.20       2850.74        74.65 o                         
  10   9   4         84.91         58.21        19.52 o                         
  11   9   4        169.30        150.59        22.58 o                         
  12   9   4          0.66          8.48        18.02 o                         
  13   9   4          0.03         18.74        19.26 o                         
  14   9   4          9.54          0.00        23.95 o                         
 -16  10   4        101.19        115.72        27.48 o                         
 -15  10   4         18.24         39.62        21.91 o                         
 -14  10   4         11.56         29.93        20.90 o                         
 -13  10   4         31.24         45.07        19.92 o                         
 -12  10   4        144.90        142.08        22.17 o                         
 -11  10   4        748.33        673.80        34.39 o                         
 -10  10   4        138.34        160.84        25.51 o                         
  -9  10   4         16.53         20.56        10.30 o                         
  -8  10   4        269.42        262.05        13.93 o                         
  -7  10   4        965.51        996.32        24.22 o                         
  -6  10   4         80.84         58.88         9.24 o                         
  -5  10   4       3129.54       3516.77        53.50 o                         
  -4  10   4         91.82        103.11         9.45 o                         
  -3  10   4        376.78        344.22        12.73 o                         
  -2  10   4       1476.78       1287.31        23.68 o                         
  -1  10   4      12094.08      12120.49       170.97 o                         
   0  10   4          2.60          2.93         5.43 o                         
   1  10   4       7158.66       7688.81       118.61 o                         
   2  10   4       8961.02       9782.91       139.04 o                         
   3  10   4       9080.23       9931.71       177.77 o                         
   4  10   4        723.33        780.05        23.50 o                         
   5  10   4         16.90          0.00        10.14 o                         
   6  10   4       3552.00       3677.25        84.11 o                         
   7  10   4       1013.75        970.22        34.65 o                         
   8  10   4          5.29         17.34        15.20 o                         
   9  10   4       1684.30       1757.35        65.49 o                         
  10  10   4       2157.29       2081.68        76.19 o                         
  11  10   4         22.41          0.00        42.76 o                         
  12  10   4         76.58         73.10        26.20 o                         
  13  10   4         25.02         12.01        24.45 o                         
  14  10   4          1.77         14.28        27.20 o                         
 -15  11   4        138.55         80.63        25.01 o                         
 -14  11   4          1.15          0.00        18.53 o                         
 -13  11   4         32.13          2.51        17.93 o                         
 -12  11   4          7.95          7.75        17.38 o                         
 -11  11   4          0.03          4.92        16.52 o                         
 -10  11   4        700.53        715.95        51.74 o                         
  -9  11   4        458.37        430.53        18.76 o                         
  -8  11   4        104.67         82.52        10.91 o                         
  -7  11   4         67.98         89.54        10.40 o                         
  -6  11   4          8.12          0.00         7.81 o                         
  -5  11   4        154.93        166.78        10.18 o                         
  -4  11   4        235.78        266.53        10.90 o                         
  -3  11   4       4695.91       4568.12        62.80 o                         
  -2  11   4         86.40        101.96        11.91 o                         
  -1  11   4       1134.33       1217.42        51.68 o                         
   0  11   4       1526.64       1456.38        30.44 o                         
   1  11   4        723.51        770.48        35.21 o                         
   2  11   4       3184.63       3310.25        51.91 o                         
   3  11   4         31.88         70.12        12.43 o                         
   4  11   4       3717.07       3926.07        78.31 o                         
   5  11   4        363.23        366.27        17.20 o                         
   6  11   4        247.59        272.64        19.63 o                         
   7  11   4        748.85        686.47        30.01 o                         
   8  11   4         59.27         38.72        17.51 o                         
   9  11   4        601.32        652.07        39.15 o                         
  10  11   4          1.32          0.00        17.51 o                         
  11  11   4        139.20        141.46        27.97 o                         
  12  11   4          8.43         76.27        28.05 o                         
  13  11   4          1.59          1.13        24.09 o                         
  14  11   4        121.76         72.40        31.09 o                         
 -15  12   4         21.19          9.67        20.87 o                         
 -14  12   4        147.76        170.44        26.48 o                         
 -13  12   4         18.04         48.92        20.90 o                         
 -12  12   4        295.79        305.51        27.46 o                         
 -11  12   4        890.90        907.29        39.97 o                         
 -10  12   4        138.84        100.34        20.28 o                         
  -9  12   4         39.57         54.76        11.58 o                         
  -8  12   4        313.52        301.45        15.21 o                         
  -7  12   4         44.76         41.66        10.06 o                         
  -6  12   4       1721.16       1722.81        34.47 o                         
  -5  12   4        541.84        529.51        16.46 o                         
  -4  12   4       2570.43       2299.83        36.49 o                         
  -3  12   4          7.76          9.12         6.17 o                         
  -2  12   4        984.71       1006.09        21.09 o                         
  -1  12   4       7445.83       6958.95       102.89 o                         
   0  12   4        121.28        117.36         9.38 o                         
   1  12   4        227.01        244.35        12.32 o                         
   2  12   4        404.66        412.63        17.69 o                         
   3  12   4       2921.23       3066.88        62.69 o                         
   4  12   4         18.01         29.44        12.03 o                         
   5  12   4        162.88        149.01        16.88 o                         
   6  12   4       2659.37       2573.49        88.91 o                         
   7  12   4        970.46       1030.35        38.15 o                         
   8  12   4         76.29         45.46        21.95 o                         
   9  12   4        147.96        199.36        21.99 o                         
  10  12   4        111.98         71.64        29.81 o                         
  11  12   4        123.41         57.91        20.23 o                         
  12  12   4          8.63         43.12        21.12 o                         
  13  12   4          3.58          9.86        26.50 o                         
  14  12   4          6.21         24.40        29.29 o                         
 -15  13   4          9.76          8.92        20.41 o                         
 -14  13   4          5.40         22.96        29.81 o                         
 -13  13   4        112.69        126.96        24.17 o                         
 -12  13   4        477.76        466.50        32.09 o                         
 -11  13   4         60.29         40.94        20.46 o                         
 -10  13   4         91.05         80.72        19.73 o                         
  -9  13   4         19.26         22.75        13.85 o                         
  -8  13   4        249.98        221.27        16.21 o                         
  -7  13   4        140.86        156.91        12.55 o                         
  -6  13   4        197.43        197.06        12.75 o                         
  -5  13   4       1037.92       1103.30        24.48 o                         
  -4  13   4        472.46        482.82        14.59 o                         
  -3  13   4        182.69        195.15        10.02 o                         
  -2  13   4        260.22        238.24        10.78 o                         
  -1  13   4        544.50        529.66        14.68 o                         
   0  13   4          3.68         15.59         6.47 o                         
   1  13   4        700.78        652.80        21.44 o                         
   2  13   4         12.22          9.49         7.69 o                         
   3  13   4        176.42        181.38        12.85 o                         
   4  13   4         23.63         57.03        14.61 o                         
   5  13   4          2.71          0.00        15.78 o                         
   6  13   4         69.18        111.91        24.71 o                         
   7  13   4        385.10        421.17        26.45 o                         
   8  13   4       1021.17       1068.08        41.35 o                         
   9  13   4          5.67         19.45        18.51 o                         
  10  13   4        469.84        453.36        30.11 o                         
  11  13   4         71.41         73.68        20.83 o                         
  12  13   4         25.77         25.70        19.63 o                         
  13  13   4          9.07         10.54        25.02 o                         
 -14  14   4         36.90         46.96        22.17 o                         
 -13  14   4         24.79         27.72        20.54 o                         
 -12  14   4          4.96          0.00        24.55 o                         
 -11  14   4       1182.03       1187.50        47.06 o                         
 -10  14   4        322.04        300.72        26.27 o                         
  -9  14   4          8.46          4.57        13.56 o                         
  -8  14   4         52.86         38.26        14.05 o                         
  -7  14   4        109.05        109.55        11.64 o                         
  -6  14   4         16.52          1.05        10.62 o                         
  -5  14   4         87.30         83.77         9.39 o                         
  -4  14   4        910.15        885.18        20.67 o                         
  -3  14   4        273.83        288.69        12.26 o                         
  -2  14   4       1804.94       1756.07        33.31 o                         
  -1  14   4       1119.85       1097.39        22.42 o                         
   0  14   4        516.18        538.05        17.16 o                         
   1  14   4         28.72         29.29         9.66 o                         
   2  14   4        371.35        335.98        14.96 o                         
   3  14   4         26.25          5.56        25.14 o                         
   4  14   4         81.55         55.68        17.54 o                         
   5  14   4       1230.03       1183.89        41.20 o                         
   6  14   4        788.78        694.56        37.42 o                         
   7  14   4       2376.35       2395.12        74.86 o                         
   8  14   4         14.89          4.46        17.93 o                         
   9  14   4        306.27        305.44        38.00 o                         
  10  14   4         52.48         88.41        21.34 o                         
  11  14   4          1.45          0.00        19.67 o                         
  12  14   4          0.33         17.14        20.69 o                         
  13  14   4          0.22          0.00        22.21 o                         
 -14  15   4         32.80         63.50        25.51 o                         
 -13  15   4          0.33          8.78        19.87 o                         
 -12  15   4         94.79         88.84        22.23 o                         
 -11  15   4        170.77        220.16        34.08 o                         
 -10  15   4         51.02         46.14        19.73 o                         
  -9  15   4       1261.46       1212.76        46.16 o                         
  -8  15   4       1310.59       1421.27        38.66 o                         
  -7  15   4        122.30         95.82        13.96 o                         
  -6  15   4        165.61        175.18        15.59 o                         
  -5  15   4         35.82         31.86         8.52 o                         
  -4  15   4         20.96         11.85         8.33 o                         
  -3  15   4        858.81        945.50        21.49 o                         
  -2  15   4        542.42        594.07        17.75 o                         
  -1  15   4        460.76        493.42        14.27 o                         
   0  15   4        356.30        378.19        15.89 o                         
   1  15   4        108.48        112.23        15.09 o                         
   2  15   4         11.88         16.00        12.13 o                         
   3  15   4         68.66         52.45        16.01 o                         
   4  15   4        716.08        747.26        32.88 o                         
   5  15   4         84.27         65.37        19.88 o                         
   6  15   4        147.44        149.17        24.55 o                         
   7  15   4        209.50        168.69        21.87 o                         
   8  15   4         53.97         40.22        18.99 o                         
   9  15   4        491.94        487.66        30.96 o                         
  10  15   4         15.74         37.44        20.07 o                         
  11  15   4          0.07          0.00        17.93 o                         
  12  15   4          0.35          0.00        19.18 o                         
  13  15   4        136.48        129.98        27.63 o                         
 -14  16   4         60.29         22.33        38.65 o                         
 -13  16   4          1.83         12.02        22.80 o                         
 -12  16   4         43.11         30.54        23.43 o                         
 -11  16   4        495.45        527.63        33.94 o                         
 -10  16   4          0.95         27.12        22.80 o                         
  -9  16   4        771.75        751.74        36.94 o                         
  -8  16   4         62.83         63.01        15.11 o                         
  -7  16   4         31.65          0.00        12.86 o                         
  -6  16   4         24.53         23.36         9.60 o                         
  -5  16   4        198.39        203.55        12.39 o                         
  -4  16   4         55.95         57.90         9.60 o                         
  -3  16   4          5.00          1.49         8.67 o                         
  -2  16   4        387.28        340.08        15.12 o                         
  -1  16   4        659.90        618.10        17.48 o                         
   0  16   4        436.94        449.03        17.38 o                         
   1  16   4        175.34        188.54        12.19 o                         
   2  16   4        302.70        312.90        32.74 o                         
   3  16   4         82.70        126.35        19.11 o                         
   4  16   4          4.07          0.00        15.13 o                         
   5  16   4          0.29          0.92        17.23 o                         
   6  16   4       1581.28       1515.87        51.67 o                         
   7  16   4          0.94         25.55        18.08 o                         
   8  16   4         62.24         71.69        20.96 o                         
   9  16   4          1.12         16.98        20.23 o                         
  10  16   4         51.90         72.45        21.97 o                         
  11  16   4         63.93         53.05        29.34 o                         
  12  16   4          3.54          0.00        22.05 o                         
 -13  17   4          2.35          0.00        40.09 o                         
 -12  17   4         26.03         22.94        21.43 o                         
 -11  17   4         18.11          5.86        20.08 o                         
 -10  17   4          1.30          0.00        20.46 o                         
  -9  17   4        178.96        144.18        36.36 o                         
  -8  17   4        584.47        639.07        28.27 o                         
  -7  17   4        173.37        150.43        16.94 o                         
  -6  17   4        201.86        192.85        15.02 o                         
  -5  17   4        122.93         83.27        11.92 o                         
  -4  17   4       1375.35       1279.74        28.61 o                         
  -3  17   4          0.07          3.73         9.77 o                         
  -2  17   4       1710.69       1617.74        35.82 o                         
  -1  17   4        258.91        250.85        15.56 o                         
   0  17   4        214.47        245.05        15.05 o                         
   1  17   4         50.18         49.27        11.67 o                         
   2  17   4         34.95         20.10        18.66 o                         
   3  17   4          3.36          8.58        16.62 o                         
   4  17   4          3.98          1.54        17.53 o                         
   5  17   4        182.55        215.16        23.92 o                         
   6  17   4         21.71         10.95        17.23 o                         
   7  17   4          9.01         12.37        17.61 o                         
   8  17   4         62.89         52.01        20.51 o                         
   9  17   4         97.15        146.78        24.66 o                         
  10  17   4        153.85        121.32        24.08 o                         
  11  17   4         16.03         55.64        22.06 o                         
  12  17   4          3.01          0.00        22.23 o                         
 -13  18   4          6.31          0.00        34.41 o                         
 -12  18   4         10.94          0.00        22.77 o                         
 -11  18   4         54.77         33.88        31.16 o                         
 -10  18   4          9.33         14.85        24.50 o                         
  -9  18   4        169.53        211.96        25.60 o                         
  -8  18   4         19.18         41.68        18.63 o                         
  -7  18   4         10.69          0.00        13.58 o                         
  -6  18   4        195.35        211.14        16.18 o                         
  -5  18   4        567.55        522.42        21.64 o                         
  -4  18   4         13.53         41.60        11.66 o                         
  -3  18   4       1656.69       1656.90        35.83 o                         
  -2  18   4         26.96         31.95        11.44 o                         
  -1  18   4         97.19        109.15        14.42 o                         
   0  18   4        160.01        193.56        15.80 o                         
   1  18   4         30.21         42.21        13.60 o                         
   2  18   4         91.75         64.26        19.73 o                         
   3  18   4          2.73          0.00        16.95 o                         
   4  18   4        494.69        458.94        32.16 o                         
   5  18   4        191.70        243.76        24.76 o                         
   6  18   4         39.94         40.87        19.36 o                         
   7  18   4        372.53        316.39        27.59 o                         
   8  18   4         87.67         75.50        21.87 o                         
   9  18   4        271.08        280.38        28.23 o                         
  10  18   4          1.51         10.51        21.27 o                         
  11  18   4         14.48          5.79        22.39 o                         
 -12  19   4          0.00         32.40        25.90 o                         
 -11  19   4         42.78         51.68        24.74 o                         
 -10  19   4          0.01          0.00        19.54 o                         
  -9  19   4         19.12         37.44        22.27 o                         
  -8  19   4         32.09         13.73        19.54 o                         
  -7  19   4         20.27         13.36        15.92 o                         
  -6  19   4          2.89          0.00        14.47 o                         
  -5  19   4       1238.27       1214.10        42.27 o                         
  -4  19   4         34.62         27.56        13.42 o                         
  -3  19   4         13.33          0.00        10.63 o                         
  -2  19   4        127.14        146.34        15.20 o                         
  -1  19   4        308.12        284.89        19.83 o                         
   0  19   4        154.62        148.02        25.30 o                         
   1  19   4        656.53        623.11        30.31 o                         
   2  19   4       1327.85       1306.60        63.15 o                         
   3  19   4        391.85        337.60        27.49 o                         
   4  19   4          7.87         12.51        18.71 o                         
   5  19   4         12.13          0.00        16.08 o                         
   6  19   4          8.33          4.29        18.20 o                         
   7  19   4          7.91         12.44        18.82 o                         
   8  19   4         22.49         27.64        23.00 o                         
   9  19   4        208.25        256.60        29.36 o                         
  10  19   4        124.61        115.10        25.93 o                         
  11  19   4         41.11         97.63        26.48 o                         
 -12  20   4         44.71         56.60        27.97 o                         
 -11  20   4         21.32          1.87        23.73 o                         
 -10  20   4         12.50         16.66        23.15 o                         
  -9  20   4          2.09         34.79        25.21 o                         
  -8  20   4         13.62          0.74        19.77 o                         
  -7  20   4         30.12          0.00        19.88 o                         
  -6  20   4          1.66          0.00        12.71 o                         
  -5  20   4        316.52        323.47        19.96 o                         
  -4  20   4        890.13        919.11        27.89 o                         
  -3  20   4          0.07          0.00        10.46 o                         
  -2  20   4         68.60         26.51        13.11 o                         
  -1  20   4        246.30        267.88        19.30 o                         
   0  20   4        222.34        230.51        20.62 o                         
   1  20   4        497.44        420.53        23.97 o                         
   2  20   4       2101.64       1871.07        60.05 o                         
   3  20   4        921.63        766.47        50.03 o                         
   4  20   4          1.38          0.00        16.95 o                         
   5  20   4          9.95         17.94        19.87 o                         
   6  20   4         11.05          0.00        19.36 o                         
   7  20   4          1.69          0.72        19.00 o                         
   8  20   4         11.68         35.61        21.46 o                         
   9  20   4        119.22        131.83        33.85 o                         
  10  20   4          0.31          0.00        22.64 o                         
 -11  21   4         60.58         75.59        27.20 o                         
 -10  21   4         24.13          5.47        23.46 o                         
  -9  21   4          1.01          0.00        33.38 o                         
  -8  21   4         35.29         19.69        37.10 o                         
  -7  21   4        134.41        113.46        24.45 o                         
  -6  21   4        394.69        372.77        21.47 o                         
  -5  21   4         60.54         25.28        13.38 o                         
  -4  21   4        227.12        225.64        19.32 o                         
  -3  21   4        398.98        375.78        24.76 o                         
  -2  21   4        254.54        274.57        22.15 o                         
  -1  21   4        987.92        895.25        34.12 o                         
   0  21   4          3.61          0.00        18.00 o                         
   1  21   4          2.04          1.14        18.84 o                         
   2  21   4          0.36         17.61        18.96 o                         
   3  21   4         31.37         35.45        19.52 o                         
   4  21   4         28.14         59.01        25.72 o                         
   5  21   4         14.74          7.42        19.33 o                         
   6  21   4          0.73          1.55        29.37 o                         
   7  21   4         81.41         79.40        23.92 o                         
   8  21   4         73.09         63.48        24.66 o                         
   9  21   4         96.41        184.43        28.95 o                         
  10  21   4          0.16          0.00        24.49 o                         
 -10  22   4          2.63          0.00        23.15 o                         
  -9  22   4          5.49          0.00        22.77 o                         
  -8  22   4          0.14         19.19        21.68 o                         
  -7  22   4        318.00        340.39        39.10 o                         
  -6  22   4         40.38         45.85        15.98 o                         
  -5  22   4        203.07        196.06        18.25 o                         
  -4  22   4          0.39          4.80        14.74 o                         
  -3  22   4          4.39          0.00        14.52 o                         
  -2  22   4          1.01          0.00        15.20 o                         
  -1  22   4         18.71          0.00        14.89 o                         
   0  22   4         25.60         37.81        15.76 o                         
   1  22   4          0.99         29.38        20.04 o                         
   2  22   4         92.90        102.61        23.52 o                         
   3  22   4         14.85          0.00        18.69 o                         
   4  22   4         47.34         17.69        21.63 o                         
   5  22   4         21.90          9.95        20.51 o                         
   6  22   4          0.51          0.00        21.27 o                         
   7  22   4         11.41         40.17        21.99 o                         
   8  22   4         41.13         51.21        24.51 o                         
   9  22   4         53.38         27.63        27.48 o                         
 -10  23   4         10.57          0.00        23.46 o                         
  -9  23   4         89.45        149.21        28.49 o                         
  -8  23   4         21.29          0.00        19.97 o                         
  -7  23   4         46.32         52.10        27.56 o                         
  -6  23   4         38.49          8.10        16.98 o                         
  -5  23   4         40.80         39.03        18.84 o                         
  -4  23   4         93.11         70.43        17.56 o                         
  -3  23   4         52.31         37.29        17.38 o                         
  -2  23   4         27.08          0.00        14.68 o                         
  -1  23   4          3.79          0.00        15.44 o                         
   0  23   4        467.99        481.05        39.81 o                         
   1  23   4         31.60         30.78        20.90 o                         
   2  23   4          0.02          0.00        22.80 o                         
   3  23   4          6.61         28.46        22.21 o                         
   4  23   4          0.44          0.00        19.92 o                         
   5  23   4          3.35          0.00        20.08 o                         
   6  23   4          0.46          0.00        33.32 o                         
   7  23   4         41.16         39.21        23.39 o                         
   8  23   4         15.66         13.22        23.74 o                         
  -9  24   4         47.23         60.25        25.91 o                         
  -8  24   4         13.78          0.00        22.00 o                         
  -7  24   4         12.86          4.05        21.24 o                         
  -6  24   4          3.50         15.39        26.96 o                         
  -5  24   4          0.45          0.00        24.45 o                         
  -4  24   4          0.00          0.00        14.91 o                         
  -3  24   4         11.27          0.00        16.44 o                         
  -2  24   4         23.85          0.00        16.44 o                         
  -1  24   4          9.81         31.95        17.89 o                         
   0  24   4         24.65         37.66        34.65 o                         
   1  24   4          0.08          0.00        19.63 o                         
   2  24   4         49.55         47.96        22.21 o                         
   3  24   4          2.06          5.70        20.51 o                         
   4  24   4         25.08         27.71        27.48 o                         
   5  24   4          6.09          0.00        19.88 o                         
   6  24   4          9.27          0.00        21.43 o                         
   7  24   4          4.28         35.95        23.22 o                         
  -8  25   4          2.97         20.25        32.10 o                         
  -7  25   4         49.42         39.09        30.66 o                         
  -6  25   4          0.44          0.00        26.96 o                         
  -5  25   4          0.74          6.63        22.77 o                         
  -4  25   4         20.65         63.56        21.46 o                         
  -3  25   4         13.89          0.00        16.76 o                         
  -2  25   4         15.82          1.73        17.49 o                         
  -1  25   4         24.02         19.44        25.58 o                         
   0  25   4          1.89          0.00        26.33 o                         
   1  25   4         47.93         55.55        50.63 o                         
   2  25   4          1.20          0.00        19.33 o                         
   3  25   4         20.52         27.56        23.26 o                         
   4  25   4          2.46          0.00        21.59 o                         
   5  25   4          0.46          0.00        21.21 o                         
   6  25   4         49.18         46.96        23.92 o                         
  -6  26   4          0.52          0.00        38.48 o                         
  -5  26   4          8.84          7.15        24.22 o                         
  -4  26   4        152.89         74.64        29.97 o                         
  -3  26   4          1.87          5.46        19.07 o                         
  -2  26   4         12.39         19.70        18.84 o                         
  -1  26   4          4.75          0.00        20.78 o                         
   0  26   4         41.73         50.92        29.97 o                         
   1  26   4        171.73        186.08        35.71 o                         
   2  26   4         18.13          1.83        23.79 o                         
   3  26   4         38.35         26.20        33.86 o                         
   4  26   4         19.13          0.00        21.94 o                         
   5  26   4         62.09         49.03        26.43 o                         
  -4  27   4         45.10         76.57        50.63 o                         
  -3  27   4         28.58          8.38        21.75 o                         
  -2  27   4          5.51          0.00        25.30 o                         
  -1  27   4         66.82         83.85        27.03 o                         
   0  27   4          1.54          4.05        23.38 o                         
   1  27   4         14.98          4.05        44.55 o                         
   2  27   4          3.09          0.00        25.30 o                         
   3  27   4          4.32          7.46        25.87 o                         
 -17   1   5        113.57        170.96        41.51 o                         
 -16   1   5         32.18         59.52        21.91 o                         
 -15   1   5        191.38        247.10        28.17 o                         
 -14   1   5         38.59         22.10        18.12 o                         
 -13   1   5         24.58         25.48        15.49 o                         
 -12   1   5         69.42         66.69        12.59 o                         
 -11   1   5         47.09         41.13        12.32 o                         
 -10   1   5       2293.42       2398.94        47.98 o                         
  -9   1   5         79.67        119.34        16.39 o                         
  -8   1   5       1812.11       1704.19        38.16 o                         
  -7   1   5         55.99         61.79        11.32 o                         
  -6   1   5       3585.35       3444.68        63.28 o                         
  -5   1   5          9.72         15.19         5.89 o                         
  -4   1   5       4176.31       3851.35        66.51 o                         
  -3   1   5       4671.41       4247.38        80.47 o                         
  -2   1   5     142575.66     144612.70      2847.70 o                         
  -1   1   5      17490.10      16717.51       488.59 o                         
   0   1   5        224.85        140.48        14.32 o                         
   1   1   5        146.83        180.03        15.56 o                         
   2   1   5      29579.30      30531.28       624.43 o                         
   3   1   5       1760.84       1891.36        49.62 o                         
   4   1   5        766.76        876.40        44.33 o                         
   5   1   5        231.18        182.27        36.45 o                         
   6   1   5        152.61        145.41        27.10 o                         
   7   1   5        946.23        879.33        54.20 o                         
   8   1   5        453.56        509.80        31.15 o                         
   9   1   5       4747.31       4642.66       107.37 o                         
  10   1   5        706.27        734.39        33.86 o                         
  11   1   5          0.60          0.00        15.51 o                         
  12   1   5         95.20         83.52        23.38 o                         
  13   1   5         73.48        116.17        24.45 o                         
  14   1   5          1.30          0.00        25.87 o                         
  15   1   5          7.64          0.00        27.09 o                         
 -17   2   5         11.32          9.84        23.15 o                         
 -16   2   5        100.13         97.22        24.40 o                         
 -15   2   5         23.09          2.06        16.41 o                         
 -14   2   5         94.03         58.08        17.32 o                         
 -13   2   5         27.91         13.31        14.66 o                         
 -12   2   5        179.20        147.01        16.48 o                         
 -11   2   5         47.60         51.79        13.02 o                         
 -10   2   5        253.60        302.10        16.84 o                         
  -9   2   5        307.10        352.68        15.91 o                         
  -8   2   5        117.31        141.91        10.89 o                         
  -7   2   5         93.76         74.45         8.56 o                         
  -6   2   5          4.37          0.00         6.82 o                         
  -5   2   5        183.42        207.93        18.11 o                         
  -4   2   5      13388.90      13988.79       224.56 o                         
  -3   2   5      18659.20      17882.43       284.28 o                         
  -2   2   5        435.11        410.75        18.13 o                         
  -1   2   5        903.54        961.05       129.67 o                         
   0   2   5       3248.48       3045.23       141.99 o                         
   1   2   5        838.89        771.42        35.73 o                         
   2   2   5        235.68        242.07        17.05 o                         
   3   2   5        206.82        209.89        14.37 o                         
   4   2   5       3425.69       3707.83       124.50 o                         
   5   2   5       1938.70       2114.89        82.95 o                         
   6   2   5        486.95        496.66        36.91 o                         
   7   2   5        291.99        281.06        32.84 o                         
   8   2   5        510.49        467.72        21.25 o                         
   9   2   5         15.56         27.98        15.87 o                         
  10   2   5        143.49        113.65        19.14 o                         
  11   2   5         38.40         14.85        22.80 o                         
  12   2   5          5.00         26.92        17.89 o                         
  13   2   5        102.64        126.49        25.91 o                         
  14   2   5         27.29          4.75        31.67 o                         
  15   2   5         80.13         93.35        38.48 o                         
 -17   3   5         12.41          0.00        22.00 o                         
 -16   3   5          0.13          0.16        19.11 o                         
 -15   3   5          1.30         41.57        18.12 o                         
 -14   3   5         96.90         47.04        16.85 o                         
 -13   3   5         51.83         52.48        16.96 o                         
 -12   3   5          2.98          5.33        14.01 o                         
 -11   3   5         54.18         56.05        14.19 o                         
 -10   3   5        109.43        117.63        14.37 o                         
  -9   3   5        929.14        901.78        23.23 o                         
  -8   3   5        188.63        154.66        11.02 o                         
  -7   3   5      10823.56      10951.04       168.62 o                         
  -6   3   5         73.74         50.88         7.46 o                         
  -5   3   5       2891.33       2956.59        69.20 o                         
  -4   3   5        112.12        124.51        10.33 o                         
  -3   3   5       1051.12       1111.83        24.43 o                         
  -2   3   5       5009.96       4681.36       117.58 o                         
  -1   3   5       1179.62       1033.78        65.04 o                         
   0   3   5        456.71        456.22        44.56 o                         
   1   3   5        946.03        958.58        39.71 o                         
   2   3   5        302.34        320.53        18.42 o                         
   3   3   5       1232.48       1281.69        37.48 o                         
   4   3   5       2125.06       2065.86        78.46 o                         
   5   3   5        568.39        483.31        48.61 o                         
   6   3   5       3962.10       3781.56       133.10 o                         
   7   3   5         18.43         52.28        36.19 o                         
   8   3   5       2294.07       2247.85        57.52 o                         
   9   3   5        105.07         70.33        16.22 o                         
  10   3   5        103.31         67.38        18.32 o                         
  11   3   5          0.12          0.29        16.34 o                         
  12   3   5        238.77        239.24        41.11 o                         
  13   3   5         17.56         44.63        22.27 o                         
  14   3   5         10.40         10.05        30.05 o                         
  15   3   5         21.24         46.33        27.72 o                         
 -17   4   5          9.27         22.83        22.14 o                         
 -16   4   5          2.09          0.00        19.54 o                         
 -15   4   5         90.97         50.93        20.83 o                         
 -14   4   5          0.37          0.00        14.89 o                         
 -13   4   5         10.35          4.08        14.89 o                         
 -12   4   5        530.98        610.93        29.20 o                         
 -11   4   5         19.99          0.00        14.79 o                         
 -10   4   5         21.65         19.43         9.46 o                         
  -9   4   5        396.36        462.41        23.79 o                         
  -8   4   5        190.78        203.95        15.44 o                         
  -7   4   5       1185.40       1313.16        28.99 o                         
  -6   4   5        632.41        658.96        18.22 o                         
  -5   4   5       1083.61       1103.08        23.79 o                         
  -4   4   5         36.97         68.79         6.18 o                         
  -3   4   5        786.58        725.13        16.54 o                         
  -2   4   5        514.29        526.68        25.12 o                         
  -1   4   5       4804.45       4612.96       203.22 o                         
   0   4   5         67.24         42.53        11.46 o                         
   1   4   5       1237.02       1386.29        50.72 o                         
   2   4   5         33.07         42.27        12.95 o                         
   3   4   5       3309.77       3334.50        89.43 o                         
   4   4   5         42.07         27.68        16.48 o                         
   5   4   5        881.11        806.06        45.57 o                         
   6   4   5         12.74         28.93        19.44 o                         
   7   4   5        695.56        730.92        26.59 o                         
   8   4   5        273.15        284.41        14.10 o                         
   9   4   5         43.14         30.44        16.00 o                         
  10   4   5        482.25        441.52        26.86 o                         
  11   4   5         35.44         34.40        19.24 o                         
  12   4   5         23.36          0.00        26.60 o                         
  13   4   5         11.38          7.96        22.00 o                         
  14   4   5         83.89         94.88        68.33 o                         
  15   4   5         23.24          0.00        35.88 o                         
 -16   5   5         13.37          0.00        19.95 o                         
 -15   5   5        108.75         94.27        22.41 o                         
 -14   5   5          0.91         10.08        19.66 o                         
 -13   5   5        450.26        493.60        27.54 o                         
 -12   5   5        568.03        598.16        29.41 o                         
 -11   5   5        421.62        423.19        21.16 o                         
 -10   5   5        164.51        125.69        12.63 o                         
  -9   5   5       2749.22       2658.44        47.42 o                         
  -8   5   5         81.84         74.72         9.53 o                         
  -7   5   5       3790.32       3479.75        61.07 o                         
  -6   5   5       2269.49       2211.20        41.48 o                         
  -5   5   5        839.27        700.14        18.41 o                         
  -4   5   5        234.09        242.29         9.05 o                         
  -3   5   5      10097.73       9171.02       138.77 o                         
  -2   5   5         18.97         16.97         6.56 o                         
  -1   5   5      10783.29       9912.71       236.82 o                         
   0   5   5       1934.86       1744.79        39.88 o                         
   1   5   5        110.42         90.39        12.17 o                         
   2   5   5        305.60        270.68        24.66 o                         
   3   5   5       8989.62       8860.97       217.14 o                         
   4   5   5         71.20         76.95        17.17 o                         
   5   5   5         86.06        101.26        20.25 o                         
   6   5   5         96.05         79.38        15.20 o                         
   7   5   5       1202.02       1198.81        36.91 o                         
   8   5   5        191.46        228.03        17.51 o                         
   9   5   5          0.68          0.00        15.59 o                         
  10   5   5         80.50        108.15        18.86 o                         
  11   5   5          4.71         28.63        19.54 o                         
  12   5   5          0.05          0.00        19.77 o                         
  13   5   5          5.87          0.00        18.88 o                         
  14   5   5         33.90         21.50        31.21 o                         
 -16   6   5         56.76         46.00        22.14 o                         
 -15   6   5        126.72        185.79        42.68 o                         
 -14   6   5         63.67         77.08        19.22 o                         
 -13   6   5         14.13          0.00        14.82 o                         
 -12   6   5         12.20         11.34        14.66 o                         
 -11   6   5        876.91        893.10        29.85 o                         
 -10   6   5        264.75        277.29        15.03 o                         
  -9   6   5         55.92         65.69        11.16 o                         
  -8   6   5         46.68         50.76         9.00 o                         
  -7   6   5       4136.00       4138.57        65.60 o                         
  -6   6   5        119.41        116.25         9.51 o                         
  -5   6   5        373.48        393.69        12.53 o                         
  -4   6   5          2.48         18.44         5.03 o                         
  -3   6   5       4294.46       4426.23        69.35 o                         
  -2   6   5        150.07        190.35         8.02 o                         
  -1   6   5       1097.42       1221.56        31.94 o                         
   0   6   5         13.32         16.34         6.87 o                         
   1   6   5        897.64        962.97        24.44 o                         
   2   6   5        164.65        163.84         8.36 o                         
   3   6   5         75.94         66.95         8.73 o                         
   4   6   5        535.51        563.31        25.14 o                         
   5   6   5        305.96        288.59        14.37 o                         
   6   6   5        387.94        428.77        19.67 o                         
   7   6   5         78.37         76.71        11.81 o                         
   8   6   5        816.44        738.66        30.75 o                         
   9   6   5        294.87        270.26        42.36 o                         
  10   6   5         70.02        102.69        22.50 o                         
  11   6   5          0.23          0.00        21.21 o                         
  12   6   5         13.06          0.00        19.03 o                         
  13   6   5        150.57        134.73        26.88 o                         
  14   6   5         56.17         96.96        27.72 o                         
 -16   7   5         13.51         23.62        20.87 o                         
 -15   7   5          0.40          0.00        19.88 o                         
 -14   7   5        117.29        166.96        32.15 o                         
 -13   7   5        482.86        584.67        46.85 o                         
 -12   7   5        145.55        157.59        23.93 o                         
 -11   7   5        143.87        155.80        22.06 o                         
 -10   7   5        407.31        447.44        26.20 o                         
  -9   7   5          8.45          0.00         8.47 o                         
  -8   7   5       6365.12       6528.97        99.20 o                         
  -7   7   5         24.94         16.49         7.57 o                         
  -6   7   5       3571.08       3966.72        62.59 o                         
  -5   7   5        181.67        179.89         8.87 o                         
  -4   7   5        944.37       1009.84        20.67 o                         
  -3   7   5       1178.37       1166.50        21.37 o                         
  -2   7   5         47.66         40.54         7.20 o                         
  -1   7   5       3541.48       3191.15        56.11 o                         
   0   7   5      12765.73      12378.97       226.58 o                         
   1   7   5       3415.43       3190.66        64.38 o                         
   2   7   5       9645.28       9707.93       179.95 o                         
   3   7   5       1299.03       1320.24        34.50 o                         
   4   7   5         11.25         11.56         8.00 o                         
   5   7   5       3520.17       3744.94        83.73 o                         
   6   7   5         48.35         42.59         9.59 o                         
   7   7   5         37.01         27.79        12.68 o                         
   8   7   5        271.02        228.35        16.54 o                         
   9   7   5        408.15        422.98        24.33 o                         
  10   7   5        506.20        556.49        36.04 o                         
  11   7   5         81.86         69.86        27.92 o                         
  12   7   5         24.16          0.00        21.24 o                         
  13   7   5          3.36          0.00        20.82 o                         
  14   7   5         26.99          0.00        23.73 o                         
 -16   8   5         19.07          5.35        21.58 o                         
 -15   8   5         79.04         56.63        21.59 o                         
 -14   8   5         29.02         25.42        19.49 o                         
 -13   8   5         83.78         73.72        22.80 o                         
 -12   8   5          0.16          1.10        13.74 o                         
 -11   8   5       2214.29       2111.40        48.97 o                         
 -10   8   5         71.51         66.42        12.64 o                         
  -9   8   5         19.99          6.87         9.36 o                         
  -8   8   5         29.49         11.40         9.16 o                         
  -7   8   5       2153.23       2123.43        39.40 o                         
  -6   8   5       3226.15       3182.86        52.51 o                         
  -5   8   5       2573.89       2870.40        44.32 o                         
  -4   8   5        106.86        114.48         8.17 o                         
  -3   8   5         70.37         61.87         6.13 o                         
  -2   8   5        664.46        554.81        16.58 o                         
  -1   8   5       5690.65       5874.38        93.11 o                         
   0   8   5       4541.07       4707.60        81.77 o                         
   1   8   5       1378.04       1448.14        30.97 o                         
   2   8   5       3124.77       3422.01        76.42 o                         
   3   8   5       2560.21       2636.55        49.45 o                         
   4   8   5        254.88        307.58        17.21 o                         
   5   8   5        422.35        467.18        14.95 o                         
   6   8   5       2418.13       2590.91        45.01 o                         
   7   8   5         69.16         55.47        11.97 o                         
   8   8   5       2448.48       2473.31        63.55 o                         
   9   8   5        925.26        883.68        36.50 o                         
  10   8   5         30.90         32.46        17.62 o                         
  11   8   5        262.78        264.91        29.82 o                         
  12   8   5         18.07          3.68        22.00 o                         
  13   8   5         42.01         60.37        25.26 o                         
  14   8   5          3.91          3.32        39.92 o                         
 -16   9   5         57.00         33.05        23.26 o                         
 -15   9   5          0.93          0.00        19.49 o                         
 -14   9   5        150.85        153.61        25.01 o                         
 -13   9   5        188.31        154.13        23.24 o                         
 -12   9   5        156.98        192.78        23.52 o                         
 -11   9   5        378.91        378.06        20.50 o                         
 -10   9   5        209.66        210.60        15.81 o                         
  -9   9   5        383.35        341.77        15.79 o                         
  -8   9   5       3153.77       3202.23        54.95 o                         
  -7   9   5        509.45        536.48        17.58 o                         
  -6   9   5       1795.30       1873.95        35.12 o                         
  -5   9   5         53.38         46.03         7.46 o                         
  -4   9   5         53.87         88.06        10.06 o                         
  -3   9   5        446.99        389.00        13.70 o                         
  -2   9   5       4992.78       4723.50        75.19 o                         
  -1   9   5       7968.80       7851.26       106.11 o                         
   0   9   5       1314.89       1377.97        28.71 o                         
   1   9   5        414.72        435.09        13.94 o                         
   2   9   5       3625.04       3531.71        62.87 o                         
   3   9   5        447.44        539.41        24.37 o                         
   4   9   5        126.94        114.54        14.24 o                         
   5   9   5        366.19        373.16        19.38 o                         
   6   9   5         39.48         42.29         9.33 o                         
   7   9   5         63.14         47.30        15.23 o                         
   8   9   5       1044.01       1209.84        46.37 o                         
   9   9   5       1524.75       1532.87        59.06 o                         
  10   9   5        178.70        201.63        22.87 o                         
  11   9   5          1.67          0.00        30.40 o                         
  12   9   5          0.35          0.00        17.93 o                         
  13   9   5         66.38         80.92        23.22 o                         
  14   9   5         24.57         15.08        30.40 o                         
 -16  10   5         93.75        125.65        27.25 o                         
 -15  10   5         32.06         54.29        27.48 o                         
 -14  10   5          0.58          0.00        18.96 o                         
 -13  10   5         10.26          7.54        18.84 o                         
 -12  10   5        547.54        527.83        31.60 o                         
 -11  10   5          2.16          0.00        13.37 o                         
 -10  10   5         22.40          6.93        11.05 o                         
  -9  10   5         20.37          4.41         9.75 o                         
  -8  10   5        173.75        202.77        13.53 o                         
  -7  10   5         10.39          0.00         8.64 o                         
  -6  10   5          5.31         13.04         7.95 o                         
  -5  10   5        481.62        493.35        15.40 o                         
  -4  10   5       1410.09       1415.44        26.05 o                         
  -3  10   5       1100.34       1056.83        28.78 o                         
  -2  10   5       1735.08       1792.60        32.15 o                         
  -1  10   5       1475.39       1559.56        28.20 o                         
   0  10   5       2312.38       2340.89        39.33 o                         
   1  10   5          2.14          4.91         6.46 o                         
   2  10   5         40.31         30.59         6.73 o                         
   3  10   5       2098.46       2160.08        41.76 o                         
   4  10   5       1030.41       1167.26        33.68 o                         
   5  10   5        689.50        697.11        28.13 o                         
   6  10   5         15.21          0.00        19.04 o                         
   7  10   5        949.44        990.33        38.59 o                         
   8  10   5         31.48         24.42        40.92 o                         
   9  10   5        106.88        104.45        27.48 o                         
  10  10   5        885.58        970.31        41.07 o                         
  11  10   5         17.29         49.09        19.14 o                         
  12  10   5          0.16         22.03        24.74 o                         
  13  10   5         12.13         11.26        24.45 o                         
  14  10   5         38.99        119.77        32.39 o                         
 -15  11   5          0.06         30.46        22.34 o                         
 -14  11   5        105.25         85.35        23.00 o                         
 -13  11   5        417.14        386.10        30.68 o                         
 -12  11   5         93.37         69.42        20.28 o                         
 -11  11   5         23.63         32.70        17.79 o                         
 -10  11   5        995.89        987.47        29.12 o                         
  -9  11   5        189.25        188.20        13.74 o                         
  -8  11   5         97.23        110.31        13.10 o                         
  -7  11   5        141.92        127.07        11.59 o                         
  -6  11   5          0.04          0.00         7.06 o                         
  -5  11   5       1227.00       1306.59        25.97 o                         
  -4  11   5        183.88        186.69         9.86 o                         
  -3  11   5          0.60          0.69         5.81 o                         
  -2  11   5        212.36        230.32        11.62 o                         
  -1  11   5       1242.03       1081.35        26.80 o                         
   0  11   5         22.64         17.43         7.30 o                         
   1  11   5       3608.51       3871.84        63.65 o                         
   2  11   5        220.91        235.62        11.55 o                         
   3  11   5        408.31        408.13        16.40 o                         
   4  11   5         85.71         96.32        10.85 o                         
   5  11   5         16.69          0.00        11.66 o                         
   6  11   5         16.75          0.00        12.12 o                         
   7  11   5        105.01        101.19        23.73 o                         
   8  11   5        340.05        294.57        29.95 o                         
   9  11   5        598.40        662.91        71.28 o                         
  10  11   5       1553.38       1652.15        80.99 o                         
  11  11   5         22.15          0.00        25.72 o                         
  12  11   5         18.74          0.00        32.80 o                         
  13  11   5          0.36         31.67        27.54 o                         
 -15  12   5          9.22         24.88        21.17 o                         
 -14  12   5        100.28         89.27        23.30 o                         
 -13  12   5         59.52         59.96        25.14 o                         
 -12  12   5        172.87        170.83        24.17 o                         
 -11  12   5        116.97        111.32        20.04 o                         
 -10  12   5        461.46        425.52        25.54 o                         
  -9  12   5         45.02         62.88        12.72 o                         
  -8  12   5         13.62         13.59        10.63 o                         
  -7  12   5         78.70         80.89        10.91 o                         
  -6  12   5       1454.46       1470.85        29.16 o                         
  -5  12   5        694.26        746.94        19.26 o                         
  -4  12   5       1503.55       1358.33        27.98 o                         
  -3  12   5       2905.41       3017.60        44.57 o                         
  -2  12   5       6359.60       6015.60        90.67 o                         
  -1  12   5       1028.07        990.99        20.04 o                         
   0  12   5         85.26         81.25         9.45 o                         
   1  12   5        589.25        585.38        18.18 o                         
   2  12   5        207.15        240.25        11.87 o                         
   3  12   5        103.01         99.87        15.71 o                         
   4  12   5        445.59        449.96        22.84 o                         
   5  12   5       1529.29       1546.61        51.46 o                         
   6  12   5         93.97         76.07        16.42 o                         
   7  12   5          3.65          0.00        17.54 o                         
   8  12   5       1008.86        937.49        47.79 o                         
   9  12   5         36.99         41.26        24.09 o                         
  10  12   5         12.45          0.00        21.68 o                         
  11  12   5          0.10          0.00        23.73 o                         
  12  12   5         84.32        112.06        28.65 o                         
  13  12   5         31.08         34.97        34.97 o                         
 -15  13   5          0.14         22.23        24.45 o                         
 -14  13   5         34.65         54.59        22.39 o                         
 -13  13   5        104.64         90.60        23.52 o                         
 -12  13   5        146.79        137.92        23.74 o                         
 -11  13   5        105.34         64.17        20.71 o                         
 -10  13   5        402.56        449.53        24.37 o                         
  -9  13   5         51.60         44.23        14.68 o                         
  -8  13   5        112.83         97.01        13.39 o                         
  -7  13   5         17.10         20.47         9.63 o                         
  -6  13   5        771.01        724.57        20.20 o                         
  -5  13   5       1206.16       1217.37        26.03 o                         
  -4  13   5       3583.83       3634.02        53.13 o                         
  -3  13   5        933.91        903.64        19.78 o                         
  -2  13   5        869.14        831.63        21.32 o                         
  -1  13   5       1277.58       1176.41        23.34 o                         
   0  13   5        963.21       1051.06        41.07 o                         
   1  13   5          0.39          0.00         7.25 o                         
   2  13   5          0.29         10.37         8.19 o                         
   3  13   5         36.98         46.85        15.78 o                         
   4  13   5         71.39         76.48        15.92 o                         
   5  13   5          0.06          0.00        13.95 o                         
   6  13   5        146.99        157.35        18.64 o                         
   7  13   5         64.91         86.70        18.64 o                         
   8  13   5          3.44          5.48        17.23 o                         
   9  13   5       1826.29       1768.88        69.00 o                         
  10  13   5        105.09         83.91        27.20 o                         
  11  13   5         44.36         67.45        27.35 o                         
  12  13   5          8.23          0.00        24.45 o                         
  13  13   5         38.10          0.89        35.11 o                         
 -14  14   5         17.27         34.90        24.09 o                         
 -13  14   5          0.03          0.00        19.16 o                         
 -12  14   5          0.14         23.46        19.80 o                         
 -11  14   5        171.47        233.91        33.03 o                         
 -10  14   5       2332.13       2385.03       109.95 o                         
  -9  14   5          0.21         28.40        14.24 o                         
  -8  14   5        109.54        138.29        13.48 o                         
  -7  14   5        377.97        380.10        16.97 o                         
  -6  14   5        167.10        159.18        12.09 o                         
  -5  14   5       1366.75       1350.02        26.90 o                         
  -4  14   5        232.74        220.73        11.39 o                         
  -3  14   5        266.87        298.69        11.75 o                         
  -2  14   5        245.89        243.56        12.15 o                         
  -1  14   5        722.14        756.43        19.44 o                         
   0  14   5        163.30        165.51        12.41 o                         
   1  14   5          7.38         11.64        10.34 o                         
   2  14   5         20.65         20.59        12.93 o                         
   3  14   5        236.72        270.21        20.51 o                         
   4  14   5         68.07         64.92        14.90 o                         
   5  14   5          4.60         17.82        16.18 o                         
   6  14   5        152.25        153.75        19.81 o                         
   7  14   5        262.09        248.64        23.33 o                         
   8  14   5          0.50         13.01        17.23 o                         
   9  14   5        363.42        348.47        34.84 o                         
  10  14   5         61.51         95.02        34.88 o                         
  11  14   5          2.30          0.00        25.59 o                         
  12  14   5         16.32         34.16        49.23 o                         
  13  14   5         20.73         79.13        31.64 o                         
 -14  15   5          8.22         23.11        25.00 o                         
 -13  15   5         95.84         60.92        24.75 o                         
 -12  15   5         86.97         56.45        26.96 o                         
 -11  15   5         55.46          0.00        23.69 o                         
 -10  15   5          0.17         13.60        17.93 o                         
  -9  15   5        570.23        513.02        23.74 o                         
  -8  15   5         19.79          0.00        12.86 o                         
  -7  15   5        100.60        112.84        17.22 o                         
  -6  15   5         66.22         70.61        10.36 o                         
  -5  15   5          2.62          0.00         8.14 o                         
  -4  15   5        593.24        611.86        17.27 o                         
  -3  15   5         81.34         81.49         9.59 o                         
  -2  15   5        433.16        393.63        16.91 o                         
  -1  15   5         39.20         25.05         9.26 o                         
   0  15   5        355.85        403.15        15.93 o                         
   1  15   5        184.38        184.10        14.65 o                         
   2  15   5        113.10        129.46        29.81 o                         
   3  15   5        234.11        227.63        20.98 o                         
   4  15   5         49.53         48.28        15.50 o                         
   5  15   5        187.86        160.08        20.69 o                         
   6  15   5         25.37          4.39        16.95 o                         
   7  15   5         39.46         31.73        22.80 o                         
   8  15   5        268.57        297.82        25.82 o                         
   9  15   5        207.14        201.27        24.08 o                         
  10  15   5         17.93         32.52        19.36 o                         
  11  15   5          6.72         43.24        27.20 o                         
  12  15   5        114.58         96.13        32.71 o                         
 -14  16   5          3.61          0.00        23.11 o                         
 -13  16   5         13.61         46.76        24.87 o                         
 -12  16   5         26.60         29.46        22.80 o                         
 -11  16   5          2.23         22.70        25.20 o                         
 -10  16   5        208.17        259.95        35.66 o                         
  -9  16   5         44.69         28.17        20.23 o                         
  -8  16   5          0.82          0.00        12.96 o                         
  -7  16   5         26.19         33.87        13.23 o                         
  -6  16   5        170.41        164.40        12.14 o                         
  -5  16   5          7.91         11.57         8.64 o                         
  -4  16   5        625.91        648.01        19.22 o                         
  -3  16   5        361.88        340.93        14.04 o                         
  -2  16   5       2072.31       2109.19        51.97 o                         
  -1  16   5        255.19        266.97        17.22 o                         
   0  16   5        419.93        451.01        18.08 o                         
   1  16   5        187.60        196.07        16.77 o                         
   2  16   5        402.16        397.94        30.10 o                         
   3  16   5        421.87        416.26        27.79 o                         
   4  16   5        308.87        391.85        26.26 o                         
   5  16   5          5.26          1.07        16.95 o                         
   6  16   5          0.89          0.00        16.76 o                         
   7  16   5        109.21         62.99        18.99 o                         
   8  16   5         85.34         97.53        21.34 o                         
   9  16   5        109.23         76.32        21.21 o                         
  10  16   5         18.21         23.22        19.81 o                         
  11  16   5        239.85        331.37        31.50 o                         
  12  16   5         70.23         52.65        30.75 o                         
 -13  17   5          4.08         25.71        24.09 o                         
 -12  17   5         15.27          0.00        22.77 o                         
 -11  17   5         50.12         60.10        24.74 o                         
 -10  17   5        155.75        212.84        27.97 o                         
  -9  17   5        385.44        390.74        27.08 o                         
  -8  17   5        287.17        288.51        22.18 o                         
  -7  17   5        128.05        145.40        17.72 o                         
  -6  17   5         23.77          0.00        11.99 o                         
  -5  17   5        256.12        289.07        14.95 o                         
  -4  17   5        104.26        107.13        11.31 o                         
  -3  17   5        408.01        379.40        16.35 o                         
  -2  17   5        524.50        487.62        21.42 o                         
  -1  17   5         84.87        143.32        15.40 o                         
   0  17   5         70.14         63.65        11.75 o                         
   1  17   5         54.01         27.25        18.12 o                         
   2  17   5        315.70        278.97        24.22 o                         
   3  17   5          0.28          0.00        16.98 o                         
   4  17   5        605.39        498.73        29.60 o                         
   5  17   5        769.73        766.52        36.36 o                         
   6  17   5          6.40          0.00        18.91 o                         
   7  17   5        118.15        104.60        21.46 o                         
   8  17   5         12.20          6.76        19.87 o                         
   9  17   5         30.11         23.76        19.73 o                         
  10  17   5          3.76         35.23        21.63 o                         
  11  17   5          0.02         27.49        21.21 o                         
 -13  18   5          0.22          0.00        25.31 o                         
 -12  18   5         63.69         47.29        34.06 o                         
 -11  18   5         63.35         60.87        30.58 o                         
 -10  18   5         44.60         22.90        22.00 o                         
  -9  18   5         17.78          4.73        20.37 o                         
  -8  18   5         91.01         63.77        16.46 o                         
  -7  18   5        393.33        405.73        38.01 o                         
  -6  18   5        321.69        326.43        18.64 o                         
  -5  18   5        867.88        806.77        26.12 o                         
  -4  18   5         10.51          1.64        10.29 o                         
  -3  18   5        647.76        639.68        23.70 o                         
  -2  18   5         66.58         48.76        13.53 o                         
  -1  18   5       1220.38       1209.68        34.11 o                         
   0  18   5         84.61        110.43        15.70 o                         
   1  18   5        132.11        172.87        32.37 o                         
   2  18   5        587.70        571.12        31.80 o                         
   3  18   5        191.71        211.55        24.55 o                         
   4  18   5         35.61         37.93        20.89 o                         
   5  18   5        168.43        180.96        23.52 o                         
   6  18   5         21.37         24.84        24.55 o                         
   7  18   5          0.18          0.00        16.98 o                         
   8  18   5        186.89        192.73        34.49 o                         
   9  18   5         33.72         46.02        22.30 o                         
  10  18   5         36.80         33.21        23.38 o                         
  11  18   5          1.36          0.00        22.77 o                         
 -12  19   5         25.91         19.93        24.74 o                         
 -11  19   5         26.20         31.36        23.15 o                         
 -10  19   5         61.39         50.47        23.73 o                         
  -9  19   5        103.53         46.63        31.99 o                         
  -8  19   5        110.09        111.69        19.31 o                         
  -7  19   5        222.41        257.50        31.01 o                         
  -6  19   5          2.39          0.00        12.86 o                         
  -5  19   5          2.99          0.00        12.63 o                         
  -4  19   5        400.83        333.68        17.26 o                         
  -3  19   5          7.19         11.78        12.49 o                         
  -2  19   5        774.14        865.73        29.45 o                         
  -1  19   5       1606.30       1366.22        37.35 o                         
   0  19   5       1108.81        958.63        33.16 o                         
   1  19   5        146.63        177.38        24.06 o                         
   2  19   5        665.61        669.46        34.14 o                         
   3  19   5         14.87         29.64        18.36 o                         
   4  19   5        143.84        200.62        23.94 o                         
   5  19   5        460.69        432.80        30.36 o                         
   6  19   5          0.00          0.00        20.08 o                         
   7  19   5          1.32          3.99        20.44 o                         
   8  19   5          5.87         13.82        20.98 o                         
   9  19   5         95.06         46.82        25.14 o                         
  10  19   5          2.23          0.00        21.63 o                         
 -12  20   5         15.03         32.50        27.71 o                         
 -11  20   5          0.29         18.20        23.11 o                         
 -10  20   5        261.30        246.84        31.11 o                         
  -9  20   5          1.10          3.02        19.54 o                         
  -8  20   5          8.79          0.00        19.54 o                         
  -7  20   5         19.07          0.00        14.59 o                         
  -6  20   5         37.05         46.73        14.12 o                         
  -5  20   5        384.60        372.29        20.74 o                         
  -4  20   5        141.80        115.88        16.99 o                         
  -3  20   5         52.42         63.95        13.87 o                         
  -2  20   5        158.38        163.97        15.76 o                         
  -1  20   5       1186.97       1167.81        39.00 o                         
   0  20   5         58.70         66.55        21.19 o                         
   1  20   5        873.84        864.98        39.41 o                         
   2  20   5         43.99         47.67        20.04 o                         
   3  20   5         54.88         39.36        39.17 o                         
   4  20   5          2.85          0.00        16.76 o                         
   5  20   5         63.72         73.08        31.57 o                         
   6  20   5         19.74          0.14        19.73 o                         
   7  20   5         12.31         24.40        26.33 o                         
   8  20   5         44.99        101.39        24.57 o                         
   9  20   5         39.81         28.62        26.81 o                         
  10  20   5        135.59        181.16        28.89 o                         
 -11  21   5         14.93         29.80        42.34 o                         
 -10  21   5          7.62          0.77        23.46 o                         
  -9  21   5         13.38         36.44        29.60 o                         
  -8  21   5         95.69         54.40        24.41 o                         
  -7  21   5         15.21          0.00        16.55 o                         
  -6  21   5          3.66         17.68        13.73 o                         
  -5  21   5         54.18         63.55        17.35 o                         
  -4  21   5       1127.85       1143.69        36.24 o                         
  -3  21   5         10.35         10.73        13.55 o                         
  -2  21   5         91.51        103.53        16.34 o                         
  -1  21   5         30.04         28.23        15.27 o                         
   0  21   5       2352.54       2371.25        69.81 o                         
   1  21   5        225.95        221.03        39.75 o                         
   2  21   5          0.19         16.99        18.49 o                         
   3  21   5         20.93         24.63        20.30 o                         
   4  21   5         23.31         16.21        18.96 o                         
   5  21   5         29.72         10.16        19.36 o                         
   6  21   5         96.49         64.02        22.64 o                         
   7  21   5         43.30         38.02        22.41 o                         
   8  21   5         35.96         73.51        31.57 o                         
   9  21   5          1.99         17.63        22.83 o                         
 -10  22   5         26.57         30.16        25.00 o                         
  -9  22   5         48.20         52.65        23.73 o                         
  -8  22   5         13.89         44.37        24.86 o                         
  -7  22   5         27.31          0.00        16.73 o                         
  -6  22   5        368.33        387.14        26.18 o                         
  -5  22   5          8.39          0.00        14.89 o                         
  -4  22   5          0.00          0.00        14.74 o                         
  -3  22   5          3.33         14.10        13.78 o                         
  -2  22   5        100.33         94.04        17.31 o                         
  -1  22   5        316.07        359.63        35.66 o                         
   0  22   5          0.47          0.00        18.84 o                         
   1  22   5         31.11         32.95        19.49 o                         
   2  22   5        258.76        280.94        28.36 o                         
   3  22   5         60.59         27.83        20.65 o                         
   4  22   5         15.61          0.00        21.05 o                         
   5  22   5          0.20          0.00        19.36 o                         
   6  22   5          1.90          0.00        19.79 o                         
   7  22   5         13.13          0.00        21.97 o                         
   8  22   5         44.99         25.28        24.29 o                         
  -9  23   5          4.14          0.00        23.73 o                         
  -8  23   5          7.87          0.00        25.30 o                         
  -7  23   5          4.39          0.00        23.92 o                         
  -6  23   5         29.69         12.76        17.79 o                         
  -5  23   5          2.89          0.58        15.49 o                         
  -4  23   5         20.78          9.12        15.23 o                         
  -3  23   5         28.94          0.00        15.82 o                         
  -2  23   5          9.37          0.00        14.43 o                         
  -1  23   5        228.12        280.04        33.32 o                         
   0  23   5         14.23          0.00        23.97 o                         
   1  23   5         13.34          0.00        19.20 o                         
   2  23   5         91.46         87.48        24.06 o                         
   3  23   5         51.07         51.34        22.05 o                         
   4  23   5         33.66         10.53        21.05 o                         
   5  23   5         15.59          0.00        19.66 o                         
   6  23   5         19.55         34.01        23.74 o                         
   7  23   5         61.43         57.01        43.84 o                         
   8  23   5          1.06         19.65        23.74 o                         
  -9  24   5         15.60         11.34        33.70 o                         
  -8  24   5          0.45          3.24        26.96 o                         
  -7  24   5          3.92          1.82        38.48 o                         
  -6  24   5         14.88          3.48        17.79 o                         
  -5  24   5          0.04          0.00        15.49 o                         
  -4  24   5          0.00          7.10        17.49 o                         
  -3  24   5         24.08          4.31        16.76 o                         
  -2  24   5         46.28         64.34        27.58 o                         
  -1  24   5         39.19         58.13        24.67 o                         
   0  24   5         98.97        129.24        24.83 o                         
   1  24   5         98.65         79.40        23.67 o                         
   2  24   5        228.99        286.78        30.68 o                         
   3  24   5          2.34          0.00        20.93 o                         
   4  24   5          9.08         16.36        21.58 o                         
   5  24   5         74.54         94.10        26.48 o                         
   6  24   5          2.58          0.00        21.84 o                         
   7  24   5         61.11        106.05        27.77 o                         
  -7  25   5          6.84          4.24        27.59 o                         
  -6  25   5        153.27        262.26        43.68 o                         
  -5  25   5         18.27          6.26        20.78 o                         
  -4  25   5         14.15          4.93        18.06 o                         
  -3  25   5          0.28          0.00        18.06 o                         
  -2  25   5         59.49         95.58        26.44 o                         
  -1  25   5          1.05          1.84        20.78 o                         
   0  25   5          0.14          0.00        22.00 o                         
   1  25   5          1.13         13.14        20.98 o                         
   2  25   5          6.83         52.21        22.83 o                         
   3  25   5         39.06         16.40        43.84 o                         
   4  25   5          0.15         23.90        24.55 o                         
   5  25   5         19.71         31.12        23.22 o                         
  -6  26   5          0.05          8.10        25.77 o                         
  -5  26   5         10.17         32.61        27.09 o                         
  -4  26   5          0.00          0.00        19.94 o                         
  -3  26   5          0.04          0.00        21.46 o                         
  -2  26   5          6.45          6.38        22.51 o                         
  -1  26   5          2.60         49.79        34.09 o                         
   0  26   5         43.14         32.40        70.88 o                         
   1  26   5         54.41         48.60        36.45 o                         
   2  26   5         50.30         36.65        24.06 o                         
   3  26   5         11.91          1.44        22.77 o                         
   4  26   5         11.21          0.00        35.08 o                         
  -4  27   5          3.94         12.58        27.09 o                         
  -3  27   5          0.04         32.59        29.97 o                         
  -2  27   5          0.16          0.00        22.52 o                         
  -1  27   5         45.38         58.45        27.03 o                         
   0  27   5         12.38         13.97        28.21 o                         
   1  27   5         18.13         42.82        29.16 o                         
   2  27   5         65.21         71.32        32.84 o                         
 -17   0   6         49.98         41.56        32.10 o                         
 -16   0   6        109.41         64.80        40.50 o                         
 -15   0   6          9.57         14.18        25.78 o                         
 -14   0   6        275.58        229.17        36.90 o                         
 -13   0   6         12.00         22.28        22.91 o                         
 -12   0   6       1696.80       1688.66        60.19 o                         
 -11   0   6       1588.12       1534.39        57.87 o                         
 -10   0   6        158.90        152.14        20.79 o                         
  -9   0   6        530.96        512.32        29.39 o                         
  -8   0   6       9704.76       9591.89       228.72 o                         
  -7   0   6          1.24          0.00         9.97 o                         
  -6   0   6       2111.85       1972.17        56.34 o                         
  -5   0   6       1209.99       1260.39        39.72 o                         
  -4   0   6      33346.98      33942.66       758.07 o                         
  -3   0   6       2436.77       2256.83        57.91 o                         
  -2   0   6      97692.14      98592.31      3984.77 o                         
  -1   0   6       2850.48       2652.27       129.77 o                         
   0   0   6       5553.41       5152.36       231.43 o                         
   1   0   6        464.54        465.86        40.51 o                         
   2   0   6       4668.04       4830.30       154.92 o                         
   3   0   6         78.76         62.59        15.56 o                         
   4   0   6        438.05        413.17        44.56 o                         
   5   0   6       7556.64       8514.83       377.44 o                         
   6   0   6       1031.62       1158.64        85.07 o                         
   7   0   6         87.29        121.51        40.50 o                         
   8   0   6       1893.60       1956.99       129.66 o                         
   9   0   6      14766.86      14221.44       415.75 o                         
  10   0   6         60.28         62.03        24.49 o                         
  11   0   6         64.37         14.63        23.92 o                         
  12   0   6          0.39          0.00        24.30 o                         
  13   0   6        236.63        253.27        46.58 o                         
  14   0   6          2.13          0.00        32.40 o                         
 -17   1   6         18.13         47.00        23.35 o                         
 -16   1   6          0.76          0.00        19.54 o                         
 -15   1   6         16.67         37.46        22.80 o                         
 -14   1   6         35.54         28.58        18.06 o                         
 -13   1   6         62.77         67.49        18.06 o                         
 -12   1   6       1010.99        988.26        34.98 o                         
 -11   1   6        844.60        778.12        27.67 o                         
 -10   1   6          1.13          0.00        10.00 o                         
  -9   1   6       1149.42       1148.28        31.26 o                         
  -8   1   6        534.31        516.99        24.76 o                         
  -7   1   6         22.31         14.56         8.21 o                         
  -6   1   6        386.77        372.77        14.26 o                         
  -5   1   6       2594.37       2745.29        51.22 o                         
  -4   1   6       3322.65       3310.11        58.20 o                         
  -3   1   6         39.95         38.06        15.55 o                         
  -2   1   6      32096.17      30615.30       709.19 o                         
  -1   1   6       2774.42       2785.19        94.63 o                         
   0   1   6       1653.27       1712.78        83.09 o                         
   1   1   6         16.40         18.52        12.15 o                         
   2   1   6       2361.18       2394.08        70.13 o                         
   3   1   6        350.60        312.14        18.06 o                         
   4   1   6        990.27       1235.10        45.96 o                         
   5   1   6        181.89        214.28        34.43 o                         
   6   1   6         11.03         58.73        22.91 o                         
   7   1   6          2.01         13.50        42.53 o                         
   8   1   6        115.51         95.18        31.50 o                         
   9   1   6         27.55          0.00        29.79 o                         
  10   1   6         20.71         15.00        16.09 o                         
  11   1   6        151.00        168.46        23.97 o                         
  12   1   6        246.98        245.00        24.53 o                         
  13   1   6         19.35         58.78        25.31 o                         
  14   1   6         39.04         66.08        27.09 o                         
 -17   2   6         14.93          5.88        30.98 o                         
 -16   2   6         90.77        108.99        25.14 o                         
 -15   2   6        122.63        118.55        25.14 o                         
 -14   2   6          8.85         16.75        18.38 o                         
 -13   2   6         14.10          7.89        16.89 o                         
 -12   2   6         83.90         75.68        16.18 o                         
 -11   2   6         44.88         53.90        13.30 o                         
 -10   2   6       1430.10       1441.37        37.02 o                         
  -9   2   6        579.59        600.22        22.00 o                         
  -8   2   6       1825.13       1848.18        41.01 o                         
  -7   2   6        610.64        572.92        28.38 o                         
  -6   2   6        145.69        132.48         9.57 o                         
  -5   2   6        441.56        494.25        15.56 o                         
  -4   2   6      20798.13      20903.44       306.24 o                         
  -3   2   6       6370.36       6010.48       111.20 o                         
  -2   2   6       3539.53       3726.59        95.29 o                         
  -1   2   6        560.34        470.89        27.10 o                         
   0   2   6          2.46          8.10        12.15 o                         
   1   2   6        234.99        216.87        20.05 o                         
   2   2   6       3355.55       3700.18       100.62 o                         
   3   2   6       1562.64       1727.19        48.10 o                         
   4   2   6       2374.66       2489.94        74.00 o                         
   5   2   6         25.31         32.67        21.34 o                         
   6   2   6        220.59        158.76        36.45 o                         
   7   2   6         11.88          4.29        24.22 o                         
   8   2   6        264.67        229.53        36.90 o                         
   9   2   6       1294.75       1294.94        53.01 o                         
  10   2   6       1236.46       1178.92        53.19 o                         
  11   2   6         99.03         88.84        20.39 o                         
  12   2   6        130.47         53.24        33.55 o                         
  13   2   6        124.22        102.98        25.23 o                         
  14   2   6        113.94        125.71        28.65 o                         
 -17   3   6         23.38         26.65        25.56 o                         
 -16   3   6         28.19         17.62        22.80 o                         
 -15   3   6         10.53         37.95        19.85 o                         
 -14   3   6         47.48         47.82        18.06 o                         
 -13   3   6       1142.51       1104.48        42.80 o                         
 -12   3   6         21.84          1.34        12.41 o                         
 -11   3   6        215.92        246.86        15.52 o                         
 -10   3   6       2309.76       2400.22        48.62 o                         
  -9   3   6        114.16         89.99        11.98 o                         
  -8   3   6       1080.36       1071.45        33.22 o                         
  -7   3   6          9.52         19.32         7.93 o                         
  -6   3   6        525.44        491.22        20.23 o                         
  -5   3   6          4.23          2.84         5.89 o                         
  -4   3   6      17461.12      17246.21       253.71 o                         
  -3   3   6        742.20        728.70        20.08 o                         
  -2   3   6       1199.19       1259.63        30.90 o                         
  -1   3   6        855.16        808.00        79.01 o                         
   0   3   6       1752.23       2080.72        75.91 o                         
   1   3   6       1153.22       1180.98       123.59 o                         
   2   3   6         69.71        106.80        13.72 o                         
   3   3   6       3476.09       3673.92        87.57 o                         
   4   3   6        938.98        945.43        43.58 o                         
   5   3   6       1222.07       1236.89        74.95 o                         
   6   3   6        251.52        223.83        29.97 o                         
   7   3   6         13.81         20.25        36.45 o                         
   8   3   6        159.63        144.74        17.40 o                         
   9   3   6         32.00          9.31        20.70 o                         
  10   3   6        562.01        551.23        41.99 o                         
  11   3   6         26.92         26.59        15.87 o                         
  12   3   6        212.48        224.65        27.48 o                         
  13   3   6          1.08          3.54        20.72 o                         
  14   3   6          0.10         11.66        24.74 o                         
 -17   4   6          4.38          0.00        22.77 o                         
 -16   4   6         23.82         13.74        21.68 o                         
 -15   4   6        436.19        411.80        32.53 o                         
 -14   4   6          2.23          6.22        15.14 o                         
 -13   4   6        499.59        442.61        26.73 o                         
 -12   4   6        165.81        166.24        17.16 o                         
 -11   4   6       1988.20       2036.48        41.52 o                         
 -10   4   6        221.49        247.31        14.53 o                         
  -9   4   6       1596.66       1642.15        39.15 o                         
  -8   4   6         23.10         27.92         8.42 o                         
  -7   4   6        220.68        181.28        11.96 o                         
  -6   4   6          1.20         11.77         8.75 o                         
  -5   4   6       1563.56       1695.64        34.84 o                         
  -4   4   6        152.84        128.21         7.19 o                         
  -3   4   6       4736.05       4458.48        77.69 o                         
  -2   4   6        461.28        529.56        33.16 o                         
  -1   4   6          0.63         17.55         6.04 o                         
   0   4   6          0.16          0.00         8.59 o                         
   1   4   6       4007.84       3874.05       105.22 o                         
   2   4   6        647.59        692.42        65.00 o                         
   3   4   6        259.13        253.98        16.76 o                         
   4   4   6       1541.98       1663.40        55.89 o                         
   5   4   6       1059.23       1103.94        55.37 o                         
   6   4   6       1196.68       1404.29        68.04 o                         
   7   4   6        222.12        228.40        40.50 o                         
   8   4   6         37.28         19.29        22.18 o                         
   9   4   6        162.34        191.30        18.60 o                         
  10   4   6        144.46        117.53        18.60 o                         
  11   4   6        178.00        128.90        22.50 o                         
  12   4   6        134.45        142.75        25.00 o                         
  13   4   6          7.02         26.54        23.44 o                         
  14   4   6        256.36        236.73        33.52 o                         
 -16   5   6          0.00         14.55        20.43 o                         
 -15   5   6        142.49        149.10        22.20 o                         
 -14   5   6        253.19        244.19        23.51 o                         
 -13   5   6        305.46        336.75        25.18 o                         
 -12   5   6         67.00         78.62        15.45 o                         
 -11   5   6       1084.15        992.80        29.59 o                         
 -10   5   6        486.12        577.36        19.82 o                         
  -9   5   6        650.09        660.33        20.27 o                         
  -8   5   6         21.54         31.24         9.14 o                         
  -7   5   6         13.30          4.61         7.36 o                         
  -6   5   6         47.53         39.55         7.93 o                         
  -5   5   6        111.35        121.06        11.77 o                         
  -4   5   6       7591.98       7479.62       114.44 o                         
  -3   5   6         42.43         84.67        12.13 o                         
  -2   5   6         24.58         18.52         6.87 o                         
  -1   5   6       1998.20       1764.49        72.92 o                         
   0   5   6         56.41         47.36        11.46 o                         
   1   5   6       3805.87       3964.26       107.55 o                         
   2   5   6      10333.38      10990.27       271.29 o                         
   3   5   6       1036.10       1073.78        74.27 o                         
   4   5   6        151.48        120.55        14.31 o                         
   5   5   6         41.13         44.55        30.38 o                         
   6   5   6         61.99         20.25        20.84 o                         
   7   5   6         87.84         93.80        11.45 o                         
   8   5   6        111.44        113.12        20.82 o                         
   9   5   6       1103.14       1129.50        40.31 o                         
  10   5   6         54.22         79.94        20.13 o                         
  11   5   6         31.82         21.83        22.54 o                         
  12   5   6        178.00        124.71        36.08 o                         
  13   5   6         25.70         10.87        21.44 o                         
  14   5   6          5.52         16.79        23.95 o                         
 -16   6   6          1.26          0.00        19.85 o                         
 -15   6   6         40.72         68.24        21.59 o                         
 -14   6   6         13.52         12.65        16.08 o                         
 -13   6   6        230.73        305.49        24.94 o                         
 -12   6   6        144.25        118.16        16.91 o                         
 -11   6   6        314.26        360.64        19.08 o                         
 -10   6   6       1012.85        922.57        25.76 o                         
  -9   6   6        229.96        194.26        17.21 o                         
  -8   6   6          1.21         19.89         8.41 o                         
  -7   6   6         75.82         79.88        15.52 o                         
  -6   6   6        342.85        395.43        14.74 o                         
  -5   6   6        336.37        301.64        11.59 o                         
  -4   6   6       1159.64       1256.26        25.09 o                         
  -3   6   6      10514.17      10306.10       155.63 o                         
  -2   6   6         57.66         96.70        13.21 o                         
  -1   6   6       3397.34       3101.46        82.08 o                         
   0   6   6        868.60        809.85        21.72 o                         
   1   6   6       3928.95       3867.96        87.29 o                         
   2   6   6        256.50        275.10        48.61 o                         
   3   6   6       1235.61       1226.60        61.83 o                         
   4   6   6          2.29          6.31         9.19 o                         
   5   6   6         60.74         39.88        17.17 o                         
   6   6   6        171.52        162.32        12.65 o                         
   7   6   6       2876.44       2883.65        84.71 o                         
   8   6   6         19.80          5.42        23.54 o                         
   9   6   6        871.48        827.22        39.92 o                         
  10   6   6       1115.23       1007.17        44.86 o                         
  11   6   6        385.16        317.27        31.82 o                         
  12   6   6         10.54         28.80        22.50 o                         
  13   6   6        113.19        165.90        37.19 o                         
  14   6   6         94.94         25.65        26.20 o                         
 -16   7   6          0.40          0.00        21.30 o                         
 -15   7   6         59.49         82.73        22.17 o                         
 -14   7   6        790.44        786.06        40.42 o                         
 -13   7   6        490.51        561.73        31.61 o                         
 -12   7   6        447.59        457.78        22.69 o                         
 -11   7   6       1216.99       1237.22        33.00 o                         
 -10   7   6        481.99        541.12        20.82 o                         
  -9   7   6        484.81        473.31        17.71 o                         
  -8   7   6        945.11        981.69        24.54 o                         
  -7   7   6       1155.87       1369.34        33.69 o                         
  -6   7   6        381.19        384.41        14.52 o                         
  -5   7   6         56.55         58.71         8.61 o                         
  -4   7   6         25.31         21.21         5.49 o                         
  -3   7   6        585.33        533.38        20.90 o                         
  -2   7   6        285.15        307.09        13.29 o                         
  -1   7   6       4567.77       4576.23        99.39 o                         
   0   7   6          9.17          8.01         6.13 o                         
   1   7   6        473.56        410.52        18.25 o                         
   2   7   6        135.70        115.36         8.66 o                         
   3   7   6       2948.83       2965.12        66.06 o                         
   4   7   6        127.33        122.20         8.71 o                         
   5   7   6         90.38         99.13        10.88 o                         
   6   7   6        287.31        280.08        16.78 o                         
   7   7   6         28.38         38.26        17.82 o                         
   8   7   6         47.66         41.26        14.15 o                         
   9   7   6         40.12         59.84        38.92 o                         
  10   7   6        502.66        467.59        31.36 o                         
  11   7   6        128.14        141.06        23.57 o                         
  12   7   6          6.53          0.00        24.11 o                         
  13   7   6         10.56          3.43        23.73 o                         
  14   7   6          8.79         42.72        25.00 o                         
 -16   8   6          8.11          0.00        20.28 o                         
 -15   8   6          1.83         10.20        21.63 o                         
 -14   8   6        304.99        303.11        37.42 o                         
 -13   8   6          0.65          0.00        14.43 o                         
 -12   8   6         56.28         59.47        16.28 o                         
 -11   8   6        582.70        544.61        22.34 o                         
 -10   8   6       1988.11       2027.63        41.27 o                         
  -9   8   6        477.93        499.05        18.61 o                         
  -8   8   6       3811.35       4034.60        66.21 o                         
  -7   8   6         95.78        123.02        10.52 o                         
  -6   8   6        224.55        247.28        11.90 o                         
  -5   8   6        191.53        218.47        10.27 o                         
  -4   8   6        996.29       1184.32        23.19 o                         
  -3   8   6          4.06          3.47         6.04 o                         
  -2   8   6       4142.21       4097.70        72.42 o                         
  -1   8   6         57.26         56.08         9.38 o                         
   0   8   6        475.65        477.16        17.02 o                         
   1   8   6         33.28         27.00        10.67 o                         
   2   8   6         13.58         19.07         9.26 o                         
   3   8   6        568.24        593.95        22.00 o                         
   4   8   6        214.35        226.15        11.79 o                         
   5   8   6        316.63        321.33        17.00 o                         
   6   8   6        327.83        289.30        22.50 o                         
   7   8   6       1182.79       1231.37        38.02 o                         
   8   8   6         14.44         14.22        16.19 o                         
   9   8   6        915.36        862.18        82.91 o                         
  10   8   6        317.48        344.78        34.49 o                         
  11   8   6          4.95          0.00        20.60 o                         
  12   8   6          4.61          0.00        32.83 o                         
  13   8   6         32.69         18.59        33.02 o                         
  14   8   6          7.14          2.22        25.59 o                         
 -16   9   6        111.02        134.07        48.59 o                         
 -15   9   6          4.75         45.72        21.59 o                         
 -14   9   6         91.95         95.72        32.15 o                         
 -13   9   6       1049.08       1026.46        44.83 o                         
 -12   9   6         16.19          1.97        14.41 o                         
 -11   9   6        290.65        248.85        17.96 o                         
 -10   9   6        514.19        505.33        20.11 o                         
  -9   9   6         32.15         37.77        10.52 o                         
  -8   9   6        894.09        897.00        33.88 o                         
  -7   9   6        156.99        148.71        11.21 o                         
  -6   9   6        563.21        577.27        16.50 o                         
  -5   9   6        249.27        253.51        11.10 o                         
  -4   9   6        156.90        162.73        10.05 o                         
  -3   9   6         80.61         57.35         9.10 o                         
  -2   9   6          4.07          9.56         6.58 o                         
  -1   9   6       1351.16       1311.55        26.49 o                         
   0   9   6        122.79         98.16         7.59 o                         
   1   9   6        769.39        810.73        21.98 o                         
   2   9   6       1064.55       1156.00        28.48 o                         
   3   9   6        793.71        797.50        43.42 o                         
   4   9   6         13.66         10.72         8.13 o                         
   5   9   6        165.68        155.46        12.17 o                         
   6   9   6        425.13        380.49        14.45 o                         
   7   9   6          1.22          0.00        13.04 o                         
   8   9   6        718.38        643.36        35.41 o                         
   9   9   6        733.53        662.66        65.49 o                         
  10   9   6          0.03          0.00        23.51 o                         
  11   9   6          2.22          0.00        31.72 o                         
  12   9   6        106.68        124.21        26.11 o                         
  13   9   6          0.25          0.00        24.49 o                         
 -16  10   6        135.53        141.25        31.09 o                         
 -15  10   6          2.73          4.99        19.73 o                         
 -14  10   6         81.14         59.47        21.13 o                         
 -13  10   6         98.57         86.34        21.59 o                         
 -12  10   6        708.04        751.53        38.09 o                         
 -11  10   6        394.50        467.55        22.41 o                         
 -10  10   6         56.10         51.09        12.94 o                         
  -9  10   6        586.38        605.52        20.80 o                         
  -8  10   6       1191.18       1182.87        28.18 o                         
  -7  10   6       1071.49       1152.99        27.60 o                         
  -6  10   6          3.69          0.00         6.83 o                         
  -5  10   6        451.10        500.88        16.33 o                         
  -4  10   6        829.32        924.22        19.31 o                         
  -3  10   6       6058.51       5983.89       102.59 o                         
  -2  10   6       5211.27       5276.69        79.11 o                         
  -1  10   6       1830.69       1613.41        33.94 o                         
   0  10   6       1356.17       1377.57        28.81 o                         
   1  10   6       2019.02       2148.44        39.03 o                         
   2  10   6        928.43        916.13        36.84 o                         
   3  10   6       1304.92       1374.26        29.96 o                         
   4  10   6        807.54        892.44        21.34 o                         
   5  10   6         25.74         20.57         9.93 o                         
   6  10   6       2097.83       2057.78        54.07 o                         
   7  10   6        354.81        363.83        22.07 o                         
   8  10   6         63.49         78.45        18.12 o                         
   9  10   6        125.64        106.29        19.67 o                         
  10  10   6         99.34        150.73        25.21 o                         
  11  10   6         25.23         49.38        30.73 o                         
  12  10   6          0.75         35.72        23.79 o                         
  13  10   6          0.57          0.00        51.09 o                         
 -15  11   6          0.36          0.00        22.00 o                         
 -14  11   6         71.40         64.71        21.84 o                         
 -13  11   6        278.11        294.40        28.75 o                         
 -12  11   6        398.70        424.07        36.25 o                         
 -11  11   6        174.19        183.69        18.89 o                         
 -10  11   6        694.74        740.52        25.63 o                         
  -9  11   6        463.60        528.72        19.66 o                         
  -8  11   6         11.72         15.11         9.82 o                         
  -7  11   6         95.81         83.86        13.09 o                         
  -6  11   6       1334.76       1386.54        27.96 o                         
  -5  11   6          0.94          0.00         6.48 o                         
  -4  11   6       1843.99       1960.49        33.22 o                         
  -3  11   6          1.28          0.47         6.64 o                         
  -2  11   6       5073.06       5352.59        80.98 o                         
  -1  11   6       1065.56       1093.75        25.11 o                         
   0  11   6         87.00         79.57         8.60 o                         
   1  11   6        285.61        352.26        14.17 o                         
   2  11   6         70.71         72.66        10.87 o                         
   3  11   6         70.97         51.11        12.31 o                         
   4  11   6         15.74         30.10        12.77 o                         
   5  11   6        132.55         83.67        19.77 o                         
   6  11   6         49.09         32.47        19.54 o                         
   7  11   6        417.95        431.75        32.40 o                         
   8  11   6        278.47        212.38        28.62 o                         
   9  11   6         65.77         82.65        19.26 o                         
  10  11   6        215.73        228.60        29.94 o                         
  11  11   6         88.26         74.64        26.20 o                         
  12  11   6          3.97          0.00        29.97 o                         
  13  11   6         14.62         55.80        36.71 o                         
 -15  12   6          9.62          0.00        25.78 o                         
 -14  12   6          7.47          8.23        29.56 o                         
 -13  12   6         18.40         51.69        23.97 o                         
 -12  12   6          1.87          0.00        17.11 o                         
 -11  12   6        532.05        516.14        39.46 o                         
 -10  12   6        136.35        143.37        15.18 o                         
  -9  12   6        316.62        294.92        16.29 o                         
  -8  12   6         33.86         50.61        13.20 o                         
  -7  12   6        130.06        108.99        11.75 o                         
  -6  12   6        619.41        644.23        18.70 o                         
  -5  12   6          2.55          0.00         7.06 o                         
  -4  12   6        746.25        790.81        18.31 o                         
  -3  12   6       2262.11       2183.46        39.04 o                         
  -2  12   6         44.08         57.58         8.42 o                         
  -1  12   6        799.79        721.13        25.04 o                         
   0  12   6        221.19        253.60        14.74 o                         
   1  12   6         82.99        100.09        10.26 o                         
   2  12   6         61.15         81.63        12.08 o                         
   3  12   6        149.09        130.65        10.05 o                         
   4  12   6        614.44        622.91        44.76 o                         
   5  12   6         63.44         35.29        20.60 o                         
   6  12   6        319.08        313.39        30.20 o                         
   7  12   6       2176.01       2139.76        73.44 o                         
   8  12   6        609.88        666.82        41.65 o                         
   9  12   6         44.17          2.18        22.00 o                         
  10  12   6        417.54        401.79        35.14 o                         
  11  12   6          1.00          0.00        24.74 o                         
  12  12   6         74.13         96.08        28.92 o                         
  13  12   6         13.33          0.00        26.44 o                         
 -15  13   6          5.52          0.95        24.09 o                         
 -14  13   6          2.49          0.00        21.28 o                         
 -13  13   6         31.64         73.39        30.66 o                         
 -12  13   6        124.10        118.66        22.80 o                         
 -11  13   6        260.93        271.68        26.03 o                         
 -10  13   6        497.32        511.63        23.84 o                         
  -9  13   6        214.79        235.73        24.61 o                         
  -8  13   6        189.68        194.58        14.38 o                         
  -7  13   6        235.19        244.65        17.64 o                         
  -6  13   6          0.05          0.00         7.95 o                         
  -5  13   6        429.39        436.99        14.98 o                         
  -4  13   6         68.82         70.35        11.11 o                         
  -3  13   6       1219.70       1314.61        26.56 o                         
  -2  13   6        914.50        871.51        22.25 o                         
  -1  13   6          3.21          4.14         9.46 o                         
   0  13   6          0.42          0.00         7.41 o                         
   1  13   6        353.34        357.41        17.20 o                         
   2  13   6         24.70          3.43        10.31 o                         
   3  13   6         47.88         19.70        14.03 o                         
   4  13   6        150.22        161.57        16.75 o                         
   5  13   6         87.00         98.77        16.31 o                         
   6  13   6          0.01          0.00        20.72 o                         
   7  13   6        223.45        206.79        31.56 o                         
   8  13   6        417.79        368.95        35.41 o                         
   9  13   6         53.47         39.41        24.45 o                         
  10  13   6          0.11          0.00        23.73 o                         
  11  13   6          4.68         10.41        26.50 o                         
  12  13   6         16.57         39.18        27.28 o                         
 -14  14   6          0.91          0.00        44.43 o                         
 -13  14   6         96.40        104.65        27.20 o                         
 -12  14   6         35.86         83.37        25.16 o                         
 -11  14   6         22.70         12.56        20.37 o                         
 -10  14   6         52.07         32.68        16.16 o                         
  -9  14   6        336.06        374.33        21.67 o                         
  -8  14   6         25.31         36.22        11.50 o                         
  -7  14   6         24.84         14.92        10.13 o                         
  -6  14   6        311.44        328.16        14.73 o                         
  -5  14   6        200.24        221.79        12.33 o                         
  -4  14   6        265.32        306.32        12.70 o                         
  -3  14   6        723.69        716.48        21.63 o                         
  -2  14   6        366.15        429.98        15.69 o                         
  -1  14   6         56.82         79.28         7.97 o                         
   0  14   6        543.31        509.87        22.02 o                         
   1  14   6        306.56        356.21        22.61 o                         
   2  14   6          0.82          1.18         9.84 o                         
   3  14   6         46.10         27.29        13.95 o                         
   4  14   6         78.37        116.99        19.29 o                         
   5  14   6        499.54        478.42        26.89 o                         
   6  14   6        536.43        545.12        38.15 o                         
   7  14   6       1529.34       1515.77        61.87 o                         
   8  14   6        144.31        153.66        28.05 o                         
   9  14   6        155.58        150.95        28.65 o                         
  10  14   6        147.55        221.42        32.68 o                         
  11  14   6        162.89        249.00        34.83 o                         
  12  14   6         42.25         50.32        29.64 o                         
 -14  15   6         21.20         12.87        24.67 o                         
 -13  15   6          1.27          0.00        24.31 o                         
 -12  15   6         45.31         34.98        22.77 o                         
 -11  15   6         46.06         51.48        36.55 o                         
 -10  15   6        245.64        271.24        29.82 o                         
  -9  15   6         36.56          0.00        13.80 o                         
  -8  15   6        199.23        194.25        23.82 o                         
  -7  15   6         54.92         61.70        12.44 o                         
  -6  15   6        194.85        163.42        13.55 o                         
  -5  15   6        218.54        227.72        12.80 o                         
  -4  15   6        111.01        108.51        10.10 o                         
  -3  15   6        412.54        399.47        16.52 o                         
  -2  15   6        109.02        122.49        10.49 o                         
  -1  15   6        350.18        385.19        17.81 o                         
   0  15   6          0.04         11.44        10.43 o                         
   1  15   6        313.40        303.88        18.43 o                         
   2  15   6        176.42        155.39        18.36 o                         
   3  15   6          0.01          0.00        13.95 o                         
   4  15   6         61.36         50.51        16.62 o                         
   5  15   6        287.34        227.94        21.73 o                         
   6  15   6        471.72        445.36        40.87 o                         
   7  15   6        348.84        299.60        33.28 o                         
   8  15   6          0.16         65.81        25.90 o                         
   9  15   6         25.69         41.10        26.50 o                         
  10  15   6         66.13         25.94        48.30 o                         
  11  15   6         12.68          0.00        25.16 o                         
  12  15   6        114.52        211.72        36.49 o                         
 -14  16   6         10.55          0.00        28.46 o                         
 -13  16   6         21.66         26.72        32.84 o                         
 -12  16   6          4.01          9.16        21.68 o                         
 -11  16   6         47.46         43.82        22.77 o                         
 -10  16   6        182.22        205.22        21.82 o                         
  -9  16   6        504.51        507.06        26.36 o                         
  -8  16   6         19.55         31.20        14.43 o                         
  -7  16   6        117.85        122.52        13.21 o                         
  -6  16   6         69.37         62.91        11.03 o                         
  -5  16   6         95.03         79.94        10.84 o                         
  -4  16   6         71.00        111.85        12.01 o                         
  -3  16   6          0.64          6.25         9.75 o                         
  -2  16   6         62.43         57.45        11.33 o                         
  -1  16   6         95.63        109.72        12.13 o                         
   0  16   6         85.99         71.30        13.61 o                         
   1  16   6         10.41          3.91        17.54 o                         
   2  16   6         63.29         44.55        21.63 o                         
   3  16   6         25.13         24.29        17.11 o                         
   4  16   6        274.98        267.67        24.22 o                         
   5  16   6         15.41         31.84        23.38 o                         
   6  16   6        514.83        495.28        29.39 o                         
   7  16   6          1.75         24.57        17.23 o                         
   8  16   6         20.86         14.60        25.00 o                         
   9  16   6         26.21          6.17        25.26 o                         
  10  16   6          2.94         14.04        44.36 o                         
  11  16   6         20.24          0.00        34.70 o                         
 -13  17   6         36.13         61.61        30.75 o                         
 -12  17   6         12.11         40.62        24.09 o                         
 -11  17   6        189.29        197.79        29.64 o                         
 -10  17   6          4.36          0.00        33.14 o                         
  -9  17   6          3.48          4.97        14.35 o                         
  -8  17   6          0.06          1.38        14.85 o                         
  -7  17   6          0.13         12.85        12.71 o                         
  -6  17   6       1410.82       1385.99        30.78 o                         
  -5  17   6         32.03         31.78        10.08 o                         
  -4  17   6         42.15         58.41        11.94 o                         
  -3  17   6        744.66        723.33        22.93 o                         
  -2  17   6        160.26        128.23        14.48 o                         
  -1  17   6         56.47         59.31        12.40 o                         
   0  17   6        365.86        341.74        20.97 o                         
   1  17   6        767.57        786.98        45.02 o                         
   2  17   6         53.96         96.80        18.96 o                         
   3  17   6         32.34         61.87        18.99 o                         
   4  17   6         21.29          0.00        17.93 o                         
   5  17   6         14.25         15.55        16.31 o                         
   6  17   6         99.05         87.39        19.00 o                         
   7  17   6         13.27         11.23        18.20 o                         
   8  17   6        299.99        277.15        27.72 o                         
   9  17   6        165.41        246.72        35.41 o                         
  10  17   6          2.45          0.00        26.05 o                         
  11  17   6        130.14        206.89        37.26 o                         
 -13  18   6         87.82        125.59        29.64 o                         
 -12  18   6          0.82         12.48        22.99 o                         
 -11  18   6        114.50        123.56        27.20 o                         
 -10  18   6         16.71         12.65        26.61 o                         
  -9  18   6         66.66         48.93        18.38 o                         
  -8  18   6         22.40         14.39        15.42 o                         
  -7  18   6          0.61          0.00        12.27 o                         
  -6  18   6         89.45        114.23        14.21 o                         
  -5  18   6       1050.41       1108.62        29.90 o                         
  -4  18   6       1305.80       1299.65        32.41 o                         
  -3  18   6        110.75        159.82        14.74 o                         
  -2  18   6        975.23        875.16        29.59 o                         
  -1  18   6         38.89         37.68        15.49 o                         
   0  18   6       1332.89       1352.90        47.98 o                         
   1  18   6          2.08          0.00        17.93 o                         
   2  18   6         50.65         10.15        17.02 o                         
   3  18   6        109.22        100.91        20.51 o                         
   4  18   6         66.99         68.35        35.08 o                         
   5  18   6        193.32        149.02        25.38 o                         
   6  18   6         25.86         68.71        18.99 o                         
   7  18   6         48.24          6.51        28.65 o                         
   8  18   6         20.69         19.92        19.75 o                         
   9  18   6          1.30          0.68        20.51 o                         
  10  18   6         35.97         48.52        42.02 o                         
 -12  19   6          1.07          0.00        22.77 o                         
 -11  19   6          0.18          0.00        22.31 o                         
 -10  19   6        103.53        157.02        26.88 o                         
  -9  19   6        182.84        178.95        22.14 o                         
  -8  19   6         19.61         23.01        15.69 o                         
  -7  19   6        546.78        545.84        28.84 o                         
  -6  19   6          0.33          0.00        12.61 o                         
  -5  19   6        733.05        798.52        38.73 o                         
  -4  19   6        575.93        608.91        44.64 o                         
  -3  19   6        489.42        498.51        21.77 o                         
  -2  19   6          1.34          0.00        12.90 o                         
  -1  19   6         13.24         10.81        17.63 o                         
   0  19   6        449.22        535.87        51.45 o                         
   1  19   6         40.89         65.81        19.87 o                         
   2  19   6        244.17        202.77        25.80 o                         
   3  19   6         33.06         25.62        19.11 o                         
   4  19   6         62.09         37.37        19.73 o                         
   5  19   6          1.12          0.00        27.63 o                         
   6  19   6          2.15         11.80        19.36 o                         
   7  19   6         99.40        146.77        25.47 o                         
   8  19   6         19.65          0.00        20.37 o                         
   9  19   6         93.79         88.51        25.30 o                         
  10  19   6         24.80          0.00        22.64 o                         
 -12  20   6         55.07         60.50        34.43 o                         
 -11  20   6        184.12        231.51        31.36 o                         
 -10  20   6         22.56         36.22        22.27 o                         
  -9  20   6          0.50          0.00        19.24 o                         
  -8  20   6         11.45         11.27        16.12 o                         
  -7  20   6        146.27        155.43        23.25 o                         
  -6  20   6        326.47        324.01        23.59 o                         
  -5  20   6         64.54         72.77        15.95 o                         
  -4  20   6       1111.07       1237.75        34.80 o                         
  -3  20   6        231.64        212.93        17.27 o                         
  -2  20   6        157.61        135.70        15.11 o                         
  -1  20   6         31.19         27.60        19.88 o                         
   0  20   6       1180.08       1182.21        46.62 o                         
   1  20   6        124.59        104.19        21.97 o                         
   2  20   6        472.50        506.43        31.80 o                         
   3  20   6          6.64          8.67        24.55 o                         
   4  20   6         23.34         14.53        18.82 o                         
   5  20   6         40.25         70.12        34.13 o                         
   6  20   6         42.88         22.25        20.04 o                         
   7  20   6         14.64         27.85        20.83 o                         
   8  20   6          1.92         26.55        22.37 o                         
   9  20   6         38.49          0.00        21.56 o                         
 -11  21   6         12.97         20.71        23.15 o                         
 -10  21   6          4.02         34.21        23.11 o                         
  -9  21   6         12.12          0.00        19.72 o                         
  -8  21   6         50.18         31.71        23.15 o                         
  -7  21   6          8.29          0.00        14.89 o                         
  -6  21   6          7.06         18.06        15.98 o                         
  -5  21   6        154.22        156.45        19.59 o                         
  -4  21   6        208.06        219.38        19.52 o                         
  -3  21   6        376.89        314.64        21.51 o                         
  -2  21   6         76.49        114.74        21.40 o                         
  -1  21   6          3.10          0.00        17.25 o                         
   0  21   6          1.02          0.00        18.24 o                         
   1  21   6       1836.38       1864.98        61.02 o                         
   2  21   6        352.92        286.15        37.42 o                         
   3  21   6         90.30        111.93        27.90 o                         
   4  21   6         10.74          0.00        18.82 o                         
   5  21   6         58.84         46.61        29.81 o                         
   6  21   6          0.11          0.00        20.65 o                         
   7  21   6         33.35         42.94        30.98 o                         
   8  21   6          3.82          0.00        21.73 o                         
   9  21   6         27.54          0.00        23.92 o                         
 -10  22   6         66.52         97.52        35.93 o                         
  -9  22   6         30.09          0.00        27.59 o                         
  -8  22   6          1.45          6.48        26.96 o                         
  -7  22   6         29.21          0.00        20.00 o                         
  -6  22   6          0.88          0.00        15.23 o                         
  -5  22   6        357.55        334.68        24.37 o                         
  -4  22   6         39.52         31.98        14.76 o                         
  -3  22   6        126.91         82.99        18.84 o                         
  -2  22   6         92.38        110.37        19.83 o                         
  -1  22   6         74.26         88.60        29.23 o                         
   0  22   6        390.02        291.78        39.75 o                         
   1  22   6          0.48          0.00        19.63 o                         
   2  22   6        173.16        109.99        30.00 o                         
   3  22   6         59.24         12.84        21.81 o                         
   4  22   6          5.44         33.55        20.76 o                         
   5  22   6          8.11         10.17        20.87 o                         
   6  22   6         49.21         59.07        23.22 o                         
   7  22   6          0.06          0.00        22.83 o                         
   8  22   6         38.06          0.00        23.39 o                         
  -9  23   6         11.48          0.00        64.80 o                         
  -8  23   6        147.45        106.12        33.70 o                         
  -7  23   6          0.73          0.00        20.72 o                         
  -6  23   6         84.03         70.69        19.20 o                         
  -5  23   6         33.66         41.26        16.85 o                         
  -4  23   6          6.65         13.89        16.76 o                         
  -3  23   6          3.76          7.93        18.84 o                         
  -2  23   6        103.89         89.16        21.81 o                         
  -1  23   6        251.67        250.15        28.51 o                         
   0  23   6          1.79          1.14        18.69 o                         
   1  23   6         57.58         76.77        22.77 o                         
   2  23   6         15.39          0.00        19.56 o                         
   3  23   6         26.01          0.00        19.11 o                         
   4  23   6          3.30         23.80        22.05 o                         
   5  23   6          1.42          9.86        35.08 o                         
   6  23   6          4.54          2.82        22.23 o                         
   7  23   6         47.87         53.55        26.31 o                         
  -8  24   6          8.87         22.01        60.75 o                         
  -7  24   6          0.66          0.00        24.49 o                         
  -6  24   6          0.25          0.00        18.49 o                         
  -5  24   6         45.50         69.21        20.28 o                         
  -4  24   6         20.42         15.73        22.00 o                         
  -3  24   6         88.80         74.27        24.40 o                         
  -2  24   6         94.55         56.43        22.80 o                         
  -1  24   6         13.59         17.39        23.15 o                         
   0  24   6         14.41          0.00        20.84 o                         
   1  24   6        126.28        148.96        26.29 o                         
   2  24   6          0.12          0.00        18.96 o                         
   3  24   6         36.11         77.44        24.17 o                         
   4  24   6          4.65          0.00        25.14 o                         
   5  24   6          4.91         13.19        23.10 o                         
   6  24   6         37.44         78.77        27.54 o                         
  -7  25   6          1.05         10.99        29.16 o                         
  -6  25   6          4.94          0.00        30.79 o                         
  -5  25   6          4.38         32.52        22.80 o                         
  -4  25   6         15.69          9.75        23.15 o                         
  -3  25   6         46.19          0.00        23.22 o                         
  -2  25   6          6.32         22.57        22.52 o                         
  -1  25   6         19.41         19.24        34.61 o                         
   0  25   6          0.07          9.78        23.67 o                         
   1  25   6        124.59        147.02        26.77 o                         
   2  25   6          1.59          0.00        21.97 o                         
   3  25   6        141.37        125.31        27.81 o                         
   4  25   6         50.09         27.30        23.74 o                         
   5  25   6          7.16         12.01        34.49 o                         
  -6  26   6         76.73          6.08        42.53 o                         
  -5  26   6          3.39          0.00        27.09 o                         
  -4  26   6         72.58         56.83        39.11 o                         
  -3  26   6          5.20          0.00        23.15 o                         
  -2  26   6         17.49         13.61        23.15 o                         
  -1  26   6          0.02          1.35        23.38 o                         
   0  26   6         77.76         82.94        32.10 o                         
   1  26   6         56.06          4.05        23.67 o                         
   2  26   6          1.59         14.25        23.36 o                         
   3  26   6         38.96         56.86        26.60 o                         
  -3  27   6         10.19          0.00        22.00 o                         
  -2  27   6         25.45         30.78        28.07 o                         
  -1  27   6         11.86          3.35        23.83 o                         
   0  27   6          0.52         15.62        32.40 o                         
   1  27   6          0.38          0.00        29.97 o                         
 -17   1   7        505.97        709.29        42.85 o                         
 -16   1   7         47.85         57.95        28.65 o                         
 -15   1   7        120.06        123.64        35.08 o                         
 -14   1   7        167.70        157.86        26.28 o                         
 -13   1   7          7.17          6.30        15.57 o                         
 -12   1   7         55.71         39.51        18.12 o                         
 -11   1   7        628.92        730.56        59.18 o                         
 -10   1   7        513.66        495.00        28.81 o                         
  -9   1   7          1.04          0.00         9.64 o                         
  -8   1   7         41.47         34.71         9.45 o                         
  -7   1   7          6.94          3.42         7.01 o                         
  -6   1   7       1551.57       1493.92        35.03 o                         
  -5   1   7       2343.80       2568.27        47.07 o                         
  -4   1   7         74.83         67.13        14.00 o                         
  -3   1   7       1513.98       1663.88        45.61 o                         
  -2   1   7       9856.35       8869.43       271.67 o                         
  -1   1   7        129.75        155.62        17.18 o                         
   0   1   7      11121.40      11202.20       351.82 o                         
   1   1   7        757.43        772.81        48.62 o                         
   2   1   7        886.82        989.95        38.94 o                         
   3   1   7         40.33         51.32        11.31 o                         
   4   1   7        550.41        548.95        25.78 o                         
   5   1   7        171.59        282.91        29.97 o                         
   6   1   7         56.47         48.60        22.91 o                         
   7   1   7        805.17        823.75        54.20 o                         
   8   1   7         72.41         97.20        34.37 o                         
   9   1   7        846.87        747.32        58.67 o                         
  10   1   7        688.72        652.09        30.08 o                         
  11   1   7        243.73        170.75        19.89 o                         
  12   1   7          0.13          0.00        17.11 o                         
  13   1   7        183.23        172.24        43.41 o                         
  14   1   7          0.08         10.13        34.43 o                         
 -17   2   7         12.63         36.33        23.35 o                         
 -16   2   7         48.04         40.68        21.84 o                         
 -15   2   7         30.27          0.00        22.21 o                         
 -14   2   7        201.58        249.39        26.81 o                         
 -13   2   7         98.46         65.33        15.66 o                         
 -12   2   7        476.12        406.10        23.93 o                         
 -11   2   7        115.36         76.16        15.03 o                         
 -10   2   7        159.28        169.41        14.55 o                         
  -9   2   7          0.23          0.00         8.67 o                         
  -8   2   7       1053.99       1026.73        28.08 o                         
  -7   2   7         40.58         44.13         8.34 o                         
  -6   2   7        725.57        750.42        20.88 o                         
  -5   2   7       1929.43       1769.49        35.03 o                         
  -4   2   7         40.57         36.76        19.88 o                         
  -3   2   7        111.05         92.30        15.48 o                         
  -2   2   7       2146.48       1971.09       146.44 o                         
  -1   2   7       8057.41       7918.91       244.19 o                         
   0   2   7        538.50        570.95        76.97 o                         
   1   2   7         85.32         51.76        12.65 o                         
   2   2   7         65.44         64.31        16.11 o                         
   3   2   7       1365.63       1483.27        44.50 o                         
   4   2   7         45.29         69.23        13.96 o                         
   5   2   7         92.38         54.17        22.38 o                         
   6   2   7        105.53        118.06        28.21 o                         
   7   2   7        205.11        171.20        32.84 o                         
   8   2   7        588.86        583.36        49.57 o                         
   9   2   7         80.28        112.78        36.90 o                         
  10   2   7       1000.63        920.96        34.80 o                         
  11   2   7          7.18          7.90        16.00 o                         
  12   2   7         47.81         50.51        21.01 o                         
  13   2   7         96.04        113.16        27.63 o                         
  14   2   7         16.53         58.73        25.78 o                         
 -17   3   7         23.71          0.00        24.09 o                         
 -16   3   7         11.26         13.88        19.54 o                         
 -15   3   7          0.06         40.23        19.54 o                         
 -14   3   7        197.45        235.35        26.46 o                         
 -13   3   7        276.78        284.05        21.73 o                         
 -12   3   7        150.44        213.84        29.48 o                         
 -11   3   7       6642.55       6508.80       118.83 o                         
 -10   3   7        729.75        751.49        27.17 o                         
  -9   3   7          2.17          0.00         9.64 o                         
  -8   3   7        576.67        531.86        19.44 o                         
  -7   3   7       2164.50       2020.21        42.62 o                         
  -6   3   7        222.01        216.93        16.98 o                         
  -5   3   7        132.38        158.86         8.19 o                         
  -4   3   7       7976.30       8357.06       140.64 o                         
  -3   3   7      14055.77      13734.68       245.14 o                         
  -2   3   7       3338.40       2894.99        78.06 o                         
  -1   3   7        381.53        417.50        68.86 o                         
   0   3   7        362.74        361.06        30.38 o                         
   1   3   7         49.51         18.23        14.18 o                         
   2   3   7       3697.38       3952.52       109.88 o                         
   3   3   7         12.85          5.22         9.22 o                         
   4   3   7       1615.24       1528.89        52.60 o                         
   5   3   7        355.43        385.91        34.01 o                         
   6   3   7         23.23         15.44        22.38 o                         
   7   3   7        123.52        171.15        56.70 o                         
   8   3   7        519.95        558.08        49.57 o                         
   9   3   7         92.33         54.48        20.09 o                         
  10   3   7        180.72        130.84        16.50 o                         
  11   3   7        346.79        302.44        25.21 o                         
  12   3   7        107.67        163.26        43.62 o                         
  13   3   7          7.53          0.00        27.12 o                         
  14   3   7        127.70        166.12        28.65 o                         
 -16   4   7          2.39         28.16        27.48 o                         
 -15   4   7        168.56        167.24        25.60 o                         
 -14   4   7        314.23        354.32        29.74 o                         
 -13   4   7         61.56         61.51        15.59 o                         
 -12   4   7        119.13        127.30        17.43 o                         
 -11   4   7       2348.83       2397.27        50.01 o                         
 -10   4   7         23.43         24.39        12.05 o                         
  -9   4   7         91.61         74.42        12.71 o                         
  -8   4   7        192.39        224.30        13.80 o                         
  -7   4   7        298.86        290.09        13.85 o                         
  -6   4   7          0.43          2.49         6.37 o                         
  -5   4   7       2427.15       2344.52        41.07 o                         
  -4   4   7       8089.91       9231.97       154.46 o                         
  -3   4   7        588.54        549.18        26.91 o                         
  -2   4   7        650.42        637.39        43.29 o                         
  -1   4   7          5.82         13.89        16.20 o                         
   0   4   7        275.57        248.45        21.34 o                         
   1   4   7       2430.83       2439.10        73.23 o                         
   2   4   7        690.67        850.22        66.96 o                         
   3   4   7        480.96        404.56        20.90 o                         
   4   4   7        124.80         86.37        15.18 o                         
   5   4   7        378.36        404.92        35.04 o                         
   6   4   7        138.08        156.53        29.16 o                         
   7   4   7        474.21        507.36        83.04 o                         
   8   4   7        964.62       1011.16        83.04 o                         
   9   4   7       4693.29       4720.79       131.12 o                         
  10   4   7        104.88        115.90        19.46 o                         
  11   4   7        286.02        239.49        38.06 o                         
  12   4   7         25.98         28.81        20.13 o                         
  13   4   7         12.70          2.56        21.44 o                         
  14   4   7          1.97          7.29        23.36 o                         
 -16   5   7        384.73        554.45        43.15 o                         
 -15   5   7          0.16          0.00        17.49 o                         
 -14   5   7          7.44          0.00        16.95 o                         
 -13   5   7        275.89        299.04        24.10 o                         
 -12   5   7        419.02        373.92        23.11 o                         
 -11   5   7         74.10         72.94        14.04 o                         
 -10   5   7        356.97        307.40        17.51 o                         
  -9   5   7        173.13        148.61        13.85 o                         
  -8   5   7       2095.37       2191.82        47.16 o                         
  -7   5   7       2016.74       2049.81        51.74 o                         
  -6   5   7        204.49        229.75        12.51 o                         
  -5   5   7       2149.40       2123.43        38.08 o                         
  -4   5   7         98.33         97.17        21.46 o                         
  -3   5   7      14223.03      14492.58       259.30 o                         
  -2   5   7       2336.42       2318.61        65.50 o                         
  -1   5   7          8.53         23.29         7.40 o                         
   0   5   7        376.41        344.51        27.10 o                         
   1   5   7         13.20         14.75         9.97 o                         
   2   5   7        222.61        239.13        20.15 o                         
   3   5   7        295.23        312.66        18.20 o                         
   4   5   7        467.12        539.11        28.89 o                         
   5   5   7        199.57        198.97        26.96 o                         
   6   5   7        585.13        608.94        42.69 o                         
   7   5   7        125.58         94.14        29.16 o                         
   8   5   7       1534.79       1656.45        58.87 o                         
   9   5   7        130.58        145.42        29.69 o                         
  10   5   7        454.31        522.09        34.27 o                         
  11   5   7         46.48         51.14        23.27 o                         
  12   5   7        255.04        322.90        30.44 o                         
  13   5   7          3.09         64.60        23.95 o                         
  14   5   7        144.34        238.41        57.15 o                         
 -16   6   7         32.90          0.00        24.67 o                         
 -15   6   7          5.63          0.00        20.78 o                         
 -14   6   7        342.85        388.84        27.64 o                         
 -13   6   7        175.86        195.69        18.58 o                         
 -12   6   7          0.04          1.38        12.23 o                         
 -11   6   7       2079.33       2073.67        42.82 o                         
 -10   6   7        862.84        900.99        25.72 o                         
  -9   6   7        566.19        596.25        21.14 o                         
  -8   6   7         63.40         68.76        11.49 o                         
  -7   6   7          3.80          6.33         8.45 o                         
  -6   6   7        137.08        158.74        12.68 o                         
  -5   6   7       1744.82       1865.33        34.97 o                         
  -4   6   7       2531.62       2559.13        48.59 o                         
  -3   6   7       7340.22       7401.70       124.28 o                         
  -2   6   7        750.04        736.15        23.67 o                         
  -1   6   7          0.02          5.15         7.59 o                         
   0   6   7       4101.48       3832.14        83.58 o                         
   1   6   7        572.91        686.31        42.41 o                         
   2   6   7       6004.02       6299.23       166.08 o                         
   3   6   7        398.94        414.89        25.51 o                         
   4   6   7         79.70         98.01        14.52 o                         
   5   6   7          0.29          0.00        17.17 o                         
   6   6   7         18.73          0.00        36.45 o                         
   7   6   7        115.21         85.86        16.33 o                         
   8   6   7          3.32          0.00        19.15 o                         
   9   6   7       3912.63       3868.88       105.18 o                         
  10   6   7       1201.44       1139.34        54.19 o                         
  11   6   7        314.16        294.95        27.93 o                         
  12   6   7        118.15        111.51        24.75 o                         
  13   6   7         96.87        148.81        27.72 o                         
  14   6   7         27.14         20.76        35.20 o                         
 -16   7   7         57.26         34.20        24.45 o                         
 -15   7   7        135.62        157.82        25.08 o                         
 -14   7   7          4.90          0.00        15.49 o                         
 -13   7   7         36.72         24.40        15.13 o                         
 -12   7   7        140.03        159.80        20.17 o                         
 -11   7   7          2.49          4.59        11.21 o                         
 -10   7   7       1745.04       1733.11        37.33 o                         
  -9   7   7        483.21        524.06        18.94 o                         
  -8   7   7        276.48        271.43        16.91 o                         
  -7   7   7         56.75         47.69         9.85 o                         
  -6   7   7        945.51        854.05        21.60 o                         
  -5   7   7          2.02          2.49         5.26 o                         
  -4   7   7        389.10        358.30        15.37 o                         
  -3   7   7        353.33        352.94        21.52 o                         
  -2   7   7         29.22         16.76         6.13 o                         
  -1   7   7        640.61        631.74        39.20 o                         
   0   7   7          0.12          5.14         6.39 o                         
   1   7   7        735.75        769.89        21.87 o                         
   2   7   7          2.96         21.18        11.67 o                         
   3   7   7        106.42        186.46        34.43 o                         
   4   7   7        569.02        591.81        29.50 o                         
   5   7   7         15.32         15.08        11.19 o                         
   6   7   7          8.58         11.38        10.09 o                         
   7   7   7        410.10        415.60        27.27 o
[truncated: 494,182 more chars]
